# Supplementary material for: Impact of Bioconjugation on Structure and Function of Antibodies for Use in Immunoassay by Hydrogen-Deuterium Exchange Mass Spectrometry
Source: Front Mol Biosci. 2022 Jul 7;9:866843. doi: 10.3389/fmolb.2022.866843 (PMC9301968; doi:10.3389/fmolb.2022.866843)
Supplement: Supplementary file 1 [file Table2.XLSX]

## Sheet: Humira HDX data
Protein	Start	End	Sequence	Modification	Fragment	MaxUptake	MHP	State	Exposure	Center	Center SD	Uptake	Uptake SD	RT	RT SD
Humira Heavy Chain	1	17	EVQLVESGGGLVQPGRS			15	1711.9	Humira-Conjugate-TNFa	0	1712.66	0.12212	0	0	6.662	0.003532
Humira Heavy Chain	1	17	EVQLVESGGGLVQPGRS			15	1711.9	Humira-Conjugate-TNFa	0.5	1717.61	0.120998	4.9464	0.171912	6.65137	0.003983
Humira Heavy Chain	1	17	EVQLVESGGGLVQPGRS			15	1711.9	Humira-Conjugate-TNFa	5	1717.86	0.094361	5.20133	0.154328	6.65492	0.003743
Humira Heavy Chain	1	17	EVQLVESGGGLVQPGRS			15	1711.9	Humira-Conjugate-TNFa	30	1718.22	0.030992	5.56345	0.125991	6.64673	0.005526
Humira Heavy Chain	1	17	EVQLVESGGGLVQPGRS			15	1711.9	Humira-Conjugate-TNFa	240	1718.5	0.086814	5.84011	0.149833	6.6505	9.91e-05
Humira Heavy Chain	1	17	EVQLVESGGGLVQPGRS			15	1711.9	Humira-Control-TNFa	0	1712.63	0.014123	0	0	6.65917	0.004529
Humira Heavy Chain	1	17	EVQLVESGGGLVQPGRS			15	1711.9	Humira-Control-TNFa	0.5	1717.63	0.082353	5.0011	0.083555	6.65576	0.001083
Humira Heavy Chain	1	17	EVQLVESGGGLVQPGRS			15	1711.9	Humira-Control-TNFa	5	1717.78	0.070555	5.15409	0.071955	6.64428	0.004766
Humira Heavy Chain	1	17	EVQLVESGGGLVQPGRS			15	1711.9	Humira-Control-TNFa	30	1718.26	0.083117	5.63409	0.084308	6.65039	0.006768
Humira Heavy Chain	1	17	EVQLVESGGGLVQPGRS			15	1711.9	Humira-Control-TNFa	240	1718.49	0.170082	5.86305	0.170667	6.65041	0.004856
Humira Heavy Chain	5	17	VESGGGLVQPGRS			11	1242.64	Humira-Conjugate-TNFa	0	1243.5	0.092119	0	0	5.18301	0.006515
Humira Heavy Chain	5	17	VESGGGLVQPGRS			11	1242.64	Humira-Conjugate-TNFa	0.5	1246.39	0.167269	2.89516	0.190958	5.16864	0.002622
Humira Heavy Chain	5	17	VESGGGLVQPGRS			11	1242.64	Humira-Conjugate-TNFa	5	1246.56	0.020054	3.05988	0.094277	5.16902	0.002246
Humira Heavy Chain	5	17	VESGGGLVQPGRS			11	1242.64	Humira-Conjugate-TNFa	30	1246.96	0.063113	3.4655	0.111665	5.1699	0.002369
Humira Heavy Chain	5	17	VESGGGLVQPGRS			11	1242.64	Humira-Conjugate-TNFa	240	1247.13	0.06319	3.63122	0.111709	5.169	0.003206
Humira Heavy Chain	5	17	VESGGGLVQPGRS			11	1242.64	Humira-Control-TNFa	0	1243.47	0.06585	0	0	5.18238	0.005129
Humira Heavy Chain	5	17	VESGGGLVQPGRS			11	1242.64	Humira-Control-TNFa	0.5	1246.47	0.022563	3.00314	0.069609	5.17126	0.001249
Humira Heavy Chain	5	17	VESGGGLVQPGRS			11	1242.64	Humira-Control-TNFa	5	1246.7	0.03876	3.23363	0.076411	5.16327	0.005701
Humira Heavy Chain	5	17	VESGGGLVQPGRS			11	1242.64	Humira-Control-TNFa	30	1246.88	0.026465	3.41926	0.070969	5.16056	0.007923
Humira Heavy Chain	5	17	VESGGGLVQPGRS			11	1242.64	Humira-Control-TNFa	240	1247.1	0.065921	3.63783	0.093177	5.1658	0.003653
Humira Heavy Chain	6	17	ESGGGLVQPGRS			10	1143.58	Humira-Conjugate-TNFa	0	1144.09	0.018627	0	0	5.72018	0.005652
Humira Heavy Chain	6	17	ESGGGLVQPGRS			10	1143.58	Humira-Conjugate-TNFa	0.5	1147.12	0.037018	3.02692	0.04144	5.70185	0.002838
Humira Heavy Chain	6	17	ESGGGLVQPGRS			10	1143.58	Humira-Conjugate-TNFa	5	1147.35	0.014359	3.25832	0.023519	5.70915	0.0039
Humira Heavy Chain	6	17	ESGGGLVQPGRS			10	1143.58	Humira-Conjugate-TNFa	30	1147.58	0.04046	3.48228	0.044542	5.70145	0.001965
Humira Heavy Chain	6	17	ESGGGLVQPGRS			10	1143.58	Humira-Conjugate-TNFa	240	1147.77	0.0442	3.67525	0.047964	5.70532	0.002338
Humira Heavy Chain	6	17	ESGGGLVQPGRS			10	1143.58	Humira-Control-TNFa	0	1144.12	0.0122	0	0	5.71698	0.001099
Humira Heavy Chain	6	17	ESGGGLVQPGRS			10	1143.58	Humira-Control-TNFa	0.5	1147.2	0.043431	3.07232	0.045112	5.70622	0.004084
Humira Heavy Chain	6	17	ESGGGLVQPGRS			10	1143.58	Humira-Control-TNFa	5	1147.32	0.029086	3.19333	0.031541	5.70341	0.00305
Humira Heavy Chain	6	17	ESGGGLVQPGRS			10	1143.58	Humira-Control-TNFa	30	1147.56	0.031705	3.43598	0.033971	5.70247	0.004853
Humira Heavy Chain	6	17	ESGGGLVQPGRS			10	1143.58	Humira-Control-TNFa	240	1147.76	0.087282	3.6389	0.088131	5.70272	0.004821
Humira Heavy Chain	7	17	SGGGLVQPGRS			9	1014.53	Humira-Conjugate-TNFa	0	1015.04	0.045271	0	0	5.19052	0.00476
Humira Heavy Chain	7	17	SGGGLVQPGRS			9	1014.53	Humira-Conjugate-TNFa	0.5	1017.6	0.074808	2.56115	0.08744	5.17736	0.001384
Humira Heavy Chain	7	17	SGGGLVQPGRS			9	1014.53	Humira-Conjugate-TNFa	5	1017.82	0.03554	2.78117	0.057555	5.17842	0.001707
Humira Heavy Chain	7	17	SGGGLVQPGRS			9	1014.53	Humira-Conjugate-TNFa	30	1018.11	0.007615	3.07138	0.045907	5.17371	0.001684
Humira Heavy Chain	7	17	SGGGLVQPGRS			9	1014.53	Humira-Conjugate-TNFa	240	1018.21	0.073688	3.175	0.086484	5.17729	0.000838
Humira Heavy Chain	7	17	SGGGLVQPGRS			9	1014.53	Humira-Control-TNFa	0	1015.04	0.067464	0	0	5.18445	0.005988
Humira Heavy Chain	7	17	SGGGLVQPGRS			9	1014.53	Humira-Control-TNFa	0.5	1017.63	0.1216	2.59045	0.139061	5.17847	0.001071
Humira Heavy Chain	7	17	SGGGLVQPGRS			9	1014.53	Humira-Control-TNFa	5	1017.88	0.063859	2.84316	0.092895	5.17694	0.001369
Humira Heavy Chain	7	17	SGGGLVQPGRS			9	1014.53	Humira-Control-TNFa	30	1018.1	0.090443	3.06111	0.112833	5.17272	0.002903
Humira Heavy Chain	7	17	SGGGLVQPGRS			9	1014.53	Humira-Control-TNFa	240	1018.25	0.161299	3.21119	0.174839	5.17221	0.002353
Humira Heavy Chain	8	17	GGGLVQPGRS			8	927.501	Humira-Conjugate-TNFa	0	927.914	0.023553	0	0	5.71847	0.005625
Humira Heavy Chain	8	17	GGGLVQPGRS			8	927.501	Humira-Conjugate-TNFa	0.5	930.236	0.064793	2.32218	0.068941	5.7031	0.004414
Humira Heavy Chain	8	17	GGGLVQPGRS			8	927.501	Humira-Conjugate-TNFa	5	930.518	0.026775	2.60407	0.035661	5.70819	0.004754
Humira Heavy Chain	8	17	GGGLVQPGRS			8	927.501	Humira-Conjugate-TNFa	30	930.691	0.037857	2.77794	0.044586	5.70097	0.002475
Humira Heavy Chain	8	17	GGGLVQPGRS			8	927.501	Humira-Conjugate-TNFa	240	930.848	0.051618	2.93475	0.056738	5.70593	0.002204
Humira Heavy Chain	8	17	GGGLVQPGRS			8	927.501	Humira-Control-TNFa	0	927.939	0.026135	0	0	5.71634	0.00106
Humira Heavy Chain	8	17	GGGLVQPGRS			8	927.501	Humira-Control-TNFa	0.5	930.288	0.107204	2.3483	0.110344	5.70589	0.005139
Humira Heavy Chain	8	17	GGGLVQPGRS			8	927.501	Humira-Control-TNFa	5	930.503	0.03471	2.56342	0.043449	5.70277	0.003714
Humira Heavy Chain	8	17	GGGLVQPGRS			8	927.501	Humira-Control-TNFa	30	930.693	0.050049	2.75389	0.056462	5.70208	0.006656
Humira Heavy Chain	8	17	GGGLVQPGRS			8	927.501	Humira-Control-TNFa	240	930.89	0.071414	2.95047	0.076046	5.70223	0.004161
Humira Heavy Chain	9	17	GGLVQPGRS			7	870.479	Humira-Conjugate-TNFa	0	870.891	0.020397	0	0	5.72014	0.006718
Humira Heavy Chain	9	17	GGLVQPGRS			7	870.479	Humira-Conjugate-TNFa	0.5	873.227	0.023653	2.33578	0.031233	5.70373	0.002225
Humira Heavy Chain	9	17	GGLVQPGRS			7	870.479	Humira-Conjugate-TNFa	5	873.282	0.01481	2.39135	0.025206	5.70927	0.004595
Humira Heavy Chain	9	17	GGLVQPGRS			7	870.479	Humira-Conjugate-TNFa	30	873.494	0.034929	2.60291	0.040448	5.70172	0.003336
Humira Heavy Chain	9	17	GGLVQPGRS			7	870.479	Humira-Conjugate-TNFa	240	873.602	0.059854	2.71088	0.063234	5.70685	0.002551
Humira Heavy Chain	9	17	GGLVQPGRS			7	870.479	Humira-Control-TNFa	0	870.87	0.020811	0	0	5.71761	0.002527
Humira Heavy Chain	9	17	GGLVQPGRS			7	870.479	Humira-Control-TNFa	0.5	873.299	0.032596	2.42939	0.038673	5.70706	0.002539
Humira Heavy Chain	9	17	GGLVQPGRS			7	870.479	Humira-Control-TNFa	5	873.302	0.027233	2.43197	0.034274	5.70303	0.002426
Humira Heavy Chain	9	17	GGLVQPGRS			7	870.479	Humira-Control-TNFa	30	873.495	0.024066	2.62498	0.031816	5.70348	0.006182
Humira Heavy Chain	9	17	GGLVQPGRS			7	870.479	Humira-Control-TNFa	240	873.648	0.077206	2.77856	0.079961	5.70396	0.00361
Humira Heavy Chain	4	18	LVESGGGLVQPGRSL			13	1468.81	Humira-Conjugate-TNFa	0	1469.52	0.092237	0	0	6.7687	0.024641
Humira Heavy Chain	4	18	LVESGGGLVQPGRSL			13	1468.81	Humira-Conjugate-TNFa	0.5	1472.49	0	2.96825	0.092237	6.75467	0
Humira Heavy Chain	4	18	LVESGGGLVQPGRSL			13	1468.81	Humira-Conjugate-TNFa	5	1472.7	0	3.18322	0.092237	6.75852	0
Humira Heavy Chain	4	18	LVESGGGLVQPGRSL			13	1468.81	Humira-Conjugate-TNFa	240	1473.36	0	3.83876	0.092237	6.7569	0
Humira Heavy Chain	4	18	LVESGGGLVQPGRSL			13	1468.81	Humira-Control-TNFa	0	1469.46	0.132704	0	0	6.76652	0.000711
Humira Heavy Chain	4	18	LVESGGGLVQPGRSL			13	1468.81	Humira-Control-TNFa	0.5	1472.58	0.086449	3.11669	0.158379	6.75753	0.003373
Humira Heavy Chain	4	18	LVESGGGLVQPGRSL			13	1468.81	Humira-Control-TNFa	5	1472.68	0.106259	3.2147	0.170004	6.7522	0.003475
Humira Heavy Chain	4	18	LVESGGGLVQPGRSL			13	1468.81	Humira-Control-TNFa	30	1472.83	0.068178	3.36536	0.149194	6.75607	0.008415
Humira Heavy Chain	4	18	LVESGGGLVQPGRSL			13	1468.81	Humira-Control-TNFa	240	1473.28	0.072972	3.81721	0.151444	6.75392	0.004322
Humira Heavy Chain	4	20	LVESGGGLVQPGRSLRL			15	1738	Humira-Conjugate-TNFa	0	1738.73	0.124073	0	0	6.93725	0.009413
Humira Heavy Chain	4	20	LVESGGGLVQPGRSLRL			15	1738	Humira-Conjugate-TNFa	0.5	1742.43	0.057146	3.69649	0.136601	6.93187	0.002385
Humira Heavy Chain	4	20	LVESGGGLVQPGRSLRL			15	1738	Humira-Conjugate-TNFa	5	1742.38	0.060793	3.64679	0.138167	6.93269	0.008109
Humira Heavy Chain	4	20	LVESGGGLVQPGRSLRL			15	1738	Humira-Conjugate-TNFa	30	1742.81	0.128312	4.07672	0.178489	6.93143	0.003763
Humira Heavy Chain	4	20	LVESGGGLVQPGRSLRL			15	1738	Humira-Conjugate-TNFa	240	1742.77	0.17355	4.0368	0.21334	6.92636	0.004586
Humira Heavy Chain	4	20	LVESGGGLVQPGRSLRL			15	1738	Humira-Control-TNFa	0	1738.89	0.079747	0	0	6.93979	0.003109
Humira Heavy Chain	4	20	LVESGGGLVQPGRSLRL			15	1738	Humira-Control-TNFa	0.5	1742.44	0.129055	3.54715	0.151706	6.93041	0.004525
Humira Heavy Chain	4	20	LVESGGGLVQPGRSLRL			15	1738	Humira-Control-TNFa	5	1742.44	0.145133	3.54944	0.165599	6.93184	0.006364
Humira Heavy Chain	4	20	LVESGGGLVQPGRSLRL			15	1738	Humira-Control-TNFa	30	1742.35	0.151293	3.45168	0.171024	6.93014	0.006706
Humira Heavy Chain	4	20	LVESGGGLVQPGRSLRL			15	1738	Humira-Control-TNFa	240	1742.69	0.107448	3.79422	0.133808	6.92585	0.004654
Humira Heavy Chain	18	23	LRLSCA			5	662.365	Humira-Conjugate-TNFa	0	662.578	0.020224	0	0	6.11519	0.004795
Humira Heavy Chain	18	23	LRLSCA			5	662.365	Humira-Conjugate-TNFa	0.5	663.178	0.017116	0.599337	0.026494	6.11425	0.003436
Humira Heavy Chain	18	23	LRLSCA			5	662.365	Humira-Conjugate-TNFa	5	662.94	0.086506	0.361171	0.088839	6.11125	0.004358
Humira Heavy Chain	18	23	LRLSCA			5	662.365	Humira-Conjugate-TNFa	30	662.945	0.00839	0.366881	0.021895	6.11021	0.006478
Humira Heavy Chain	18	23	LRLSCA			5	662.365	Humira-Conjugate-TNFa	240	663.22	0.057801	0.641303	0.061236	6.11313	0.003569
Humira Heavy Chain	18	23	LRLSCA			5	662.365	Humira-Control-TNFa	0	662.583	0.005116	0	0	6.11162	0.004137
Humira Heavy Chain	18	23	LRLSCA			5	662.365	Humira-Control-TNFa	0.5	663.235	0.016807	0.651661	0.017569	6.11867	0.003214
Humira Heavy Chain	18	23	LRLSCA			5	662.365	Humira-Control-TNFa	5	662.937	0.042819	0.3542	0.043123	6.1097	0.004553
Humira Heavy Chain	18	23	LRLSCA			5	662.365	Humira-Control-TNFa	30	662.893	0.032032	0.310012	0.032438	6.10017	0.008006
Humira Heavy Chain	18	23	LRLSCA			5	662.365	Humira-Control-TNFa	240	663.004	0.064161	0.421273	0.064365	6.1035	0.00813
Humira Heavy Chain	18	27	LRLSCAASGF			9	1024.52	Humira-Conjugate-TNFa	0	1025.37	0.025651	0	0	7.3864	0.000876
Humira Heavy Chain	18	27	LRLSCAASGF			9	1024.52	Humira-Conjugate-TNFa	0.5	1026.56	0.04888	1.19125	0.055202	7.37849	0.00108
Humira Heavy Chain	18	27	LRLSCAASGF			9	1024.52	Humira-Conjugate-TNFa	5	1026.85	0.125747	1.48461	0.128337	7.37331	0.005569
Humira Heavy Chain	18	27	LRLSCAASGF			9	1024.52	Humira-Conjugate-TNFa	30	1027.16	0.115729	1.78969	0.118538	7.3675	0.004301
Humira Heavy Chain	18	27	LRLSCAASGF			9	1024.52	Humira-Conjugate-TNFa	240	1027.49	0.114805	2.12092	0.117636	7.37711	0.00116
Humira Heavy Chain	18	27	LRLSCAASGF			9	1024.52	Humira-Control-TNFa	0	1025.4	0.037939	0	0	7.37987	0.006512
Humira Heavy Chain	18	27	LRLSCAASGF			9	1024.52	Humira-Control-TNFa	0.5	1026.62	0.047844	1.21928	0.06106	7.3821	0.002466
Humira Heavy Chain	18	27	LRLSCAASGF			9	1024.52	Humira-Control-TNFa	5	1026.88	0.036425	1.47775	0.052594	7.37446	0.005606
Humira Heavy Chain	18	27	LRLSCAASGF			9	1024.52	Humira-Control-TNFa	30	1027.06	0.108352	1.65801	0.114802	7.37133	0.005603
Humira Heavy Chain	18	27	LRLSCAASGF			9	1024.52	Humira-Control-TNFa	240	1027.43	0.115712	2.03107	0.121773	7.37579	0.006428
Humira Heavy Chain	21	29	SCAASGFTF			8	890.371	Humira-Conjugate-TNFa	0	890.827	0.033494	0	0	8.59967	0.002428
Humira Heavy Chain	21	29	SCAASGFTF			8	890.371	Humira-Conjugate-TNFa	0.5	893.429	0.070945	2.60169	0.078455	8.5823	0.000902
Humira Heavy Chain	21	29	SCAASGFTF			8	890.371	Humira-Conjugate-TNFa	5	893.5	0.044669	2.67219	0.055832	8.59568	0.015334
Humira Heavy Chain	21	29	SCAASGFTF			8	890.371	Humira-Conjugate-TNFa	30	893.751	0.011597	2.92376	0.035445	8.59436	0.013914
Humira Heavy Chain	21	29	SCAASGFTF			8	890.371	Humira-Conjugate-TNFa	240	893.867	0.048071	3.03928	0.058589	8.57966	0.003769
Humira Heavy Chain	21	29	SCAASGFTF			8	890.371	Humira-Control-TNFa	0	890.839	0.005021	0	0	8.59607	0.007459
Humira Heavy Chain	21	29	SCAASGFTF			8	890.371	Humira-Control-TNFa	0.5	893.382	0.098673	2.54305	0.0988	8.58543	0.002577
Humira Heavy Chain	21	29	SCAASGFTF			8	890.371	Humira-Control-TNFa	5	893.502	0.030771	2.66308	0.031178	8.58662	0.007956
Humira Heavy Chain	21	29	SCAASGFTF			8	890.371	Humira-Control-TNFa	30	893.635	0.012948	2.7958	0.013887	8.58389	0.002858
Humira Heavy Chain	21	29	SCAASGFTF			8	890.371	Humira-Control-TNFa	240	893.763	0.069466	2.92421	0.069647	8.59226	0.010279
Humira Heavy Chain	23	29	AASGFTF			6	700.33	Humira-Conjugate-TNFa	0	700.657	0.014566	0	0	8.51808	0.002921
Humira Heavy Chain	23	29	AASGFTF			6	700.33	Humira-Conjugate-TNFa	0.5	702.751	0.027363	2.09439	0.030998	8.50228	0.000653
Humira Heavy Chain	23	29	AASGFTF			6	700.33	Humira-Conjugate-TNFa	5	702.861	0.029163	2.20354	0.032598	8.51937	0.015206
Humira Heavy Chain	23	29	AASGFTF			6	700.33	Humira-Conjugate-TNFa	30	702.972	0.016383	2.3146	0.021922	8.51637	0.015158
Humira Heavy Chain	23	29	AASGFTF			6	700.33	Humira-Conjugate-TNFa	240	702.983	0.037766	2.32548	0.040477	8.49752	0.003303
Humira Heavy Chain	23	29	AASGFTF			6	700.33	Humira-Control-TNFa	0	700.661	0.02301	0	0	8.51179	0.006282
Humira Heavy Chain	23	29	AASGFTF			6	700.33	Humira-Control-TNFa	0.5	702.767	0.053797	2.10538	0.058511	8.50579	0.001927
Humira Heavy Chain	23	29	AASGFTF			6	700.33	Humira-Control-TNFa	5	702.859	0.025404	2.19786	0.034275	8.50911	0.00725
Humira Heavy Chain	23	29	AASGFTF			6	700.33	Humira-Control-TNFa	30	702.936	0.009522	2.27439	0.024902	8.50601	0.00268
Humira Heavy Chain	23	29	AASGFTF			6	700.33	Humira-Control-TNFa	240	702.946	0.035653	2.28522	0.042433	8.51318	0.010883
Humira Heavy Chain	21	30	SCAASGFTFD			9	1005.4	Humira-Conjugate-TNFa	0	1005.87	0.005021	0	0	8.22344	0.001555
Humira Heavy Chain	21	30	SCAASGFTFD			9	1005.4	Humira-Conjugate-TNFa	0.5	1008.59	0.171057	2.71227	0.17113	8.20562	0.001243
Humira Heavy Chain	21	30	SCAASGFTFD			9	1005.4	Humira-Conjugate-TNFa	5	1008.84	0.085764	2.96534	0.085911	8.22374	0.015826
Humira Heavy Chain	21	30	SCAASGFTFD			9	1005.4	Humira-Conjugate-TNFa	30	1009.07	0.070097	3.19241	0.070277	8.22211	0.014452
Humira Heavy Chain	21	30	SCAASGFTFD			9	1005.4	Humira-Conjugate-TNFa	240	1009.22	0.078802	3.34235	0.078962	8.19934	0.002156
Humira Heavy Chain	21	30	SCAASGFTFD			9	1005.4	Humira-Control-TNFa	0	1005.81	0.027603	0	0	8.21879	0.007584
Humira Heavy Chain	21	30	SCAASGFTFD			9	1005.4	Humira-Control-TNFa	0.5	1008.52	0.023675	2.70836	0.036366	8.20552	0.000339
Humira Heavy Chain	21	30	SCAASGFTFD			9	1005.4	Humira-Control-TNFa	5	1008.81	0.102809	2.9907	0.10645	8.21077	0.006033
Humira Heavy Chain	21	30	SCAASGFTFD			9	1005.4	Humira-Control-TNFa	30	1008.98	0.017614	3.16469	0.032744	8.20982	0.003297
Humira Heavy Chain	21	30	SCAASGFTFD			9	1005.4	Humira-Control-TNFa	240	1009.1	0.045903	3.2885	0.053563	8.21486	0.012217
Humira Heavy Chain	23	30	AASGFTFD			7	815.357	Humira-Conjugate-TNFa	0	815.732	0.015655	0	0	8.11173	0.001024
Humira Heavy Chain	23	30	AASGFTFD			7	815.357	Humira-Conjugate-TNFa	0.5	818.121	0.069921	2.38965	0.071652	8.09732	0.002786
Humira Heavy Chain	23	30	AASGFTFD			7	815.357	Humira-Conjugate-TNFa	5	818.172	0.01865	2.43995	0.02435	8.1119	0.015853
Humira Heavy Chain	23	30	AASGFTFD			7	815.357	Humira-Conjugate-TNFa	30	818.365	0.028801	2.6329	0.032781	8.11	0.016454
Humira Heavy Chain	23	30	AASGFTFD			7	815.357	Humira-Conjugate-TNFa	240	818.333	0.067385	2.6017	0.06918	8.09326	0.001826
Humira Heavy Chain	23	30	AASGFTFD			7	815.357	Humira-Control-TNFa	0	815.763	0.009317	0	0	8.10233	0.007157
Humira Heavy Chain	23	30	AASGFTFD			7	815.357	Humira-Control-TNFa	0.5	818.021	0.146857	2.25797	0.147152	8.10008	0.0038
Humira Heavy Chain	23	30	AASGFTFD			7	815.357	Humira-Control-TNFa	5	818.167	0.021242	2.40405	0.023195	8.09806	0.003906
Humira Heavy Chain	23	30	AASGFTFD			7	815.357	Humira-Control-TNFa	30	818.229	0.074505	2.46542	0.075085	8.09325	0.003322
Humira Heavy Chain	23	30	AASGFTFD			7	815.357	Humira-Control-TNFa	240	818.267	0.039665	2.50421	0.040745	8.1027	0.012976
Humira Heavy Chain	24	30	ASGFTFD			6	744.32	Humira-Conjugate-TNFa	0	744.671	0.019447	0	0	8.15708	0.002365
Humira Heavy Chain	24	30	ASGFTFD			6	744.32	Humira-Conjugate-TNFa	0.5	746.774	0.03907	2.10305	0.043642	8.13996	0.001237
Humira Heavy Chain	24	30	ASGFTFD			6	744.32	Humira-Conjugate-TNFa	5	746.741	0.010846	2.07036	0.022267	8.16139	0.015255
Humira Heavy Chain	24	30	ASGFTFD			6	744.32	Humira-Conjugate-TNFa	30	746.919	0.0248	2.24845	0.031515	8.156	0.016582
Humira Heavy Chain	24	30	ASGFTFD			6	744.32	Humira-Conjugate-TNFa	240	746.869	0.022076	2.19812	0.02942	8.13772	0.001403
Humira Heavy Chain	24	30	ASGFTFD			6	744.32	Humira-Control-TNFa	0	744.66	0.046934	0	0	8.15128	0.004931
Humira Heavy Chain	24	30	ASGFTFD			6	744.32	Humira-Control-TNFa	0.5	746.718	0.049009	2.05743	0.067858	8.14368	0.002231
Humira Heavy Chain	24	30	ASGFTFD			6	744.32	Humira-Control-TNFa	5	746.754	0.024193	2.09354	0.052802	8.14533	0.004479
Humira Heavy Chain	24	30	ASGFTFD			6	744.32	Humira-Control-TNFa	30	746.846	0.015982	2.18561	0.04958	8.14171	0.00318
Humira Heavy Chain	24	30	ASGFTFD			6	744.32	Humira-Control-TNFa	240	746.798	0.049058	2.13816	0.067893	8.15005	0.013901
Humira Heavy Chain	18	31	LRLSCAASGFTFDD			13	1502.69	Humira-Conjugate-TNFa	0	1503.48	0.015032	0	0	8.21854	0.002554
Humira Heavy Chain	18	31	LRLSCAASGFTFDD			13	1502.69	Humira-Conjugate-TNFa	0.5	1506.76	0.091245	3.27836	0.092475	8.20264	0.002026
Humira Heavy Chain	18	31	LRLSCAASGFTFDD			13	1502.69	Humira-Conjugate-TNFa	5	1507.03	0.111373	3.55364	0.112383	8.22225	0.014576
Humira Heavy Chain	18	31	LRLSCAASGFTFDD			13	1502.69	Humira-Conjugate-TNFa	30	1507.5	0.102123	4.02397	0.103223	8.21521	0.014246
Humira Heavy Chain	18	31	LRLSCAASGFTFDD			13	1502.69	Humira-Conjugate-TNFa	240	1507.81	0.224087	4.32558	0.22459	8.2	0.004606
Humira Heavy Chain	18	31	LRLSCAASGFTFDD			13	1502.69	Humira-Control-TNFa	0	1503.49	0.018107	0	0	8.21076	0.01039
Humira Heavy Chain	18	31	LRLSCAASGFTFDD			13	1502.69	Humira-Control-TNFa	0.5	1506.78	0.261879	3.29392	0.262505	8.2099	0.005995
Humira Heavy Chain	18	31	LRLSCAASGFTFDD			13	1502.69	Humira-Control-TNFa	5	1507.09	0.046804	3.59793	0.050185	8.21053	0.005315
Humira Heavy Chain	18	31	LRLSCAASGFTFDD			13	1502.69	Humira-Control-TNFa	30	1507.19	0.145751	3.70434	0.146871	8.20781	0.001138
Humira Heavy Chain	18	31	LRLSCAASGFTFDD			13	1502.69	Humira-Control-TNFa	240	1507.62	0.121571	4.1349	0.122912	8.21423	0.013354
Humira Heavy Chain	21	31	SCAASGFTFDD			10	1120.43	Humira-Conjugate-TNFa	0	1121.02	0.012237	0	0	8.10344	0.001031
Humira Heavy Chain	21	31	SCAASGFTFDD			10	1120.43	Humira-Conjugate-TNFa	0.5	1123.93	0.028812	2.91292	0.031303	8.09059	0.002559
Humira Heavy Chain	21	31	SCAASGFTFDD			10	1120.43	Humira-Conjugate-TNFa	5	1123.92	0.036099	2.9012	0.038116	8.10352	0.016743
Humira Heavy Chain	21	31	SCAASGFTFDD			10	1120.43	Humira-Conjugate-TNFa	30	1124.14	0.015156	3.12432	0.019479	8.10106	0.015656
Humira Heavy Chain	21	31	SCAASGFTFDD			10	1120.43	Humira-Conjugate-TNFa	240	1124.32	0.048599	3.30313	0.050115	8.08425	0.002535
Humira Heavy Chain	21	31	SCAASGFTFDD			10	1120.43	Humira-Control-TNFa	0	1121.03	0.014871	0	0	8.0973	0.006653
Humira Heavy Chain	21	31	SCAASGFTFDD			10	1120.43	Humira-Control-TNFa	0.5	1123.88	0.028506	2.84706	0.032152	8.09193	0.003056
Humira Heavy Chain	21	31	SCAASGFTFDD			10	1120.43	Humira-Control-TNFa	5	1123.92	0.037751	2.89404	0.040575	8.09068	0.004918
Humira Heavy Chain	21	31	SCAASGFTFDD			10	1120.43	Humira-Control-TNFa	30	1124.06	0.018086	3.03118	0.023415	8.08553	0.004349
Humira Heavy Chain	21	31	SCAASGFTFDD			10	1120.43	Humira-Control-TNFa	240	1124.24	0.041944	3.20791	0.044502	8.09465	0.013546
Humira Heavy Chain	24	31	ASGFTFDD			7	859.347	Humira-Conjugate-TNFa	0	859.774	0.070638	0	0	8.02501	0.003598
Humira Heavy Chain	24	31	ASGFTFDD			7	859.347	Humira-Conjugate-TNFa	0.5	861.784	0.012064	2.00971	0.071661	8.0205	0.001364
Humira Heavy Chain	24	31	ASGFTFDD			7	859.347	Humira-Conjugate-TNFa	5	861.697	0.068713	1.92325	0.098546	8.02984	0.015445
Humira Heavy Chain	24	31	ASGFTFDD			7	859.347	Humira-Conjugate-TNFa	30	861.805	0.021155	2.0306	0.073738	8.02187	0.017495
Humira Heavy Chain	24	31	ASGFTFDD			7	859.347	Humira-Conjugate-TNFa	240	861.811	0.076353	2.03676	0.104017	8.00953	0.00223
Humira Heavy Chain	24	31	ASGFTFDD			7	859.347	Humira-Control-TNFa	0	859.736	0.060654	0	0	8.01471	0.003927
Humira Heavy Chain	24	31	ASGFTFDD			7	859.347	Humira-Control-TNFa	0.5	861.813	0.049479	2.07643	0.078275	8.02149	0.001662
Humira Heavy Chain	24	31	ASGFTFDD			7	859.347	Humira-Control-TNFa	5	861.706	0.038333	1.96945	0.071752	8.01517	0.0036
Humira Heavy Chain	24	31	ASGFTFDD			7	859.347	Humira-Control-TNFa	30	861.767	0.064577	2.03106	0.088595	8.01024	0.003224
Humira Heavy Chain	24	31	ASGFTFDD			7	859.347	Humira-Control-TNFa	240	861.756	0.039157	2.02015	0.072195	8.01695	0.013228
Humira Heavy Chain	18	32	LRLSCAASGFTFDDY			14	1665.76	Humira-Conjugate-TNFa	0	1666.56	0.109503	0	0	8.52924	0.008753
Humira Heavy Chain	18	32	LRLSCAASGFTFDDY			14	1665.76	Humira-Conjugate-TNFa	0.5	1669.87	0.099684	3.30219	0.148081	8.52366	0.000308
Humira Heavy Chain	18	32	LRLSCAASGFTFDDY			14	1665.76	Humira-Conjugate-TNFa	5	1670.03	0.247014	3.47082	0.270198	8.54221	0.019198
Humira Heavy Chain	18	32	LRLSCAASGFTFDDY			14	1665.76	Humira-Conjugate-TNFa	30	1670.35	0.142606	3.78602	0.179798	8.53407	0.016292
Humira Heavy Chain	18	32	LRLSCAASGFTFDDY			14	1665.76	Humira-Conjugate-TNFa	240	1670.76	0.279781	4.19786	0.300447	8.52177	0.001676
Humira Heavy Chain	18	32	LRLSCAASGFTFDDY			14	1665.76	Humira-Control-TNFa	0	1666.67	0.067099	0	0	8.52968	0.007116
Humira Heavy Chain	18	32	LRLSCAASGFTFDDY			14	1665.76	Humira-Control-TNFa	0.5	1669.97	0.232701	3.30751	0.242182	8.52886	0.002419
Humira Heavy Chain	18	32	LRLSCAASGFTFDDY			14	1665.76	Humira-Control-TNFa	5	1670.07	0.149053	3.40686	0.163459	8.53005	0.009535
Humira Heavy Chain	18	32	LRLSCAASGFTFDDY			14	1665.76	Humira-Control-TNFa	30	1670.32	0.148865	3.65645	0.163288	8.52276	0.0025
Humira Heavy Chain	18	32	LRLSCAASGFTFDDY			14	1665.76	Humira-Control-TNFa	240	1670.85	0.143747	4.18412	0.158636	8.53106	0.0108
Humira Heavy Chain	21	32	SCAASGFTFDDY			11	1283.49	Humira-Conjugate-TNFa	0	1284.17	0.040109	0	0	8.71553	0.0009
Humira Heavy Chain	21	32	SCAASGFTFDDY			11	1283.49	Humira-Conjugate-TNFa	0.5	1287.34	0.028055	3.16927	0.048947	8.69251	0.00188
Humira Heavy Chain	21	32	SCAASGFTFDDY			11	1283.49	Humira-Conjugate-TNFa	5	1287.15	0.043703	2.98522	0.059319	8.71084	0.014812
Humira Heavy Chain	21	32	SCAASGFTFDDY			11	1283.49	Humira-Conjugate-TNFa	30	1287.43	0.013347	3.26138	0.042271	8.70876	0.012872
Humira Heavy Chain	21	32	SCAASGFTFDDY			11	1283.49	Humira-Conjugate-TNFa	240	1287.71	0.023393	3.54543	0.046432	8.69272	0.004712
Humira Heavy Chain	21	32	SCAASGFTFDDY			11	1283.49	Humira-Control-TNFa	0	1284.18	0.012756	0	0	8.71106	0.011013
Humira Heavy Chain	21	32	SCAASGFTFDDY			11	1283.49	Humira-Control-TNFa	0.5	1287.36	0.119076	3.18164	0.119757	8.69548	0.001573
Humira Heavy Chain	21	32	SCAASGFTFDDY			11	1283.49	Humira-Control-TNFa	5	1287.19	0.042082	3.01338	0.043973	8.6998	0.009733
Humira Heavy Chain	21	32	SCAASGFTFDDY			11	1283.49	Humira-Control-TNFa	30	1287.34	0.062145	3.16038	0.063441	8.69579	0.002978
Humira Heavy Chain	21	32	SCAASGFTFDDY			11	1283.49	Humira-Control-TNFa	240	1287.62	0.123867	3.44043	0.124522	8.70529	0.005535
Humira Heavy Chain	23	32	AASGFTFDDY			9	1093.45	Humira-Conjugate-TNFa	0	1094.02	0.006005	0	0	8.6377	0.00168
Humira Heavy Chain	23	32	AASGFTFDDY			9	1093.45	Humira-Conjugate-TNFa	0.5	1096.55	0.030065	2.52291	0.030659	8.62183	0.003015
Humira Heavy Chain	23	32	AASGFTFDDY			9	1093.45	Humira-Conjugate-TNFa	5	1096.46	0.025666	2.43233	0.02636	8.63318	0.016897
Humira Heavy Chain	23	32	AASGFTFDDY			9	1093.45	Humira-Conjugate-TNFa	30	1096.6	0.024244	2.57274	0.024977	8.6308	0.013536
Humira Heavy Chain	23	32	AASGFTFDDY			9	1093.45	Humira-Conjugate-TNFa	240	1096.75	0.08175	2.72567	0.08197	8.61571	0.003949
Humira Heavy Chain	23	32	AASGFTFDDY			9	1093.45	Humira-Control-TNFa	0	1094.03	0.032003	0	0	8.62889	0.008478
Humira Heavy Chain	23	32	AASGFTFDDY			9	1093.45	Humira-Control-TNFa	0.5	1096.55	0.068277	2.51858	0.075405	8.62488	0.003011
Humira Heavy Chain	23	32	AASGFTFDDY			9	1093.45	Humira-Control-TNFa	5	1096.43	0.055132	2.4043	0.063747	8.62519	0.008664
Humira Heavy Chain	23	32	AASGFTFDDY			9	1093.45	Humira-Control-TNFa	30	1096.52	0.035264	2.49004	0.047621	8.62035	0.002665
Humira Heavy Chain	23	32	AASGFTFDDY			9	1093.45	Humira-Control-TNFa	240	1096.64	0.053049	2.61487	0.061954	8.62862	0.00817
Humira Heavy Chain	27	32	FTFDDY			5	807.32	Humira-Conjugate-TNFa	0	808.027	0.043486	0	0	8.68714	0.003158
Humira Heavy Chain	27	32	FTFDDY			5	807.32	Humira-Conjugate-TNFa	0.5	808.966	0.021665	0.939726	0.048584	8.67895	0.001361
Humira Heavy Chain	27	32	FTFDDY			5	807.32	Humira-Conjugate-TNFa	5	808.903	0.049352	0.876326	0.065777	8.68727	0.017395
Humira Heavy Chain	27	32	FTFDDY			5	807.32	Humira-Conjugate-TNFa	30	808.946	0.038921	0.919216	0.05836	8.68456	0.014837
Humira Heavy Chain	27	32	FTFDDY			5	807.32	Humira-Conjugate-TNFa	240	809.289	0.013885	1.26219	0.045649	8.67219	0.003419
Humira Heavy Chain	27	32	FTFDDY			5	807.32	Humira-Control-TNFa	0	807.997	0.054893	0	0	8.67705	0.006695
Humira Heavy Chain	27	32	FTFDDY			5	807.32	Humira-Control-TNFa	0.5	809.004	0.029809	1.00685	0.062465	8.68098	0.000733
Humira Heavy Chain	27	32	FTFDDY			5	807.32	Humira-Control-TNFa	5	808.883	0.030819	0.885778	0.062953	8.67672	0.008434
Humira Heavy Chain	27	32	FTFDDY			5	807.32	Humira-Control-TNFa	30	808.913	0.003495	0.916487	0.055005	8.6702	0.002542
Humira Heavy Chain	27	32	FTFDDY			5	807.32	Humira-Control-TNFa	240	809.122	0.042168	1.12512	0.06922	8.68242	0.0061
Humira Heavy Chain	24	34	ASGFTFDDYAM			10	1224.49	Humira-Conjugate-TNFa	0	1225.17	0.016734	0	0	9.07626	0.012102
Humira Heavy Chain	24	34	ASGFTFDDYAM			10	1224.49	Humira-Conjugate-TNFa	0.5	1227.81	0.09749	2.63705	0.098916	9.04671	0.003501
Humira Heavy Chain	24	34	ASGFTFDDYAM			10	1224.49	Humira-Conjugate-TNFa	5	1227.8	0.03976	2.62852	0.043138	9.0661	0.007304
Humira Heavy Chain	24	34	ASGFTFDDYAM			10	1224.49	Humira-Conjugate-TNFa	30	1227.96	0.042547	2.7941	0.04572	9.05785	0.0104
Humira Heavy Chain	24	34	ASGFTFDDYAM			10	1224.49	Humira-Conjugate-TNFa	240	1228.23	0.118847	3.06512	0.12002	9.04209	0.001298
Humira Heavy Chain	24	34	ASGFTFDDYAM			10	1224.49	Humira-Control-TNFa	0	1225.19	0.030678	0	0	9.08365	0.02214
Humira Heavy Chain	24	34	ASGFTFDDYAM			10	1224.49	Humira-Control-TNFa	0.5	1227.81	0.146464	2.61568	0.149642	9.05389	0.000766
Humira Heavy Chain	24	34	ASGFTFDDYAM			10	1224.49	Humira-Control-TNFa	5	1227.82	0.048255	2.63215	0.057181	9.06413	0.013915
Humira Heavy Chain	24	34	ASGFTFDDYAM			10	1224.49	Humira-Control-TNFa	30	1228.04	0.171523	2.85145	0.174245	9.05627	0.00255
Humira Heavy Chain	24	34	ASGFTFDDYAM			10	1224.49	Humira-Control-TNFa	240	1228.14	0.043723	2.95035	0.053412	9.06	0.00333
Humira Heavy Chain	28	34	TFDDYAM			6	862.329	Humira-Conjugate-TNFa	0	862.819	0.052922	0	0	8.1346	0.004826
Humira Heavy Chain	28	34	TFDDYAM			6	862.329	Humira-Conjugate-TNFa	0.5	863.466	0.019721	0.647736	0.056477	8.11948	0.000579
Humira Heavy Chain	28	34	TFDDYAM			6	862.329	Humira-Conjugate-TNFa	5	863.4	0.048564	0.581858	0.071828	8.13015	0.019066
Humira Heavy Chain	28	34	TFDDYAM			6	862.329	Humira-Conjugate-TNFa	30	863.549	0.029916	0.730715	0.060792	8.12652	0.014788
Humira Heavy Chain	28	34	TFDDYAM			6	862.329	Humira-Conjugate-TNFa	240	863.84	0.029554	1.02109	0.060615	8.11097	0.002213
Humira Heavy Chain	28	34	TFDDYAM			6	862.329	Humira-Control-TNFa	0	862.782	0.011864	0	0	8.12331	0.009794
Humira Heavy Chain	28	34	TFDDYAM			6	862.329	Humira-Control-TNFa	0.5	863.48	0.042256	0.697573	0.04389	8.12407	0.002803
Humira Heavy Chain	28	34	TFDDYAM			6	862.329	Humira-Control-TNFa	5	863.465	0.202983	0.68247	0.203329	8.1151	0.005468
Humira Heavy Chain	28	34	TFDDYAM			6	862.329	Humira-Control-TNFa	30	863.485	0.02904	0.702401	0.03137	8.11232	0.00353
Humira Heavy Chain	28	34	TFDDYAM			6	862.329	Humira-Control-TNFa	240	863.728	0.025309	0.946028	0.027951	8.12367	0.015024
Humira Heavy Chain	35	45	HWVRQAPGKGL			9	1248.7	Humira-Conjugate-TNFa	0	1249.45	0.036488	0	0	4.81182	0.005227
Humira Heavy Chain	35	45	HWVRQAPGKGL			9	1248.7	Humira-Conjugate-TNFa	0.5	1250.59	0.130075	1.14149	0.135096	4.79739	0.00314
Humira Heavy Chain	35	45	HWVRQAPGKGL			9	1248.7	Humira-Conjugate-TNFa	5	1250.86	0.043117	1.40916	0.056484	4.79795	0.003212
Humira Heavy Chain	35	45	HWVRQAPGKGL			9	1248.7	Humira-Conjugate-TNFa	30	1251.28	0.098488	1.83118	0.10503	4.79013	0.001396
Humira Heavy Chain	35	45	HWVRQAPGKGL			9	1248.7	Humira-Conjugate-TNFa	240	1251.37	0.061909	1.92794	0.071862	4.80057	0.005044
Humira Heavy Chain	35	45	HWVRQAPGKGL			9	1248.7	Humira-Control-TNFa	0	1249.51	0.012536	0	0	4.80693	0.002444
Humira Heavy Chain	35	45	HWVRQAPGKGL			9	1248.7	Humira-Control-TNFa	0.5	1250.53	0.034576	1.01847	0.036779	4.80492	0.001443
Humira Heavy Chain	35	45	HWVRQAPGKGL			9	1248.7	Humira-Control-TNFa	5	1250.88	0.045395	1.3715	0.047094	4.80097	0.003172
Humira Heavy Chain	35	45	HWVRQAPGKGL			9	1248.7	Humira-Control-TNFa	30	1251.21	0.024741	1.70439	0.027735	4.79105	0.002171
Humira Heavy Chain	35	45	HWVRQAPGKGL			9	1248.7	Humira-Control-TNFa	240	1251.42	0.042069	1.91298	0.043897	4.78772	0.003482
Humira Heavy Chain	32	46	YAMHWVRQAPGKGLE			13	1742.88	Humira-Conjugate-TNFa	0	1743.93	0.154711	0	0	6.13535	0.007324
Humira Heavy Chain	32	46	YAMHWVRQAPGKGLE			13	1742.88	Humira-Conjugate-TNFa	0.5	1745.37	0.06606	1.44875	0.168224	6.13104	0.005337
Humira Heavy Chain	32	46	YAMHWVRQAPGKGLE			13	1742.88	Humira-Conjugate-TNFa	5	1745.61	0.033669	1.68349	0.158332	6.12098	0.007203
Humira Heavy Chain	32	46	YAMHWVRQAPGKGLE			13	1742.88	Humira-Conjugate-TNFa	30	1745.89	0.072949	1.96188	0.171047	6.123	0.009788
Humira Heavy Chain	32	46	YAMHWVRQAPGKGLE			13	1742.88	Humira-Conjugate-TNFa	240	1745.96	0.061853	2.03366	0.166617	6.13027	0.006177
Humira Heavy Chain	32	46	YAMHWVRQAPGKGLE			13	1742.88	Humira-Control-TNFa	0	1743.93	0.156596	0	0	6.1362	0.010538
Humira Heavy Chain	32	46	YAMHWVRQAPGKGLE			13	1742.88	Humira-Control-TNFa	0.5	1745.45	0.109181	1.51926	0.1909	6.12977	0.00562
Humira Heavy Chain	32	46	YAMHWVRQAPGKGLE			13	1742.88	Humira-Control-TNFa	5	1745.69	0.032603	1.75563	0.159953	6.12087	0.002332
Humira Heavy Chain	32	46	YAMHWVRQAPGKGLE			13	1742.88	Humira-Control-TNFa	30	1745.88	0.039243	1.94682	0.161438	6.11309	0.004016
Humira Heavy Chain	32	46	YAMHWVRQAPGKGLE			13	1742.88	Humira-Control-TNFa	240	1746.07	0.142544	2.13701	0.211757	6.1124	0.00178
Humira Heavy Chain	35	46	HWVRQAPGKGLE			10	1377.74	Humira-Conjugate-TNFa	0	1378.58	0.119358	0	0	4.74511	0.004737
Humira Heavy Chain	35	46	HWVRQAPGKGLE			10	1377.74	Humira-Conjugate-TNFa	0.5	1379.96	0.102288	1.37737	0.157192	4.73366	0.005806
Humira Heavy Chain	35	46	HWVRQAPGKGLE			10	1377.74	Humira-Conjugate-TNFa	5	1380.13	0.029965	1.55291	0.123062	4.73413	0.008459
Humira Heavy Chain	35	46	HWVRQAPGKGLE			10	1377.74	Humira-Conjugate-TNFa	30	1380.52	0.05984	1.94112	0.133518	4.73138	0.006366
Humira Heavy Chain	35	46	HWVRQAPGKGLE			10	1377.74	Humira-Conjugate-TNFa	240	1380.6	0.073038	2.01878	0.139932	4.72798	0.002555
Humira Heavy Chain	35	46	HWVRQAPGKGLE			10	1377.74	Humira-Control-TNFa	0	1378.57	0.124375	0	0	4.73914	0.002791
Humira Heavy Chain	35	46	HWVRQAPGKGLE			10	1377.74	Humira-Control-TNFa	0.5	1380.03	0.127772	1.46287	0.178311	4.73631	0.001799
Humira Heavy Chain	35	46	HWVRQAPGKGLE			10	1377.74	Humira-Control-TNFa	5	1380.27	0.041367	1.70064	0.131074	4.72979	0.004018
Humira Heavy Chain	35	46	HWVRQAPGKGLE			10	1377.74	Humira-Control-TNFa	30	1380.51	0.071535	1.94218	0.14348	4.72672	0.004962
Humira Heavy Chain	35	46	HWVRQAPGKGLE			10	1377.74	Humira-Control-TNFa	240	1380.7	0.109623	2.1337	0.16579	4.72849	0.00461
Humira Heavy Chain	37	46	VRQAPGKGLE			8	1054.6	Humira-Conjugate-TNFa	0	1055.19	0.033604	0	0	4.15721	0.004088
Humira Heavy Chain	37	46	VRQAPGKGLE			8	1054.6	Humira-Conjugate-TNFa	0.5	1056.52	0.025147	1.32949	0.041971	4.15516	0.004493
Humira Heavy Chain	37	46	VRQAPGKGLE			8	1054.6	Humira-Conjugate-TNFa	5	1056.74	0.071627	1.54785	0.079118	4.15026	0.001545
Humira Heavy Chain	37	46	VRQAPGKGLE			8	1054.6	Humira-Conjugate-TNFa	30	1057.07	0.037923	1.88007	0.050669	4.14729	0.003412
Humira Heavy Chain	37	46	VRQAPGKGLE			8	1054.6	Humira-Conjugate-TNFa	240	1057.27	0.134389	2.08215	0.138527	4.15006	0.00369
Humira Heavy Chain	37	46	VRQAPGKGLE			8	1054.6	Humira-Control-TNFa	0	1055.16	0.025787	0	0	4.15698	0.008573
Humira Heavy Chain	37	46	VRQAPGKGLE			8	1054.6	Humira-Control-TNFa	0.5	1056.45	0.198361	1.29665	0.200031	4.15292	0.002703
Humira Heavy Chain	37	46	VRQAPGKGLE			8	1054.6	Humira-Control-TNFa	5	1056.88	0.030168	1.72385	0.039687	4.15519	0.00422
Humira Heavy Chain	37	46	VRQAPGKGLE			8	1054.6	Humira-Control-TNFa	30	1057.08	0.043674	1.92334	0.050718	4.14362	0.004024
Humira Heavy Chain	37	46	VRQAPGKGLE			8	1054.6	Humira-Control-TNFa	240	1057.31	0.078662	2.15046	0.082781	4.1556	0.002793
Humira Heavy Chain	32	50	YAMHWVRQAPGKGLEWVSA			17	2186.1	Humira-Conjugate-TNFa	0	2187.2	0.06848	0	0	7.14425	0.004178
Humira Heavy Chain	32	50	YAMHWVRQAPGKGLEWVSA			17	2186.1	Humira-Conjugate-TNFa	0.5	2189.63	0.074701	2.43676	0.101339	7.15084	0.000606
Humira Heavy Chain	32	50	YAMHWVRQAPGKGLEWVSA			17	2186.1	Humira-Conjugate-TNFa	5	2189.97	0.135233	2.77517	0.151583	7.14421	0.003368
Humira Heavy Chain	32	50	YAMHWVRQAPGKGLEWVSA			17	2186.1	Humira-Conjugate-TNFa	30	2190.27	0.014123	3.07996	0.069921	7.14527	0.003974
Humira Heavy Chain	32	50	YAMHWVRQAPGKGLEWVSA			17	2186.1	Humira-Conjugate-TNFa	240	2190.5	0.05533	3.30653	0.088039	7.13935	0.001893
Humira Heavy Chain	32	50	YAMHWVRQAPGKGLEWVSA			17	2186.1	Humira-Control-TNFa	0	2187.2	0.085769	0	0	7.14948	0.008388
Humira Heavy Chain	32	50	YAMHWVRQAPGKGLEWVSA			17	2186.1	Humira-Control-TNFa	0.5	2189.66	0.057492	2.46503	0.103255	7.14807	0.00308
Humira Heavy Chain	32	50	YAMHWVRQAPGKGLEWVSA			17	2186.1	Humira-Control-TNFa	5	2189.99	0.098551	2.7919	0.130647	7.14401	0.005998
Humira Heavy Chain	32	50	YAMHWVRQAPGKGLEWVSA			17	2186.1	Humira-Control-TNFa	30	2190.31	0.065125	3.10899	0.107692	7.14147	0.006615
Humira Heavy Chain	32	50	YAMHWVRQAPGKGLEWVSA			17	2186.1	Humira-Control-TNFa	240	2190.47	0.029447	3.27426	0.090683	7.14446	0.003564
Humira Heavy Chain	35	50	HWVRQAPGKGLEWVSA			14	1820.96	Humira-Conjugate-TNFa	0	1822.12	0.203108	0	0	6.14785	0.009175
Humira Heavy Chain	35	50	HWVRQAPGKGLEWVSA			14	1820.96	Humira-Conjugate-TNFa	0.5	1823.85	0.089922	1.73022	0.222123	6.14655	0.007382
Humira Heavy Chain	35	50	HWVRQAPGKGLEWVSA			14	1820.96	Humira-Conjugate-TNFa	5	1824.41	0.100305	2.29196	0.226526	6.15403	0.004497
Humira Heavy Chain	35	50	HWVRQAPGKGLEWVSA			14	1820.96	Humira-Conjugate-TNFa	30	1824.86	0.059278	2.73915	0.211581	6.14032	0.002752
Humira Heavy Chain	35	50	HWVRQAPGKGLEWVSA			14	1820.96	Humira-Conjugate-TNFa	240	1824.9	0.066429	2.77964	0.213695	6.15108	0.003227
Humira Heavy Chain	35	50	HWVRQAPGKGLEWVSA			14	1820.96	Humira-Control-TNFa	0	1822.18	0.211973	0	0	6.15979	0.011137
Humira Heavy Chain	35	50	HWVRQAPGKGLEWVSA			14	1820.96	Humira-Control-TNFa	0.5	1824.02	0.130719	1.83851	0.249039	6.14544	0.00385
Humira Heavy Chain	35	50	HWVRQAPGKGLEWVSA			14	1820.96	Humira-Control-TNFa	5	1824.49	0.066215	2.30527	0.222075	6.14547	0.003601
Humira Heavy Chain	35	50	HWVRQAPGKGLEWVSA			14	1820.96	Humira-Control-TNFa	30	1824.87	0.079185	2.6897	0.226281	6.13309	0.014722
Humira Heavy Chain	35	50	HWVRQAPGKGLEWVSA			14	1820.96	Humira-Control-TNFa	240	1824.99	0.067428	2.80335	0.222439	6.14054	0.007714
Humira Heavy Chain	51	60	ITWNSGHIDY			9	1205.56	Humira-Conjugate-TNFa	0	1206.26	0.007881	0	0	7.52815	0.002303
Humira Heavy Chain	51	60	ITWNSGHIDY			9	1205.56	Humira-Conjugate-TNFa	0.5	1208.54	0.110462	2.28643	0.110743	7.51763	0.000875
Humira Heavy Chain	51	60	ITWNSGHIDY			9	1205.56	Humira-Conjugate-TNFa	5	1208.46	0.01291	2.20484	0.015126	7.52553	0.008665
Humira Heavy Chain	51	60	ITWNSGHIDY			9	1205.56	Humira-Conjugate-TNFa	30	1208.54	0.017634	2.28976	0.019315	7.51475	0.011504
Humira Heavy Chain	51	60	ITWNSGHIDY			9	1205.56	Humira-Conjugate-TNFa	240	1208.68	0.031311	2.42088	0.032288	7.50548	0.004215
Humira Heavy Chain	51	60	ITWNSGHIDY			9	1205.56	Humira-Control-TNFa	0	1206.3	0.001106	0	0	7.52351	0.006039
Humira Heavy Chain	51	60	ITWNSGHIDY			9	1205.56	Humira-Control-TNFa	0.5	1208.41	0.059794	2.1075	0.059805	7.51951	0.001977
Humira Heavy Chain	51	60	ITWNSGHIDY			9	1205.56	Humira-Control-TNFa	5	1208.35	0.025961	2.05421	0.025985	7.52128	0.000948
Humira Heavy Chain	51	60	ITWNSGHIDY			9	1205.56	Humira-Control-TNFa	30	1208.36	0.058451	2.06329	0.058462	7.51518	0.002702
Humira Heavy Chain	51	60	ITWNSGHIDY			9	1205.56	Humira-Control-TNFa	240	1208.66	0.011102	2.35523	0.011157	7.51685	0.011125
Humira Heavy Chain	54	60	NSGHIDY			6	805.347	Humira-Conjugate-TNFa	0	805.672	0.020282	0	0	7.53325	0.003769
Humira Heavy Chain	54	60	NSGHIDY			6	805.347	Humira-Conjugate-TNFa	0.5	807.358	0.058272	1.68623	0.061701	7.52191	0.003263
Humira Heavy Chain	54	60	NSGHIDY			6	805.347	Humira-Conjugate-TNFa	5	807.442	0.051344	1.76947	0.055205	7.53215	0.009491
Humira Heavy Chain	54	60	NSGHIDY			6	805.347	Humira-Conjugate-TNFa	30	807.591	0.102701	1.9186	0.104685	7.52125	0.006474
Humira Heavy Chain	54	60	NSGHIDY			6	805.347	Humira-Conjugate-TNFa	240	807.623	0.070346	1.95083	0.073212	7.51612	0.001763
Humira Heavy Chain	54	60	NSGHIDY			6	805.347	Humira-Control-TNFa	0	805.687	0.005726	0	0	7.52872	0.006129
Humira Heavy Chain	54	60	NSGHIDY			6	805.347	Humira-Control-TNFa	0.5	807.335	0.016954	1.64739	0.017895	7.52151	0.003132
Humira Heavy Chain	54	60	NSGHIDY			6	805.347	Humira-Control-TNFa	5	807.198	0.018245	1.51076	0.019122	7.52346	0.005786
Humira Heavy Chain	54	60	NSGHIDY			6	805.347	Humira-Control-TNFa	30	807.399	0.035484	1.71174	0.035943	7.51969	0.004462
Humira Heavy Chain	54	60	NSGHIDY			6	805.347	Humira-Control-TNFa	240	807.668	0.041592	1.98093	0.041985	7.52488	0.011253
Humira Heavy Chain	51	61	ITWNSGHIDYA			10	1276.6	Humira-Conjugate-TNFa	0	1277.17	0.062921	0	0	7.34715	0.004631
Humira Heavy Chain	51	61	ITWNSGHIDYA			10	1276.6	Humira-Conjugate-TNFa	0.5	1279.3	0.045184	2.13338	0.077464	7.35389	0.000813
Humira Heavy Chain	51	61	ITWNSGHIDYA			10	1276.6	Humira-Conjugate-TNFa	5	1279.64	0.01609	2.46747	0.064946	7.35328	0.005222
Humira Heavy Chain	51	61	ITWNSGHIDYA			10	1276.6	Humira-Conjugate-TNFa	30	1279.7	0.044371	2.53136	0.076992	7.34812	0.003789
Humira Heavy Chain	51	61	ITWNSGHIDYA			10	1276.6	Humira-Conjugate-TNFa	240	1279.86	0.082308	2.68593	0.103603	7.35082	0.001777
Humira Heavy Chain	51	61	ITWNSGHIDYA			10	1276.6	Humira-Control-TNFa	0	1277.2	0.032301	0	0	7.34781	0.004852
Humira Heavy Chain	51	61	ITWNSGHIDYA			10	1276.6	Humira-Control-TNFa	0.5	1279.28	0.034262	2.07487	0.047088	7.3533	0.00307
Humira Heavy Chain	51	61	ITWNSGHIDYA			10	1276.6	Humira-Control-TNFa	5	1279.3	0.063563	2.09665	0.071299	7.35244	0.00359
Humira Heavy Chain	51	61	ITWNSGHIDYA			10	1276.6	Humira-Control-TNFa	30	1279.48	0.117626	2.28128	0.121981	7.34593	0.007752
Humira Heavy Chain	51	61	ITWNSGHIDYA			10	1276.6	Humira-Control-TNFa	240	1279.77	0.096159	2.5702	0.10144	7.34322	0.004313
Humira Heavy Chain	51	62	ITWNSGHIDYAD			11	1391.62	Humira-Conjugate-TNFa	0	1392.24	0.071425	0	0	7.32212	0.008211
Humira Heavy Chain	51	62	ITWNSGHIDYAD			11	1391.62	Humira-Conjugate-TNFa	0.5	1395.22	0.054542	2.97437	0.089869	7.32016	0.002444
Humira Heavy Chain	51	62	ITWNSGHIDYAD			11	1391.62	Humira-Conjugate-TNFa	5	1394.85	0.013932	2.6049	0.072771	7.3194	0.003581
Humira Heavy Chain	51	62	ITWNSGHIDYAD			11	1391.62	Humira-Conjugate-TNFa	30	1395.06	0.066712	2.81629	0.097734	7.31286	0.003867
Humira Heavy Chain	51	62	ITWNSGHIDYAD			11	1391.62	Humira-Conjugate-TNFa	240	1395.31	0.228362	3.06435	0.239272	7.30766	0.002208
Humira Heavy Chain	51	62	ITWNSGHIDYAD			11	1391.62	Humira-Control-TNFa	0	1392.27	0.03682	0	0	7.32113	0.008181
Humira Heavy Chain	51	62	ITWNSGHIDYAD			11	1391.62	Humira-Control-TNFa	0.5	1395.07	0.064064	2.7976	0.073891	7.32038	0.003658
Humira Heavy Chain	51	62	ITWNSGHIDYAD			11	1391.62	Humira-Control-TNFa	5	1394.64	0.081656	2.3726	0.089574	7.31144	0.006056
Humira Heavy Chain	51	62	ITWNSGHIDYAD			11	1391.62	Humira-Control-TNFa	30	1394.79	0.063009	2.51809	0.072978	7.30676	0.006479
Humira Heavy Chain	51	62	ITWNSGHIDYAD			11	1391.62	Humira-Control-TNFa	240	1395.13	0.068984	2.85657	0.078195	7.30398	0.003723
Humira Heavy Chain	51	63	ITWNSGHIDYADS			12	1478.65	Humira-Conjugate-TNFa	0	1479.28	0.020465	0	0	7.20707	0.004039
Humira Heavy Chain	51	63	ITWNSGHIDYADS			12	1478.65	Humira-Conjugate-TNFa	0.5	1482.54	0.074987	3.25998	0.077729	7.20294	0.003823
Humira Heavy Chain	51	63	ITWNSGHIDYADS			12	1478.65	Humira-Conjugate-TNFa	5	1482.12	0.107406	2.8487	0.109338	7.20649	0.0059
Humira Heavy Chain	51	63	ITWNSGHIDYADS			12	1478.65	Humira-Conjugate-TNFa	30	1482.43	0.087518	3.15007	0.089879	7.20087	0.007761
Humira Heavy Chain	51	63	ITWNSGHIDYADS			12	1478.65	Humira-Conjugate-TNFa	240	1482.55	0.081265	3.27046	0.083802	7.2015	0.001985
Humira Heavy Chain	51	63	ITWNSGHIDYADS			12	1478.65	Humira-Control-TNFa	0	1479.25	0.068894	0	0	7.20721	0.00617
Humira Heavy Chain	51	63	ITWNSGHIDYADS			12	1478.65	Humira-Control-TNFa	0.5	1482.46	0.062604	3.20809	0.093089	7.20586	0.002854
Humira Heavy Chain	51	63	ITWNSGHIDYADS			12	1478.65	Humira-Control-TNFa	5	1482.06	0.128069	2.80655	0.145423	7.19864	0.004169
Humira Heavy Chain	51	63	ITWNSGHIDYADS			12	1478.65	Humira-Control-TNFa	30	1482.08	0.132559	2.83073	0.149393	7.19831	0.006376
Humira Heavy Chain	51	63	ITWNSGHIDYADS			12	1478.65	Humira-Control-TNFa	240	1482.58	0.089636	3.32398	0.113053	7.1953	0.003299
Humira Heavy Chain	57	65	HIDYADSVE			8	1048.46	Humira-Conjugate-TNFa	0	1048.93	0.013049	0	0	5.9162	0.004178
Humira Heavy Chain	57	65	HIDYADSVE			8	1048.46	Humira-Conjugate-TNFa	0.5	1050.5	0.025814	1.56713	0.028925	5.90167	0.001607
Humira Heavy Chain	57	65	HIDYADSVE			8	1048.46	Humira-Conjugate-TNFa	5	1050.6	0.02914	1.67186	0.031929	5.90839	0.003544
Humira Heavy Chain	57	65	HIDYADSVE			8	1048.46	Humira-Conjugate-TNFa	30	1051.09	0.031119	2.1574	0.033744	5.90204	0.004955
Humira Heavy Chain	57	65	HIDYADSVE			8	1048.46	Humira-Conjugate-TNFa	240	1051.29	0.024628	2.35981	0.027872	5.90205	0.003464
Humira Heavy Chain	57	65	HIDYADSVE			8	1048.46	Humira-Control-TNFa	0	1048.93	0.021075	0	0	5.91093	0.00274
Humira Heavy Chain	57	65	HIDYADSVE			8	1048.46	Humira-Control-TNFa	0.5	1050.54	0.085986	1.6082	0.088531	5.90373	0.001982
Humira Heavy Chain	57	65	HIDYADSVE			8	1048.46	Humira-Control-TNFa	5	1050.71	0.020974	1.77273	0.029733	5.90459	0.004617
Humira Heavy Chain	57	65	HIDYADSVE			8	1048.46	Humira-Control-TNFa	30	1051.21	0.050423	2.2807	0.05465	5.90177	0.002407
Humira Heavy Chain	57	65	HIDYADSVE			8	1048.46	Humira-Control-TNFa	240	1051.28	0.020335	2.34169	0.029286	5.90071	0.003713
Humira Heavy Chain	62	76	DSVEGRFTISRDNAK			14	1694.85	Humira-Conjugate-TNFa	0	1695.87	0.013551	0	0	7.89419	0.00142
Humira Heavy Chain	62	76	DSVEGRFTISRDNAK			14	1694.85	Humira-Conjugate-TNFa	0.5	1697.63	0.12907	1.75772	0.12978	7.87856	0.005885
Humira Heavy Chain	62	76	DSVEGRFTISRDNAK			14	1694.85	Humira-Conjugate-TNFa	5	1697.88	0.058854	2.0099	0.060394	7.89704	0.016584
Humira Heavy Chain	62	76	DSVEGRFTISRDNAK			14	1694.85	Humira-Conjugate-TNFa	30	1697.87	0.071954	2.00042	0.073219	7.8942	0.013414
Humira Heavy Chain	62	76	DSVEGRFTISRDNAK			14	1694.85	Humira-Conjugate-TNFa	240	1697.99	0.215393	2.11414	0.215818	7.87363	0.002416
Humira Heavy Chain	62	76	DSVEGRFTISRDNAK			14	1694.85	Humira-Control-TNFa	0	1695.84	0.057552	0	0	7.88654	0.004235
Humira Heavy Chain	62	76	DSVEGRFTISRDNAK			14	1694.85	Humira-Control-TNFa	0.5	1697.63	0.025574	1.7957	0.062978	7.87818	0.001111
Humira Heavy Chain	62	76	DSVEGRFTISRDNAK			14	1694.85	Humira-Control-TNFa	5	1697.89	0.142333	2.05772	0.153528	7.88278	0.003984
Humira Heavy Chain	62	76	DSVEGRFTISRDNAK			14	1694.85	Humira-Control-TNFa	30	1697.96	0.08694	2.12381	0.104263	7.88308	0.004624
Humira Heavy Chain	62	76	DSVEGRFTISRDNAK			14	1694.85	Humira-Control-TNFa	240	1698.56	0.227314	2.72248	0.234487	7.89083	0.013351
Humira Heavy Chain	66	79	GRFTISRDNAKNSL			13	1578.83	Humira-Conjugate-TNFa	0	1579.9	0.289661	0	0	5.58323	0.012393
Humira Heavy Chain	66	79	GRFTISRDNAKNSL			13	1578.83	Humira-Conjugate-TNFa	0.5	1582.19	0.056231	2.28631	0.295068	5.55466	0.006189
Humira Heavy Chain	66	79	GRFTISRDNAKNSL			13	1578.83	Humira-Conjugate-TNFa	5	1582.33	0.063695	2.42737	0.296581	5.57151	0.012182
Humira Heavy Chain	66	79	GRFTISRDNAKNSL			13	1578.83	Humira-Conjugate-TNFa	30	1582.76	0.083142	2.86064	0.301357	5.5563	0.007666
Humira Heavy Chain	66	79	GRFTISRDNAKNSL			13	1578.83	Humira-Conjugate-TNFa	240	1582.95	0.086833	3.04706	0.302396	5.54895	0.003974
Humira Heavy Chain	66	79	GRFTISRDNAKNSL			13	1578.83	Humira-Control-TNFa	0	1579.93	0.338566	0	0	5.58022	0.011268
Humira Heavy Chain	66	79	GRFTISRDNAKNSL			13	1578.83	Humira-Control-TNFa	0.5	1582.15	0.07884	2.22247	0.347625	5.5643	0.005642
Humira Heavy Chain	66	79	GRFTISRDNAKNSL			13	1578.83	Humira-Control-TNFa	5	1582.46	0.117226	2.53023	0.358286	5.5663	0.00953
Humira Heavy Chain	66	79	GRFTISRDNAKNSL			13	1578.83	Humira-Control-TNFa	30	1582.75	0.069441	2.82789	0.345614	5.56016	0.013291
Humira Heavy Chain	66	79	GRFTISRDNAKNSL			13	1578.83	Humira-Control-TNFa	240	1582.96	0.048978	3.03245	0.34209	5.55597	0.015793
Humira Heavy Chain	69	79	TISRDNAKNSL			10	1218.64	Humira-Conjugate-TNFa	0	1219.66	0.129828	0	0	4.64424	0.008573
Humira Heavy Chain	69	79	TISRDNAKNSL			10	1218.64	Humira-Conjugate-TNFa	0.5	1221.74	0.014654	2.07608	0.130652	4.6329	0.0038
Humira Heavy Chain	69	79	TISRDNAKNSL			10	1218.64	Humira-Conjugate-TNFa	5	1221.9	0.043782	2.2404	0.137011	4.62642	0.007085
Humira Heavy Chain	69	79	TISRDNAKNSL			10	1218.64	Humira-Conjugate-TNFa	30	1221.88	0.059208	2.2196	0.142691	4.62308	0.005346
Humira Heavy Chain	69	79	TISRDNAKNSL			10	1218.64	Humira-Conjugate-TNFa	240	1221.99	0.032066	2.3283	0.133729	4.63183	0.005258
Humira Heavy Chain	69	79	TISRDNAKNSL			10	1218.64	Humira-Control-TNFa	0	1219.68	0.138201	0	0	4.64274	0.006781
Humira Heavy Chain	69	79	TISRDNAKNSL			10	1218.64	Humira-Control-TNFa	0.5	1221.7	0.062907	2.01703	0.151845	4.6299	0.003968
Humira Heavy Chain	69	79	TISRDNAKNSL			10	1218.64	Humira-Control-TNFa	5	1221.9	0.035666	2.21617	0.142729	4.62937	0.00503
Humira Heavy Chain	69	79	TISRDNAKNSL			10	1218.64	Humira-Control-TNFa	30	1221.89	0.05516	2.2102	0.148803	4.62842	0.003672
Humira Heavy Chain	69	79	TISRDNAKNSL			10	1218.64	Humira-Control-TNFa	240	1222	0.049023	2.3236	0.146638	4.62446	0.005734
Humira Heavy Chain	71	87	SRDNAKNSLYLQMNSLR			16	2010.02	Humira-Conjugate-TNFa	0	2011.14	0.177259	0	0	7.16987	0.000653
Humira Heavy Chain	71	87	SRDNAKNSLYLQMNSLR			16	2010.02	Humira-Conjugate-TNFa	0.5	2012.73	0.048491	1.58994	0.183772	7.15034	0.001123
Humira Heavy Chain	71	87	SRDNAKNSLYLQMNSLR			16	2010.02	Humira-Conjugate-TNFa	5	2013.11	0.019931	1.96938	0.178376	7.15213	0.002332
Humira Heavy Chain	71	87	SRDNAKNSLYLQMNSLR			16	2010.02	Humira-Conjugate-TNFa	30	2013.49	0.007789	2.35173	0.17743	7.14867	0.003178
Humira Heavy Chain	71	87	SRDNAKNSLYLQMNSLR			16	2010.02	Humira-Conjugate-TNFa	240	2013.59	0.121744	2.45562	0.21504	7.1462	0.002413
Humira Heavy Chain	71	87	SRDNAKNSLYLQMNSLR			16	2010.02	Humira-Control-TNFa	0	2011.25	0.039453	0	0	7.16059	0.002147
Humira Heavy Chain	71	87	SRDNAKNSLYLQMNSLR			16	2010.02	Humira-Control-TNFa	0.5	2012.75	0.062856	1.50761	0.074212	7.1517	0.001329
Humira Heavy Chain	71	87	SRDNAKNSLYLQMNSLR			16	2010.02	Humira-Control-TNFa	5	2013.22	0.045149	1.9754	0.059958	7.15163	0.004742
Humira Heavy Chain	71	87	SRDNAKNSLYLQMNSLR			16	2010.02	Humira-Control-TNFa	30	2013.48	0.021116	2.23506	0.044748	7.14974	0.003228
Humira Heavy Chain	71	87	SRDNAKNSLYLQMNSLR			16	2010.02	Humira-Control-TNFa	240	2013.72	0.086901	2.47022	0.095438	7.14623	0.002936
Humira Heavy Chain	84	90	NSLRAED			6	804.385	Humira-Conjugate-TNFa	0	804.796	0.031845	0	0	4.31769	0.003037
Humira Heavy Chain	84	90	NSLRAED			6	804.385	Humira-Conjugate-TNFa	0.5	806.339	0.03751	1.54336	0.049204	4.30635	0.002413
Humira Heavy Chain	84	90	NSLRAED			6	804.385	Humira-Conjugate-TNFa	5	806.303	0.014231	1.50703	0.03488	4.30802	0.001862
Humira Heavy Chain	84	90	NSLRAED			6	804.385	Humira-Conjugate-TNFa	30	806.435	0.045821	1.63979	0.055801	4.3058	0.001425
Humira Heavy Chain	84	90	NSLRAED			6	804.385	Humira-Conjugate-TNFa	240	806.754	0.013259	1.95823	0.034495	4.30517	0.0012
Humira Heavy Chain	84	90	NSLRAED			6	804.385	Humira-Control-TNFa	0	804.725	0.014306	0	0	4.3116	0.00368
Humira Heavy Chain	84	90	NSLRAED			6	804.385	Humira-Control-TNFa	0.5	806.366	0.050673	1.641	0.052654	4.30588	0.001399
Humira Heavy Chain	84	90	NSLRAED			6	804.385	Humira-Control-TNFa	5	806.344	0.021339	1.61878	0.02569	4.30977	0.004122
Humira Heavy Chain	84	90	NSLRAED			6	804.385	Humira-Control-TNFa	30	806.423	0.012555	1.69783	0.019034	4.30517	0.002884
Humira Heavy Chain	84	90	NSLRAED			6	804.385	Humira-Control-TNFa	240	806.759	0.019861	2.03366	0.024477	4.30587	0.000637
Humira Heavy Chain	84	91	NSLRAEDT			7	905.432	Humira-Conjugate-TNFa	0	905.847	0.049277	0	0	4.42004	0.00223
Humira Heavy Chain	84	91	NSLRAEDT			7	905.432	Humira-Conjugate-TNFa	0.5	907.511	0.024554	1.66443	0.055055	4.41083	0.001067
Humira Heavy Chain	84	91	NSLRAEDT			7	905.432	Humira-Conjugate-TNFa	5	907.493	0.028858	1.64694	0.057105	4.40903	0.003191
Humira Heavy Chain	84	91	NSLRAEDT			7	905.432	Humira-Conjugate-TNFa	30	907.619	0.037268	1.77276	0.061782	4.4064	0.001913
Humira Heavy Chain	84	91	NSLRAEDT			7	905.432	Humira-Conjugate-TNFa	240	907.952	0.05605	2.10541	0.074631	4.40882	0.00161
Humira Heavy Chain	84	91	NSLRAEDT			7	905.432	Humira-Control-TNFa	0	905.877	0.052152	0	0	4.41814	0.004443
Humira Heavy Chain	84	91	NSLRAEDT			7	905.432	Humira-Control-TNFa	0.5	907.539	0.033494	1.66178	0.061981	4.40987	0.003316
Humira Heavy Chain	84	91	NSLRAEDT			7	905.432	Humira-Control-TNFa	5	907.502	0.082897	1.62512	0.097937	4.41092	0.003098
Humira Heavy Chain	84	91	NSLRAEDT			7	905.432	Humira-Control-TNFa	30	907.595	0.068633	1.71804	0.086199	4.4076	0.00242
Humira Heavy Chain	84	91	NSLRAEDT			7	905.432	Humira-Control-TNFa	240	907.961	0.080446	2.08428	0.095871	4.40702	0.001856
Humira Heavy Chain	84	93	NSLRAEDTAV			9	1075.54	Humira-Conjugate-TNFa	0	1075.97	0.05419	0	0	5.3651	0.004239
Humira Heavy Chain	84	93	NSLRAEDTAV			9	1075.54	Humira-Conjugate-TNFa	0.5	1077.67	0.085653	1.6975	0.101356	5.35671	0.002802
Humira Heavy Chain	84	93	NSLRAEDTAV			9	1075.54	Humira-Conjugate-TNFa	5	1077.48	0.074693	1.50456	0.09228	5.35358	0.007279
Humira Heavy Chain	84	93	NSLRAEDTAV			9	1075.54	Humira-Conjugate-TNFa	30	1077.67	0.04205	1.69902	0.068591	5.34358	0.000501
Humira Heavy Chain	84	93	NSLRAEDTAV			9	1075.54	Humira-Conjugate-TNFa	240	1077.98	0.0612	2.01152	0.081743	5.35823	0.002588
Humira Heavy Chain	84	93	NSLRAEDTAV			9	1075.54	Humira-Control-TNFa	0	1075.94	0.070544	0	0	5.3636	0.00528
Humira Heavy Chain	84	93	NSLRAEDTAV			9	1075.54	Humira-Control-TNFa	0.5	1077.71	0.04759	1.76678	0.085096	5.36014	0.004307
Humira Heavy Chain	84	93	NSLRAEDTAV			9	1075.54	Humira-Control-TNFa	5	1077.49	0.062557	1.55137	0.094286	5.35553	0.003659
Humira Heavy Chain	84	93	NSLRAEDTAV			9	1075.54	Humira-Control-TNFa	30	1077.55	0.043658	1.60825	0.082961	5.3527	0.005312
Humira Heavy Chain	84	93	NSLRAEDTAV			9	1075.54	Humira-Control-TNFa	240	1077.94	0.079852	2.00118	0.10655	5.34694	0.006467
Humira Heavy Chain	87	93	RAEDTAV			6	761.379	Humira-Conjugate-TNFa	0	761.693	0.04512	0	0	4.29282	0.002784
Humira Heavy Chain	87	93	RAEDTAV			6	761.379	Humira-Conjugate-TNFa	0.5	762.463	0.031844	0.77043	0.055226	4.29594	0.00316
Humira Heavy Chain	87	93	RAEDTAV			6	761.379	Humira-Conjugate-TNFa	5	762.32	0.058611	0.627036	0.073967	4.2853	0.003965
Humira Heavy Chain	87	93	RAEDTAV			6	761.379	Humira-Conjugate-TNFa	30	762.315	0.054569	0.622337	0.070807	4.28458	0.003548
Humira Heavy Chain	87	93	RAEDTAV			6	761.379	Humira-Conjugate-TNFa	240	762.333	0.037654	0.640349	0.058768	4.28604	0.002983
Humira Heavy Chain	87	93	RAEDTAV			6	761.379	Humira-Control-TNFa	0	761.746	0.043486	0	0	4.29187	0.006269
Humira Heavy Chain	87	93	RAEDTAV			6	761.379	Humira-Control-TNFa	0.5	762.509	0.02565	0.763728	0.050488	4.29729	0.001234
Humira Heavy Chain	87	93	RAEDTAV			6	761.379	Humira-Control-TNFa	5	762.376	0.034258	0.630312	0.05536	4.28686	0.001734
Humira Heavy Chain	87	93	RAEDTAV			6	761.379	Humira-Control-TNFa	30	762.338	0.042668	0.592292	0.060923	4.28382	0.002933
Humira Heavy Chain	87	93	RAEDTAV			6	761.379	Humira-Control-TNFa	240	762.375	0.024512	0.629136	0.049919	4.28502	0.00186
Humira Heavy Chain	94	101	YYCAKVSY			7	996.449	Humira-Conjugate-TNFa	0	997.033	0.015657	0	0	6.4922	0.00345
Humira Heavy Chain	94	101	YYCAKVSY			7	996.449	Humira-Conjugate-TNFa	0.5	998.325	0.017077	1.29182	0.023168	6.47562	0.005889
Humira Heavy Chain	94	101	YYCAKVSY			7	996.449	Humira-Conjugate-TNFa	5	998.249	0.037695	1.21549	0.040817	6.48498	0.006132
Humira Heavy Chain	94	101	YYCAKVSY			7	996.449	Humira-Conjugate-TNFa	30	998.518	0.08225	1.4854	0.083727	6.47159	0.006882
Humira Heavy Chain	94	101	YYCAKVSY			7	996.449	Humira-Conjugate-TNFa	240	998.455	0.088397	1.4223	0.089773	6.47526	0.002461
Humira Heavy Chain	94	101	YYCAKVSY			7	996.449	Humira-Control-TNFa	0	997.041	0.067175	0	0	6.48203	0.005254
Humira Heavy Chain	94	101	YYCAKVSY			7	996.449	Humira-Control-TNFa	0.5	998.445	0.03747	1.40452	0.076919	6.48573	0.00312
Humira Heavy Chain	94	101	YYCAKVSY			7	996.449	Humira-Control-TNFa	5	998.293	0.080005	1.25252	0.104467	6.48117	0.012909
Humira Heavy Chain	94	101	YYCAKVSY			7	996.449	Humira-Control-TNFa	30	998.597	0.078573	1.55645	0.103374	6.47831	0.011341
Humira Heavy Chain	94	101	YYCAKVSY			7	996.449	Humira-Control-TNFa	240	998.599	0.047941	1.55883	0.082528	6.47304	0.007333
Humira Heavy Chain	96	101	CAKVSY			5	670.323	Humira-Conjugate-TNFa	0	670.696	0.006419	0	0	5.1191	0.001769
Humira Heavy Chain	96	101	CAKVSY			5	670.323	Humira-Conjugate-TNFa	0.5	671.704	0.008975	1.00737	0.011034	5.11306	0.002727
Humira Heavy Chain	96	101	CAKVSY			5	670.323	Humira-Conjugate-TNFa	5	671.865	0.026709	1.16878	0.027469	5.11239	0.004448
Humira Heavy Chain	96	101	CAKVSY			5	670.323	Humira-Conjugate-TNFa	30	672.036	0.027374	1.34009	0.028117	5.1046	0.002586
Humira Heavy Chain	96	101	CAKVSY			5	670.323	Humira-Conjugate-TNFa	240	672.049	0.045746	1.35269	0.046194	5.10823	0.002701
Humira Heavy Chain	96	101	CAKVSY			5	670.323	Humira-Control-TNFa	0	670.636	0.030487	0	0	5.11897	0.004278
Humira Heavy Chain	96	101	CAKVSY			5	670.323	Humira-Control-TNFa	0.5	671.668	0.011055	1.03263	0.032429	5.11343	0.001449
Humira Heavy Chain	96	101	CAKVSY			5	670.323	Humira-Control-TNFa	5	671.818	0.083692	1.18171	0.089072	5.11284	0.000756
Humira Heavy Chain	96	101	CAKVSY			5	670.323	Humira-Control-TNFa	30	671.945	0.026276	1.3091	0.040247	5.10807	0.001102
Humira Heavy Chain	96	101	CAKVSY			5	670.323	Humira-Control-TNFa	240	672.045	0.039778	1.40943	0.050117	5.10487	0.003435
Humira Heavy Chain	102	108	LSTASSL			6	678.367	Humira-Conjugate-TNFa	0	678.878	0.027827	0	0	6.36056	0.006755
Humira Heavy Chain	102	108	LSTASSL			6	678.367	Humira-Conjugate-TNFa	0.5	680.633	0.046799	1.75456	0.054447	6.3541	0.007081
Humira Heavy Chain	102	108	LSTASSL			6	678.367	Humira-Conjugate-TNFa	5	680.648	0.001084	1.76909	0.027848	6.35787	0.001699
Humira Heavy Chain	102	108	LSTASSL			6	678.367	Humira-Conjugate-TNFa	30	680.858	0.055862	1.98	0.062409	6.3513	0.005621
Humira Heavy Chain	102	108	LSTASSL			6	678.367	Humira-Conjugate-TNFa	240	680.912	0.08268	2.0335	0.087237	6.35626	0.002634
Humira Heavy Chain	102	108	LSTASSL			6	678.367	Humira-Control-TNFa	0	678.879	0.030712	0	0	6.35514	0.006207
Humira Heavy Chain	102	108	LSTASSL			6	678.367	Humira-Control-TNFa	0.5	680.536	0.020407	1.65701	0.036874	6.35887	0.001652
Humira Heavy Chain	102	108	LSTASSL			6	678.367	Humira-Control-TNFa	5	680.501	0.065109	1.62168	0.071989	6.35194	0.007654
Humira Heavy Chain	102	108	LSTASSL			6	678.367	Humira-Control-TNFa	30	680.71	0.061988	1.83043	0.069179	6.35248	0.002176
Humira Heavy Chain	102	108	LSTASSL			6	678.367	Humira-Control-TNFa	240	680.819	0.042224	1.93995	0.052212	6.35166	0.003789
Humira Heavy Chain	103	108	STASSL			5	565.283	Humira-Conjugate-TNFa	0	565.502	0.003205	0	0	5.58173	0.002121
Humira Heavy Chain	103	108	STASSL			5	565.283	Humira-Conjugate-TNFa	0.5	567.106	0.053549	1.60438	0.053645	5.56827	0.003351
Humira Heavy Chain	103	108	STASSL			5	565.283	Humira-Conjugate-TNFa	5	567.235	0.013414	1.73263	0.013791	5.5742	0.003167
Humira Heavy Chain	103	108	STASSL			5	565.283	Humira-Conjugate-TNFa	30	567.358	0.033913	1.85632	0.034064	5.56686	0.004368
Humira Heavy Chain	103	108	STASSL			5	565.283	Humira-Conjugate-TNFa	240	567.552	0.028115	2.04996	0.028298	5.56539	0.001134
Humira Heavy Chain	103	108	STASSL			5	565.283	Humira-Control-TNFa	0	565.461	0.028095	0	0	5.57677	0.003306
Humira Heavy Chain	103	108	STASSL			5	565.283	Humira-Control-TNFa	0.5	567.106	0.064426	1.64488	0.070285	5.5733	0.000712
Humira Heavy Chain	103	108	STASSL			5	565.283	Humira-Control-TNFa	5	567.118	0.106852	1.65655	0.110484	5.57053	0.005728
Humira Heavy Chain	103	108	STASSL			5	565.283	Humira-Control-TNFa	30	567.191	0.047585	1.72917	0.05526	5.56751	0.007446
Humira Heavy Chain	103	108	STASSL			5	565.283	Humira-Control-TNFa	240	567.32	0.147333	1.85878	0.149987	5.56224	0.006754
Humira Heavy Chain	102	110	LSTASSLDY			8	956.457	Humira-Conjugate-TNFa	0	956.92	0.020179	0	0	7.1493	0.00205
Humira Heavy Chain	102	110	LSTASSLDY			8	956.457	Humira-Conjugate-TNFa	0.5	958.99	0.037539	2.07041	0.042619	7.13313	0.00198
Humira Heavy Chain	102	110	LSTASSLDY			8	956.457	Humira-Conjugate-TNFa	5	958.906	0.06176	1.98591	0.064973	7.13534	0.005604
Humira Heavy Chain	102	110	LSTASSLDY			8	956.457	Humira-Conjugate-TNFa	30	959.199	0.099281	2.27926	0.101311	7.13363	0.00315
Humira Heavy Chain	102	110	LSTASSLDY			8	956.457	Humira-Conjugate-TNFa	240	959.341	0.067645	2.42122	0.07059	7.13155	0.001081
Humira Heavy Chain	102	110	LSTASSLDY			8	956.457	Humira-Control-TNFa	0	956.9	0.018774	0	0	7.14441	0.005246
Humira Heavy Chain	102	110	LSTASSLDY			8	956.457	Humira-Control-TNFa	0.5	958.972	0.057601	2.07213	0.060583	7.13607	0.000516
Humira Heavy Chain	102	110	LSTASSLDY			8	956.457	Humira-Control-TNFa	5	958.836	0.06462	1.93564	0.067292	7.13585	0.004249
Humira Heavy Chain	102	110	LSTASSLDY			8	956.457	Humira-Control-TNFa	30	958.96	0.032264	2.06049	0.037328	7.13463	0.004046
Humira Heavy Chain	102	110	LSTASSLDY			8	956.457	Humira-Control-TNFa	240	959.1	0.082661	2.20058	0.084766	7.13266	0.002204
Humira Heavy Chain	109	118	DYWGQGTLVT			9	1139.54	Humira-Conjugate-TNFa	0	1140.13	0.013978	0	0	8.48254	0.001729
Humira Heavy Chain	109	118	DYWGQGTLVT			9	1139.54	Humira-Conjugate-TNFa	0.5	1141.78	0.062206	1.65615	0.063757	8.46538	0.000713
Humira Heavy Chain	109	118	DYWGQGTLVT			9	1139.54	Humira-Conjugate-TNFa	5	1141.77	0.0539	1.64183	0.055683	8.48496	0.014998
Humira Heavy Chain	109	118	DYWGQGTLVT			9	1139.54	Humira-Conjugate-TNFa	30	1142.08	0.051704	1.95381	0.05356	8.48296	0.015624
Humira Heavy Chain	109	118	DYWGQGTLVT			9	1139.54	Humira-Conjugate-TNFa	240	1142.51	0.046636	2.37943	0.048686	8.4629	0.002537
Humira Heavy Chain	109	118	DYWGQGTLVT			9	1139.54	Humira-Control-TNFa	0	1140.14	0.018022	0	0	8.47721	0.003724
Humira Heavy Chain	109	118	DYWGQGTLVT			9	1139.54	Humira-Control-TNFa	0.5	1141.85	0.03279	1.71609	0.037416	8.46759	0.00055
Humira Heavy Chain	109	118	DYWGQGTLVT			9	1139.54	Humira-Control-TNFa	5	1141.83	0.062222	1.68819	0.06478	8.473	0.006705
Humira Heavy Chain	109	118	DYWGQGTLVT			9	1139.54	Humira-Control-TNFa	30	1142.01	0.053601	1.87583	0.05655	8.46906	0.004344
Humira Heavy Chain	109	118	DYWGQGTLVT			9	1139.54	Humira-Control-TNFa	240	1142.45	0.037262	2.31472	0.041391	8.47885	0.009553
Humira Heavy Chain	117	122	VTVSSA			5	563.303	Humira-Conjugate-TNFa	0	563.569	0.02431	0	0	4.74616	0.00261
Humira Heavy Chain	117	122	VTVSSA			5	563.303	Humira-Conjugate-TNFa	0.5	564.362	0.043871	0.792298	0.050156	4.73813	0.002597
Humira Heavy Chain	117	122	VTVSSA			5	563.303	Humira-Conjugate-TNFa	5	564.255	0.007743	0.685687	0.025513	4.73014	0.002111
Humira Heavy Chain	117	122	VTVSSA			5	563.303	Humira-Conjugate-TNFa	30	564.23	0.047027	0.660225	0.052939	4.73004	0.002183
Humira Heavy Chain	117	122	VTVSSA			5	563.303	Humira-Conjugate-TNFa	240	564.373	0.075645	0.803421	0.079455	4.73346	0.002896
Humira Heavy Chain	117	122	VTVSSA			5	563.303	Humira-Control-TNFa	0	563.561	0.01541	0	0	4.73949	0.006271
Humira Heavy Chain	117	122	VTVSSA			5	563.303	Humira-Control-TNFa	0.5	564.325	0.05479	0.764222	0.056915	4.73763	0.001666
Humira Heavy Chain	117	122	VTVSSA			5	563.303	Humira-Control-TNFa	5	564.28	0.049768	0.7193	0.052099	4.73553	0.004539
Humira Heavy Chain	117	122	VTVSSA			5	563.303	Humira-Control-TNFa	30	564.207	0.039756	0.646035	0.042638	4.72916	0.002444
Humira Heavy Chain	117	122	VTVSSA			5	563.303	Humira-Control-TNFa	240	564.263	0.038832	0.702224	0.041777	4.73021	0.00474
Humira Heavy Chain	117	130	VTVSSASTKGPSVF			12	1366.72	Humira-Conjugate-TNFa	0	1367.27	0.068854	0	0	6.68693	0.006101
Humira Heavy Chain	117	130	VTVSSASTKGPSVF			12	1366.72	Humira-Conjugate-TNFa	0.5	1369.77	0.067348	2.49929	0.096316	6.67254	0.006099
Humira Heavy Chain	117	130	VTVSSASTKGPSVF			12	1366.72	Humira-Conjugate-TNFa	5	1369.64	0.07171	2.37271	0.099414	6.68316	0.006049
Humira Heavy Chain	117	130	VTVSSASTKGPSVF			12	1366.72	Humira-Conjugate-TNFa	30	1369.58	0.061049	2.31056	0.092021	6.66971	0.004347
Humira Heavy Chain	117	130	VTVSSASTKGPSVF			12	1366.72	Humira-Conjugate-TNFa	240	1369.63	0.100023	2.35816	0.121431	6.67547	0.003619
Humira Heavy Chain	117	130	VTVSSASTKGPSVF			12	1366.72	Humira-Control-TNFa	0	1367.26	0.04259	0	0	6.67736	0.005739
Humira Heavy Chain	117	130	VTVSSASTKGPSVF			12	1366.72	Humira-Control-TNFa	0.5	1369.84	0.105593	2.58331	0.113858	6.68425	0.003114
Humira Heavy Chain	117	130	VTVSSASTKGPSVF			12	1366.72	Humira-Control-TNFa	5	1369.74	0.152561	2.48534	0.158395	6.67389	0.003595
Humira Heavy Chain	117	130	VTVSSASTKGPSVF			12	1366.72	Humira-Control-TNFa	30	1369.71	0.136503	2.45969	0.142993	6.67767	0.007644
Humira Heavy Chain	117	130	VTVSSASTKGPSVF			12	1366.72	Humira-Control-TNFa	240	1369.69	0.184056	2.43423	0.18892	6.68572	0.009194
Humira Heavy Chain	123	146	STKGPSVFPLAPSSKSTSGGTAAL			20	2248.18	Humira-Conjugate-TNFa	0	2249.39	0.012442	0	0	6.84779	0.00388
Humira Heavy Chain	123	146	STKGPSVFPLAPSSKSTSGGTAAL			20	2248.18	Humira-Conjugate-TNFa	0.5	2251.54	0.364956	2.14541	0.365168	6.83733	0.000415
Humira Heavy Chain	123	146	STKGPSVFPLAPSSKSTSGGTAAL			20	2248.18	Humira-Conjugate-TNFa	5	2251.99	0.516059	2.6022	0.516209	6.83328	0.002154
Humira Heavy Chain	123	146	STKGPSVFPLAPSSKSTSGGTAAL			20	2248.18	Humira-Conjugate-TNFa	30	2252.5	0.224238	3.11273	0.224583	6.83274	0.003337
Humira Heavy Chain	123	146	STKGPSVFPLAPSSKSTSGGTAAL			20	2248.18	Humira-Conjugate-TNFa	240	2252.17	0.727295	2.78297	0.727402	6.83048	0.006196
Humira Heavy Chain	123	146	STKGPSVFPLAPSSKSTSGGTAAL			20	2248.18	Humira-Control-TNFa	0	2249.42	0.02522	0	0	6.84211	0.006608
Humira Heavy Chain	123	146	STKGPSVFPLAPSSKSTSGGTAAL			20	2248.18	Humira-Control-TNFa	0.5	2251.86	0.554031	2.43477	0.554604	6.83919	0.001887
Humira Heavy Chain	123	146	STKGPSVFPLAPSSKSTSGGTAAL			20	2248.18	Humira-Control-TNFa	5	2252.44	0.249397	3.01519	0.250669	6.83027	0.011476
Humira Heavy Chain	123	146	STKGPSVFPLAPSSKSTSGGTAAL			20	2248.18	Humira-Control-TNFa	30	2252.57	0.385964	3.1416	0.386787	6.83614	0.004939
Humira Heavy Chain	123	146	STKGPSVFPLAPSSKSTSGGTAAL			20	2248.18	Humira-Control-TNFa	240	2252.69	0.382474	3.26358	0.383304	6.83249	0.005533
Humira Heavy Chain	131	148	PLAPSSKSTSGGTAALGC			15	1604.79	Humira-Conjugate-TNFa	0	1605.64	0.017302	0	0	5.88377	0.005511
Humira Heavy Chain	131	148	PLAPSSKSTSGGTAALGC			15	1604.79	Humira-Conjugate-TNFa	0.5	1608.2	0.217182	2.55928	0.21787	5.86934	0.00331
Humira Heavy Chain	131	148	PLAPSSKSTSGGTAALGC			15	1604.79	Humira-Conjugate-TNFa	5	1608.37	0.306383	2.72939	0.306871	5.87736	0.0066
Humira Heavy Chain	131	148	PLAPSSKSTSGGTAALGC			15	1604.79	Humira-Conjugate-TNFa	30	1608.74	0.162199	3.10573	0.163119	5.87455	0.005396
Humira Heavy Chain	131	148	PLAPSSKSTSGGTAALGC			15	1604.79	Humira-Conjugate-TNFa	240	1608.54	0.406565	2.89943	0.406933	5.87026	0.002847
Humira Heavy Chain	131	148	PLAPSSKSTSGGTAALGC			15	1604.79	Humira-Control-TNFa	0	1605.59	0.088852	0	0	5.87733	0.001489
Humira Heavy Chain	131	148	PLAPSSKSTSGGTAALGC			15	1604.79	Humira-Control-TNFa	0.5	1608.33	0.315548	2.73704	0.327818	5.87248	0.003864
Humira Heavy Chain	131	148	PLAPSSKSTSGGTAALGC			15	1604.79	Humira-Control-TNFa	5	1608.52	0.130001	2.92686	0.157464	5.87254	0.004195
Humira Heavy Chain	131	148	PLAPSSKSTSGGTAALGC			15	1604.79	Humira-Control-TNFa	30	1608.67	0.148091	3.08153	0.172701	5.87177	0.003736
Humira Heavy Chain	131	148	PLAPSSKSTSGGTAALGC			15	1604.79	Humira-Control-TNFa	240	1608.96	0.262613	3.36769	0.277237	5.87091	0.002989
Humira Heavy Chain	149	159	LVKDYFPEPVT			8	1307.69	Humira-Conjugate-TNFa	0	1308.3	0.011485	0	0	7.39257	0.012327
Humira Heavy Chain	149	159	LVKDYFPEPVT			8	1307.69	Humira-Conjugate-TNFa	0.5	1309.37	0.15422	1.07168	0.154647	7.38854	0.005718
Humira Heavy Chain	149	159	LVKDYFPEPVT			8	1307.69	Humira-Conjugate-TNFa	5	1309.54	0.209676	1.23356	0.209991	7.38256	0.019071
Humira Heavy Chain	149	159	LVKDYFPEPVT			8	1307.69	Humira-Conjugate-TNFa	30	1309.76	0.088616	1.45822	0.089357	7.3857	0.000871
Humira Heavy Chain	149	159	LVKDYFPEPVT			8	1307.69	Humira-Conjugate-TNFa	240	1310.4	0.244191	2.09586	0.244461	7.36904	0.022211
Humira Heavy Chain	149	159	LVKDYFPEPVT			8	1307.69	Humira-Control-TNFa	0	1308.29	0.070421	0	0	7.39117	0.015573
Humira Heavy Chain	149	159	LVKDYFPEPVT			8	1307.69	Humira-Control-TNFa	0.5	1309.41	0.051392	1.11871	0.08718	7.3902	0.005485
Humira Heavy Chain	149	159	LVKDYFPEPVT			8	1307.69	Humira-Control-TNFa	5	1309.59	0.067044	1.29535	0.097232	7.3796	0.009029
Humira Heavy Chain	149	159	LVKDYFPEPVT			8	1307.69	Humira-Control-TNFa	30	1309.81	0.090162	1.51925	0.114404	7.38218	0.00731
Humira Heavy Chain	149	159	LVKDYFPEPVT			8	1307.69	Humira-Control-TNFa	240	1310.43	0.118268	2.14029	0.137646	7.3834	0.007982
Humira Heavy Chain	150	159	VKDYFPEPVT			7	1194.6	Humira-Conjugate-TNFa	0	1195.12	0.004588	0	0	7.09793	0.003655
Humira Heavy Chain	150	159	VKDYFPEPVT			7	1194.6	Humira-Conjugate-TNFa	0.5	1196.01	0.09575	0.893462	0.09586	7.09517	0.001188
Humira Heavy Chain	150	159	VKDYFPEPVT			7	1194.6	Humira-Conjugate-TNFa	5	1196.13	0.093188	1.01688	0.093301	7.08942	0.001864
Humira Heavy Chain	150	159	VKDYFPEPVT			7	1194.6	Humira-Conjugate-TNFa	30	1196.52	0.05637	1.40247	0.056556	7.08091	0.007131
Humira Heavy Chain	150	159	VKDYFPEPVT			7	1194.6	Humira-Conjugate-TNFa	240	1197.06	0.015878	1.94493	0.016527	7.08835	0.001395
Humira Heavy Chain	150	159	VKDYFPEPVT			7	1194.6	Humira-Control-TNFa	0	1195.11	0.045125	0	0	7.0939	0.007514
Humira Heavy Chain	150	159	VKDYFPEPVT			7	1194.6	Humira-Control-TNFa	0.5	1196.11	0.055289	0.999285	0.071366	7.09494	0.001372
Humira Heavy Chain	150	159	VKDYFPEPVT			7	1194.6	Humira-Control-TNFa	5	1196.31	0.135689	1.20503	0.142995	7.08556	0.005784
Humira Heavy Chain	150	159	VKDYFPEPVT			7	1194.6	Humira-Control-TNFa	30	1196.48	0.094297	1.37485	0.104538	7.08646	0.004463
Humira Heavy Chain	150	159	VKDYFPEPVT			7	1194.6	Humira-Control-TNFa	240	1197	0.131024	1.89228	0.138577	7.08588	0.011014
Humira Heavy Chain	160	167	VSWNSGAL			7	833.415	Humira-Conjugate-TNFa	0	833.794	0.013463	0	0	8.04594	0.003026
Humira Heavy Chain	160	167	VSWNSGAL			7	833.415	Humira-Conjugate-TNFa	0.5	835.51	0.168917	1.71596	0.169452	8.03564	0.001769
Humira Heavy Chain	160	167	VSWNSGAL			7	833.415	Humira-Conjugate-TNFa	5	835.801	0.23042	2.00727	0.230813	8.05025	0.016136
Humira Heavy Chain	160	167	VSWNSGAL			7	833.415	Humira-Conjugate-TNFa	30	836.053	0.057344	2.25921	0.058903	8.04342	0.015699
Humira Heavy Chain	160	167	VSWNSGAL			7	833.415	Humira-Conjugate-TNFa	240	835.901	0.110368	2.10742	0.111186	8.03059	0.001924
Humira Heavy Chain	160	167	VSWNSGAL			7	833.415	Humira-Control-TNFa	0	833.773	0.029393	0	0	8.04021	0.008856
Humira Heavy Chain	160	167	VSWNSGAL			7	833.415	Humira-Control-TNFa	0.5	835.635	0.257985	1.86193	0.259654	8.03918	0.003886
Humira Heavy Chain	160	167	VSWNSGAL			7	833.415	Humira-Control-TNFa	5	835.963	0.088602	2.18949	0.09335	8.03387	0.002233
Humira Heavy Chain	160	167	VSWNSGAL			7	833.415	Humira-Control-TNFa	30	836.041	0.099287	2.26776	0.103546	8.03144	0.004267
Humira Heavy Chain	160	167	VSWNSGAL			7	833.415	Humira-Control-TNFa	240	835.954	0.163022	2.18044	0.16565	8.04151	0.014219
Humira Heavy Chain	160	171	VSWNSGALTSGV			11	1177.58	Humira-Conjugate-TNFa	0	1178.17	0.027066	0	0	8.06017	0.000761
Humira Heavy Chain	160	171	VSWNSGALTSGV			11	1177.58	Humira-Conjugate-TNFa	0.5	1181.51	0.382273	3.34657	0.38323	8.04373	0.001292
Humira Heavy Chain	160	171	VSWNSGALTSGV			11	1177.58	Humira-Conjugate-TNFa	5	1181.83	0.280906	3.6651	0.282206	8.05435	0.01659
Humira Heavy Chain	160	171	VSWNSGALTSGV			11	1177.58	Humira-Conjugate-TNFa	30	1181.92	0.26208	3.75765	0.263474	8.0549	0.017312
Humira Heavy Chain	160	171	VSWNSGALTSGV			11	1177.58	Humira-Conjugate-TNFa	240	1181.81	0.206686	3.64402	0.208451	8.03856	0.001301
Humira Heavy Chain	160	171	VSWNSGALTSGV			11	1177.58	Humira-Control-TNFa	0	1178.15	0.031938	0	0	8.05357	0.006481
Humira Heavy Chain	160	171	VSWNSGALTSGV			11	1177.58	Humira-Control-TNFa	0.5	1181.62	0.317918	3.46946	0.319518	8.04691	0.001368
Humira Heavy Chain	160	171	VSWNSGALTSGV			11	1177.58	Humira-Control-TNFa	5	1181.82	0.329921	3.66784	0.331463	8.04251	0.002683
Humira Heavy Chain	160	171	VSWNSGALTSGV			11	1177.58	Humira-Control-TNFa	30	1182	0.166136	3.84311	0.169178	8.04065	0.004525
Humira Heavy Chain	160	171	VSWNSGALTSGV			11	1177.58	Humira-Control-TNFa	240	1181.8	0.341849	3.64353	0.343337	8.04812	0.012871
Humira Heavy Chain	160	178	VSWNSGALTSGVHTFPAVL			17	1943	Humira-Conjugate-TNFa	0	1943.93	0.052177	0	0	8.59642	0.005168
Humira Heavy Chain	160	178	VSWNSGALTSGVHTFPAVL			17	1943	Humira-Conjugate-TNFa	0.5	1944.82	0.056573	0.88822	0.076961	8.58344	0.002185
Humira Heavy Chain	160	178	VSWNSGALTSGVHTFPAVL			17	1943	Humira-Conjugate-TNFa	5	1944.76	0.120433	0.836206	0.13125	8.60755	0.013801
Humira Heavy Chain	160	178	VSWNSGALTSGVHTFPAVL			17	1943	Humira-Conjugate-TNFa	30	1944.72	0.030373	0.789308	0.060373	8.59222	0.014321
Humira Heavy Chain	160	178	VSWNSGALTSGVHTFPAVL			17	1943	Humira-Conjugate-TNFa	240	1944.79	0.048962	0.862282	0.071552	8.57771	0.005244
Humira Heavy Chain	160	178	VSWNSGALTSGVHTFPAVL			17	1943	Humira-Control-TNFa	0	1944.15	0.044167	0	0	8.58938	0.003923
Humira Heavy Chain	160	178	VSWNSGALTSGVHTFPAVL			17	1943	Humira-Control-TNFa	0.5	1944.92	0.108832	0.773303	0.117453	8.58799	0.001652
Humira Heavy Chain	160	178	VSWNSGALTSGVHTFPAVL			17	1943	Humira-Control-TNFa	5	1944.77	0.026269	0.617217	0.051388	8.58569	0.006223
Humira Heavy Chain	160	178	VSWNSGALTSGVHTFPAVL			17	1943	Humira-Control-TNFa	30	1944.69	0.059078	0.54398	0.073763	8.57887	0.001203
Humira Heavy Chain	160	178	VSWNSGALTSGVHTFPAVL			17	1943	Humira-Control-TNFa	240	1944.88	0.0449	0.730071	0.062982	8.5909	0.004535
Humira Heavy Chain	163	178	NSGALTSGVHTFPAVL			14	1570.82	Humira-Conjugate-TNFa	0	1571.55	0.035554	0	0	7.95351	0.005715
Humira Heavy Chain	163	178	NSGALTSGVHTFPAVL			14	1570.82	Humira-Conjugate-TNFa	0.5	1574.47	0.034507	2.92367	0.049546	7.94737	0.000939
Humira Heavy Chain	163	178	NSGALTSGVHTFPAVL			14	1570.82	Humira-Conjugate-TNFa	5	1574.76	0.165971	3.21801	0.169736	7.95517	0.020288
Humira Heavy Chain	163	178	NSGALTSGVHTFPAVL			14	1570.82	Humira-Conjugate-TNFa	30	1574.76	0.081982	3.21223	0.089359	7.95438	0.015612
Humira Heavy Chain	163	178	NSGALTSGVHTFPAVL			14	1570.82	Humira-Conjugate-TNFa	240	1574.75	0.215697	3.20843	0.218608	7.94936	0.00297
Humira Heavy Chain	163	178	NSGALTSGVHTFPAVL			14	1570.82	Humira-Control-TNFa	0	1571.52	0.086239	0	0	7.948	0.002219
Humira Heavy Chain	163	178	NSGALTSGVHTFPAVL			14	1570.82	Humira-Control-TNFa	0.5	1574.52	0.160589	3.00428	0.18228	7.95141	0.001295
Humira Heavy Chain	163	178	NSGALTSGVHTFPAVL			14	1570.82	Humira-Control-TNFa	5	1574.78	0.036166	3.25815	0.093515	7.94655	0.00287
Humira Heavy Chain	163	178	NSGALTSGVHTFPAVL			14	1570.82	Humira-Control-TNFa	30	1574.78	0.074218	3.26529	0.113778	7.9417	0.00209
Humira Heavy Chain	163	178	NSGALTSGVHTFPAVL			14	1570.82	Humira-Control-TNFa	240	1574.98	0.208946	3.45975	0.226043	7.95914	0.01422
Humira Heavy Chain	167	178	LTSGVHTFPAVL			10	1241.69	Humira-Conjugate-TNFa	0	1242.4	0.057643	0	0	7.82401	0.007571
Humira Heavy Chain	167	178	LTSGVHTFPAVL			10	1241.69	Humira-Conjugate-TNFa	0.5	1243.7	0.156907	1.29401	0.16716	7.81633	0.001283
Humira Heavy Chain	167	178	LTSGVHTFPAVL			10	1241.69	Humira-Conjugate-TNFa	5	1244.24	0.076987	1.83485	0.096176	7.83602	0.021285
Humira Heavy Chain	167	178	LTSGVHTFPAVL			10	1241.69	Humira-Conjugate-TNFa	30	1244.15	0.098222	1.75129	0.113887	7.82669	0.011053
Humira Heavy Chain	167	178	LTSGVHTFPAVL			10	1241.69	Humira-Conjugate-TNFa	240	1244.14	0.11916	1.73356	0.13237	7.81505	0.002845
Humira Heavy Chain	167	178	LTSGVHTFPAVL			10	1241.69	Humira-Control-TNFa	0	1242.25	0.023129	0	0	7.83012	0.007328
Humira Heavy Chain	167	178	LTSGVHTFPAVL			10	1241.69	Humira-Control-TNFa	0.5	1243.75	0.315372	1.50503	0.316219	7.81672	0.006546
Humira Heavy Chain	167	178	LTSGVHTFPAVL			10	1241.69	Humira-Control-TNFa	5	1244.11	0.100792	1.86741	0.103412	7.81927	0.003645
Humira Heavy Chain	167	178	LTSGVHTFPAVL			10	1241.69	Humira-Control-TNFa	30	1244.18	0.117917	1.93718	0.120164	7.81953	0.003414
Humira Heavy Chain	167	178	LTSGVHTFPAVL			10	1241.69	Humira-Control-TNFa	240	1244.28	0.121947	2.03618	0.124121	7.82829	0.008531
Humira Heavy Chain	168	178	TSGVHTFPAVL			9	1128.6	Humira-Conjugate-TNFa	0	1129.3	0.092553	0	0	7.61141	0.009024
Humira Heavy Chain	168	178	TSGVHTFPAVL			9	1128.6	Humira-Conjugate-TNFa	0.5	1130.65	0.121236	1.35469	0.152527	7.61108	0.0029
Humira Heavy Chain	168	178	TSGVHTFPAVL			9	1128.6	Humira-Conjugate-TNFa	5	1130.97	0.063148	1.6759	0.112044	7.61358	0.012722
Humira Heavy Chain	168	178	TSGVHTFPAVL			9	1128.6	Humira-Conjugate-TNFa	30	1131.01	0.070609	1.71037	0.116412	7.61345	0.010766
Humira Heavy Chain	168	178	TSGVHTFPAVL			9	1128.6	Humira-Conjugate-TNFa	240	1131.09	0.019977	1.7936	0.094685	7.60378	0.001264
Humira Heavy Chain	168	178	TSGVHTFPAVL			9	1128.6	Humira-Control-TNFa	0	1129.24	0.048009	0	0	7.60856	0.010537
Humira Heavy Chain	168	178	TSGVHTFPAVL			9	1128.6	Humira-Control-TNFa	0.5	1130.63	0.155063	1.39289	0.162325	7.61423	0.00356
Humira Heavy Chain	168	178	TSGVHTFPAVL			9	1128.6	Humira-Control-TNFa	5	1131	0.071047	1.75989	0.085747	7.60712	0.006369
Humira Heavy Chain	168	178	TSGVHTFPAVL			9	1128.6	Humira-Control-TNFa	30	1130.99	0.065508	1.75094	0.081217	7.60559	0.002108
Humira Heavy Chain	168	178	TSGVHTFPAVL			9	1128.6	Humira-Control-TNFa	240	1131.22	0.09322	1.98112	0.104856	7.61721	0.013365
Humira Heavy Chain	172	178	HTFPAVL			5	784.435	Humira-Conjugate-TNFa	0	784.813	0.008777	0	0	7.27415	0.001445
Humira Heavy Chain	172	178	HTFPAVL			5	784.435	Humira-Conjugate-TNFa	0.5	785.99	0.050378	1.17745	0.051136	7.26273	0.001621
Humira Heavy Chain	172	178	HTFPAVL			5	784.435	Humira-Conjugate-TNFa	5	785.995	0.069029	1.18231	0.069585	7.26113	0.002905
Humira Heavy Chain	172	178	HTFPAVL			5	784.435	Humira-Conjugate-TNFa	30	786.045	0.011288	1.23226	0.014298	7.25748	0.003981
Humira Heavy Chain	172	178	HTFPAVL			5	784.435	Humira-Conjugate-TNFa	240	786.061	0.0898	1.24775	0.090228	7.26105	0.000664
Humira Heavy Chain	172	178	HTFPAVL			5	784.435	Humira-Control-TNFa	0	784.833	0.027959	0	0	7.26913	0.00478
Humira Heavy Chain	172	178	HTFPAVL			5	784.435	Humira-Control-TNFa	0.5	785.953	0.048643	1.11977	0.056105	7.25931	0.004263
Humira Heavy Chain	172	178	HTFPAVL			5	784.435	Humira-Control-TNFa	5	786.051	0.017893	1.21718	0.033194	7.25702	0.005129
Humira Heavy Chain	172	178	HTFPAVL			5	784.435	Humira-Control-TNFa	30	786.05	0.061869	1.21689	0.067893	7.25938	0.004305
Humira Heavy Chain	172	178	HTFPAVL			5	784.435	Humira-Control-TNFa	240	786.12	0.046158	1.28666	0.053966	7.25912	0.002415
Humira Heavy Chain	189	197	VVTVPSSSL			7	888.504	Humira-Conjugate-TNFa	0	888.91	0.027715	0	0	6.90291	0.005043
Humira Heavy Chain	189	197	VVTVPSSSL			7	888.504	Humira-Conjugate-TNFa	0.5	891.13	0.038457	2.21925	0.047403	6.88974	0.001746
Humira Heavy Chain	189	197	VVTVPSSSL			7	888.504	Humira-Conjugate-TNFa	5	890.887	0.042489	1.9769	0.050729	6.88573	0.003207
Humira Heavy Chain	189	197	VVTVPSSSL			7	888.504	Humira-Conjugate-TNFa	30	890.967	0.072169	2.05695	0.077308	6.88236	0.003424
Humira Heavy Chain	189	197	VVTVPSSSL			7	888.504	Humira-Conjugate-TNFa	240	891.138	0.04179	2.22812	0.050145	6.88269	0.003294
Humira Heavy Chain	189	197	VVTVPSSSL			7	888.504	Humira-Control-TNFa	0	888.913	0.047351	0	0	6.89172	0.002454
Humira Heavy Chain	189	197	VVTVPSSSL			7	888.504	Humira-Control-TNFa	0.5	891.154	0.051625	2.24174	0.070052	6.8936	0.002404
Humira Heavy Chain	189	197	VVTVPSSSL			7	888.504	Humira-Control-TNFa	5	890.902	0.042563	1.98895	0.063669	6.88427	0.009122
Humira Heavy Chain	189	197	VVTVPSSSL			7	888.504	Humira-Control-TNFa	30	890.885	0.022051	1.97281	0.052234	6.89176	0.007675
Humira Heavy Chain	189	197	VVTVPSSSL			7	888.504	Humira-Control-TNFa	240	891.152	0.027192	2.23967	0.054603	6.88588	0.009865
Humira Heavy Chain	190	197	VTVPSSSL			6	789.435	Humira-Conjugate-TNFa	0	789.718	0.00491	0	0	6.65693	0.000338
Humira Heavy Chain	190	197	VTVPSSSL			6	789.435	Humira-Conjugate-TNFa	0.5	791.992	0.046346	2.27358	0.046605	6.64088	0.00367
Humira Heavy Chain	190	197	VTVPSSSL			6	789.435	Humira-Conjugate-TNFa	5	791.846	0.086783	2.12769	0.086922	6.64569	0.00571
Humira Heavy Chain	190	197	VTVPSSSL			6	789.435	Humira-Conjugate-TNFa	30	791.741	0.024549	2.0226	0.025036	6.63673	0.003918
Humira Heavy Chain	190	197	VTVPSSSL			6	789.435	Humira-Conjugate-TNFa	240	791.689	0.023774	1.97081	0.024276	6.63715	0.002891
Humira Heavy Chain	190	197	VTVPSSSL			6	789.435	Humira-Control-TNFa	0	789.754	0.023258	0	0	6.65125	0.003735
Humira Heavy Chain	190	197	VTVPSSSL			6	789.435	Humira-Control-TNFa	0.5	792.024	0.046398	2.27025	0.051901	6.64648	0.001772
Humira Heavy Chain	190	197	VTVPSSSL			6	789.435	Humira-Control-TNFa	5	791.813	0.064085	2.05897	0.068175	6.63784	0.004181
Humira Heavy Chain	190	197	VTVPSSSL			6	789.435	Humira-Control-TNFa	30	791.794	0.052068	2.04019	0.057026	6.64232	0.006619
Humira Heavy Chain	190	197	VTVPSSSL			6	789.435	Humira-Control-TNFa	240	791.776	0.01693	2.02197	0.028767	6.6376	0.003784
Humira Heavy Chain	184	201	YSLSSVVTVPSSSLGTQT			16	1812.92	Humira-Conjugate-TNFa	0	1813.84	0.020856	0	0	7.87801	0.003865
Humira Heavy Chain	184	201	YSLSSVVTVPSSSLGTQT			16	1812.92	Humira-Conjugate-TNFa	0.5	1818.89	0.093825	5.04471	0.096116	7.86485	0.001967
Humira Heavy Chain	184	201	YSLSSVVTVPSSSLGTQT			16	1812.92	Humira-Conjugate-TNFa	5	1818.5	0.107985	4.65808	0.109981	7.8789	0.01896
Humira Heavy Chain	184	201	YSLSSVVTVPSSSLGTQT			16	1812.92	Humira-Conjugate-TNFa	30	1818.55	0.049117	4.71057	0.053362	7.87695	0.012042
Humira Heavy Chain	184	201	YSLSSVVTVPSSSLGTQT			16	1812.92	Humira-Conjugate-TNFa	240	1818.77	0.008474	4.9324	0.022512	7.86025	0.00397
Humira Heavy Chain	184	201	YSLSSVVTVPSSSLGTQT			16	1812.92	Humira-Control-TNFa	0	1813.77	0.006425	0	0	7.87445	0.003371
Humira Heavy Chain	184	201	YSLSSVVTVPSSSLGTQT			16	1812.92	Humira-Control-TNFa	0.5	1819	0.127577	5.22254	0.127739	7.86873	0.001728
Humira Heavy Chain	184	201	YSLSSVVTVPSSSLGTQT			16	1812.92	Humira-Control-TNFa	5	1818.52	0.058746	4.7486	0.059097	7.865	0.004385
Humira Heavy Chain	184	201	YSLSSVVTVPSSSLGTQT			16	1812.92	Humira-Control-TNFa	30	1818.49	0.014362	4.7132	0.015733	7.86207	0.00208
Humira Heavy Chain	184	201	YSLSSVVTVPSSSLGTQT			16	1812.92	Humira-Control-TNFa	240	1818.75	0.075554	4.97541	0.075827	7.87248	0.014822
Humira Heavy Chain	190	201	VTVPSSSLGTQT			10	1176.61	Humira-Conjugate-TNFa	0	1177.07	0.016401	0	0	6.05973	0.003146
Humira Heavy Chain	190	201	VTVPSSSLGTQT			10	1176.61	Humira-Conjugate-TNFa	0.5	1181.84	0.059324	4.76672	0.06155	6.05869	0.002325
Humira Heavy Chain	190	201	VTVPSSSLGTQT			10	1176.61	Humira-Conjugate-TNFa	5	1181.44	0.021803	4.3708	0.027283	6.05659	0.005495
Humira Heavy Chain	190	201	VTVPSSSLGTQT			10	1176.61	Humira-Conjugate-TNFa	30	1181.45	0.04577	4.37962	0.04862	6.05359	0.00493
Humira Heavy Chain	190	201	VTVPSSSLGTQT			10	1176.61	Humira-Conjugate-TNFa	240	1181.4	0.036392	4.33464	0.039917	6.0549	0.001311
Humira Heavy Chain	190	201	VTVPSSSLGTQT			10	1176.61	Humira-Control-TNFa	0	1177.21	0.128413	0	0	6.05917	0.00086
Humira Heavy Chain	190	201	VTVPSSSLGTQT			10	1176.61	Humira-Control-TNFa	0.5	1181.89	0.087788	4.68492	0.155553	6.06351	0.00196
Humira Heavy Chain	190	201	VTVPSSSLGTQT			10	1176.61	Humira-Control-TNFa	5	1181.42	0.10119	4.20809	0.163491	6.05406	0.004728
Humira Heavy Chain	190	201	VTVPSSSLGTQT			10	1176.61	Humira-Control-TNFa	30	1181.36	0.072824	4.15424	0.147625	6.05249	0.005941
Humira Heavy Chain	190	201	VTVPSSSLGTQT			10	1176.61	Humira-Control-TNFa	240	1181.37	0.098503	4.16745	0.161842	6.05249	0.003511
Humira Heavy Chain	202	215	YICNVNHKPSNTKV			12	1616.82	Humira-Conjugate-TNFa	0	1617.69	0.076474	0	0	4.66324	0.002588
Humira Heavy Chain	202	215	YICNVNHKPSNTKV			12	1616.82	Humira-Conjugate-TNFa	0.5	1618.13	0.149046	0.438347	0.16752	4.6617	0.002004
Humira Heavy Chain	202	215	YICNVNHKPSNTKV			12	1616.82	Humira-Conjugate-TNFa	5	1618.34	0.135958	0.646559	0.155989	4.65627	0.005488
Humira Heavy Chain	202	215	YICNVNHKPSNTKV			12	1616.82	Humira-Conjugate-TNFa	30	1618.32	0.051387	0.632603	0.092135	4.64948	0.00347
Humira Heavy Chain	202	215	YICNVNHKPSNTKV			12	1616.82	Humira-Conjugate-TNFa	240	1618.35	0.150611	0.662379	0.168914	4.66176	0.004708
Humira Heavy Chain	202	215	YICNVNHKPSNTKV			12	1616.82	Humira-Control-TNFa	0	1617.7	0.018807	0	0	4.66219	0.003089
Humira Heavy Chain	202	215	YICNVNHKPSNTKV			12	1616.82	Humira-Control-TNFa	0.5	1618.11	0.210508	0.40427	0.211346	4.66103	0.002119
Humira Heavy Chain	202	215	YICNVNHKPSNTKV			12	1616.82	Humira-Control-TNFa	5	1618.34	0.080131	0.636398	0.082308	4.65687	0.000919
Humira Heavy Chain	202	215	YICNVNHKPSNTKV			12	1616.82	Humira-Control-TNFa	30	1618.34	0.028243	0.640786	0.033932	4.6503	0.003549
Humira Heavy Chain	202	215	YICNVNHKPSNTKV			12	1616.82	Humira-Control-TNFa	240	1618.39	0.040214	0.69208	0.044395	4.65465	0.002463
Humira Heavy Chain	202	225	YICNVNHKPSNTKVDKKVEPKSCD			21	2746.37	Humira-Conjugate-TNFa	0	2748.08	0.075868	0	0	4.20983	0.006138
Humira Heavy Chain	202	225	YICNVNHKPSNTKVDKKVEPKSCD			21	2746.37	Humira-Conjugate-TNFa	0.5	2749.5	0.224769	1.41786	0.237228	4.20571	0.003686
Humira Heavy Chain	202	225	YICNVNHKPSNTKVDKKVEPKSCD			21	2746.37	Humira-Conjugate-TNFa	5	2749.79	0.2636	1.70812	0.2743	4.1993	0.007349
Humira Heavy Chain	202	225	YICNVNHKPSNTKVDKKVEPKSCD			21	2746.37	Humira-Conjugate-TNFa	30	2749.88	0.05065	1.80103	0.091221	4.1948	0.004365
Humira Heavy Chain	202	225	YICNVNHKPSNTKVDKKVEPKSCD			21	2746.37	Humira-Conjugate-TNFa	240	2749.82	0.327425	1.73584	0.3361	4.19844	0.004305
Humira Heavy Chain	202	225	YICNVNHKPSNTKVDKKVEPKSCD			21	2746.37	Humira-Control-TNFa	0	2748.02	0.078225	0	0	4.208	0.007422
Humira Heavy Chain	202	225	YICNVNHKPSNTKVDKKVEPKSCD			21	2746.37	Humira-Control-TNFa	0.5	2749.63	0.393959	1.60708	0.40165	4.20747	0.005271
Humira Heavy Chain	202	225	YICNVNHKPSNTKVDKKVEPKSCD			21	2746.37	Humira-Control-TNFa	5	2749.92	0.149532	1.8952	0.168757	4.20044	0.005547
Humira Heavy Chain	202	225	YICNVNHKPSNTKVDKKVEPKSCD			21	2746.37	Humira-Control-TNFa	30	2749.83	0.110742	1.80723	0.135584	4.19534	0.004307
Humira Heavy Chain	202	225	YICNVNHKPSNTKVDKKVEPKSCD			21	2746.37	Humira-Control-TNFa	240	2749.93	0.187989	1.90105	0.203615	4.19696	0.002691
Humira Heavy Chain	204	225	CNVNHKPSNTKVDKKVEPKSCD			19	2470.22	Humira-Conjugate-TNFa	0	2471.73	0.076012	0	0	4.21246	0.002191
Humira Heavy Chain	204	225	CNVNHKPSNTKVDKKVEPKSCD			19	2470.22	Humira-Conjugate-TNFa	0.5	2472.5	0.124708	0.777277	0.146048	4.2055	0.004746
Humira Heavy Chain	204	225	CNVNHKPSNTKVDKKVEPKSCD			19	2470.22	Humira-Conjugate-TNFa	5	2473.27	0.342435	1.53878	0.35077	4.20314	0.004451
Humira Heavy Chain	204	225	CNVNHKPSNTKVDKKVEPKSCD			19	2470.22	Humira-Conjugate-TNFa	30	2473.17	0.12909	1.44342	0.149807	4.20306	0.003594
Humira Heavy Chain	204	225	CNVNHKPSNTKVDKKVEPKSCD			19	2470.22	Humira-Conjugate-TNFa	240	2473.27	0.157583	1.53861	0.174958	4.20387	0.001574
Humira Heavy Chain	204	225	CNVNHKPSNTKVDKKVEPKSCD			19	2470.22	Humira-Control-TNFa	0	2471.72	0.066449	0	0	4.21324	0.007013
Humira Heavy Chain	204	225	CNVNHKPSNTKVDKKVEPKSCD			19	2470.22	Humira-Control-TNFa	0.5	2472.36	0.085484	0.632169	0.108273	4.20941	0.001139
Humira Heavy Chain	204	225	CNVNHKPSNTKVDKKVEPKSCD			19	2470.22	Humira-Control-TNFa	5	2473.24	0.268646	1.5187	0.276742	4.20406	0.004077
Humira Heavy Chain	204	225	CNVNHKPSNTKVDKKVEPKSCD			19	2470.22	Humira-Control-TNFa	30	2473.22	0.129153	1.50127	0.145245	4.20189	0.004473
Humira Heavy Chain	204	225	CNVNHKPSNTKVDKKVEPKSCD			19	2470.22	Humira-Control-TNFa	240	2473.25	0.125219	1.52229	0.141758	4.20045	0.002304
Humira Heavy Chain	226	238	KTHTCPPCPAPEL			8	1393.66	Humira-Conjugate-TNFa	0	1394.37	0.149223	0	0	6.03647	0.004408
Humira Heavy Chain	226	238	KTHTCPPCPAPEL			8	1393.66	Humira-Conjugate-TNFa	0.5	1396.21	0.216907	1.84043	0.26328	6.02848	0.00272
Humira Heavy Chain	226	238	KTHTCPPCPAPEL			8	1393.66	Humira-Conjugate-TNFa	5	1396.4	0.075165	2.02193	0.167085	6.02771	0.008925
Humira Heavy Chain	226	238	KTHTCPPCPAPEL			8	1393.66	Humira-Conjugate-TNFa	30	1396.34	0.079082	1.9653	0.168883	6.02545	0.007449
Humira Heavy Chain	226	238	KTHTCPPCPAPEL			8	1393.66	Humira-Conjugate-TNFa	240	1396.25	0.117482	1.87322	0.18992	6.02405	0.005548
Humira Heavy Chain	226	238	KTHTCPPCPAPEL			8	1393.66	Humira-Control-TNFa	0	1394.46	0.007147	0	0	6.03122	0.00446
Humira Heavy Chain	226	238	KTHTCPPCPAPEL			8	1393.66	Humira-Control-TNFa	0.5	1396.28	0.256554	1.81874	0.256654	6.03009	0.004771
Humira Heavy Chain	226	238	KTHTCPPCPAPEL			8	1393.66	Humira-Control-TNFa	5	1396.41	0.059041	1.94802	0.059472	6.0269	0.007316
Humira Heavy Chain	226	238	KTHTCPPCPAPEL			8	1393.66	Humira-Control-TNFa	30	1396.35	0.108019	1.88942	0.108256	6.02104	0.005168
Humira Heavy Chain	226	238	KTHTCPPCPAPEL			8	1393.66	Humira-Control-TNFa	240	1396.36	0.105648	1.89401	0.10589	6.02195	0.006164
Humira Heavy Chain	239	244	LGGPSV			4	529.298	Humira-Conjugate-TNFa	0	529.576	0.012631	0	0	5.97696	0.005193
Humira Heavy Chain	239	244	LGGPSV			4	529.298	Humira-Conjugate-TNFa	0.5	530.171	0.056409	0.595498	0.057805	5.96877	0.004506
Humira Heavy Chain	239	244	LGGPSV			4	529.298	Humira-Conjugate-TNFa	5	530.282	0.011814	0.706561	0.017295	5.96744	0.005161
Humira Heavy Chain	239	244	LGGPSV			4	529.298	Humira-Conjugate-TNFa	30	530.651	0.066091	1.07476	0.067287	5.96736	0.005183
Humira Heavy Chain	239	244	LGGPSV			4	529.298	Humira-Conjugate-TNFa	240	530.851	0.033414	1.27554	0.035722	5.96972	0.002278
Humira Heavy Chain	239	244	LGGPSV			4	529.298	Humira-Control-TNFa	0	529.571	0.011289	0	0	5.97154	0.005679
Humira Heavy Chain	239	244	LGGPSV			4	529.298	Humira-Control-TNFa	0.5	530.195	0.038376	0.624581	0.040002	5.9717	0.005034
Humira Heavy Chain	239	244	LGGPSV			4	529.298	Humira-Control-TNFa	5	530.281	0.047099	0.710424	0.048433	5.96591	0.006609
Humira Heavy Chain	239	244	LGGPSV			4	529.298	Humira-Control-TNFa	30	530.652	0.050646	1.08186	0.051889	5.96275	0.00257
Humira Heavy Chain	239	244	LGGPSV			4	529.298	Humira-Control-TNFa	240	530.858	0.087176	1.28738	0.087904	5.96565	0.004905
Humira Heavy Chain	246	255	LFPPKPKDTL			6	1155.68	Humira-Conjugate-TNFa	0	1156.17	0.084236	0	0	5.87582	0.002905
Humira Heavy Chain	246	255	LFPPKPKDTL			6	1155.68	Humira-Conjugate-TNFa	0.5	1157.72	0.070202	1.54391	0.109654	5.8705	0.002799
Humira Heavy Chain	246	255	LFPPKPKDTL			6	1155.68	Humira-Conjugate-TNFa	5	1157.93	0.076492	1.76089	0.113783	5.87228	0.008
Humira Heavy Chain	246	255	LFPPKPKDTL			6	1155.68	Humira-Conjugate-TNFa	30	1158.15	0.139755	1.97649	0.163178	5.87185	0.005308
Humira Heavy Chain	246	255	LFPPKPKDTL			6	1155.68	Humira-Conjugate-TNFa	240	1158.39	0.090624	2.21338	0.123727	5.87053	0.001932
Humira Heavy Chain	246	255	LFPPKPKDTL			6	1155.68	Humira-Control-TNFa	0	1156.25	0.054116	0	0	5.87417	0.001461
Humira Heavy Chain	246	255	LFPPKPKDTL			6	1155.68	Humira-Control-TNFa	0.5	1157.7	0.003064	1.45239	0.054202	5.87159	0.00036
Humira Heavy Chain	246	255	LFPPKPKDTL			6	1155.68	Humira-Control-TNFa	5	1157.85	0.090814	1.60339	0.105716	5.86872	0.003034
Humira Heavy Chain	246	255	LFPPKPKDTL			6	1155.68	Humira-Control-TNFa	30	1158.17	0.183373	1.92555	0.191191	5.86839	0.004489
Humira Heavy Chain	246	255	LFPPKPKDTL			6	1155.68	Humira-Control-TNFa	240	1158.53	0.053131	2.28729	0.075838	5.86843	0.002469
Humira Heavy Chain	249	255	PKPKDTL			4	798.472	Humira-Conjugate-TNFa	0	798.832	0.017831	0	0	5.8783	0.005128
Humira Heavy Chain	249	255	PKPKDTL			4	798.472	Humira-Conjugate-TNFa	0.5	799.738	0.067524	0.906424	0.069838	5.8628	0.005204
Humira Heavy Chain	249	255	PKPKDTL			4	798.472	Humira-Conjugate-TNFa	5	799.96	0.072193	1.12789	0.074362	5.87065	0.005181
Humira Heavy Chain	249	255	PKPKDTL			4	798.472	Humira-Conjugate-TNFa	30	800.135	0.039099	1.30294	0.042973	5.8656	0.005572
Humira Heavy Chain	249	255	PKPKDTL			4	798.472	Humira-Conjugate-TNFa	240	800.149	0.072493	1.31723	0.074654	5.85631	0.005903
Humira Heavy Chain	249	255	PKPKDTL			4	798.472	Humira-Control-TNFa	0	798.854	0.008602	0	0	5.87399	0.000898
Humira Heavy Chain	249	255	PKPKDTL			4	798.472	Humira-Control-TNFa	0.5	799.657	0.04133	0.803157	0.042216	5.86675	0.004115
Humira Heavy Chain	249	255	PKPKDTL			4	798.472	Humira-Control-TNFa	5	799.91	0.021473	1.05615	0.023132	5.86277	0.00735
Humira Heavy Chain	249	255	PKPKDTL			4	798.472	Humira-Control-TNFa	30	800.109	0.017945	1.25541	0.0199	5.8651	0.00484
Humira Heavy Chain	249	255	PKPKDTL			4	798.472	Humira-Control-TNFa	240	800.236	0.060987	1.38226	0.061591	5.85885	0.00436
Humira Heavy Chain	251	256	PKDTLM			4	704.365	Humira-Conjugate-TNFa	0	704.748	0.016223	0	0	6.37316	0.001321
Humira Heavy Chain	251	256	PKDTLM			4	704.365	Humira-Conjugate-TNFa	0.5	705.485	0.023446	0.736726	0.028511	6.3584	0.005293
Humira Heavy Chain	251	256	PKDTLM			4	704.365	Humira-Conjugate-TNFa	5	705.624	0.051897	0.876257	0.054373	6.36333	0.005885
Humira Heavy Chain	251	256	PKDTLM			4	704.365	Humira-Conjugate-TNFa	30	705.826	0.053049	1.07794	0.055474	6.35688	0.003325
Humira Heavy Chain	251	256	PKDTLM			4	704.365	Humira-Conjugate-TNFa	240	706.006	0.002785	1.25852	0.016461	6.35966	0.000487
Humira Heavy Chain	251	256	PKDTLM			4	704.365	Humira-Control-TNFa	0	704.763	0.008548	0	0	6.36423	0.004969
Humira Heavy Chain	251	256	PKDTLM			4	704.365	Humira-Control-TNFa	0.5	705.561	0.063075	0.797867	0.063651	6.36282	0.001006
Humira Heavy Chain	251	256	PKDTLM			4	704.365	Humira-Control-TNFa	5	705.641	0.052186	0.877728	0.052881	6.35875	0.004704
Humira Heavy Chain	251	256	PKDTLM			4	704.365	Humira-Control-TNFa	30	705.83	0.037339	1.06687	0.038304	6.36032	0.004602
Humira Heavy Chain	251	256	PKDTLM			4	704.365	Humira-Control-TNFa	240	706.155	0.056748	1.39196	0.057388	6.35796	0.004278
Humira Heavy Chain	257	264	ISRTPEVT			6	902.494	Humira-Conjugate-TNFa	0	902.956	0.021905	0	0	4.71377	0.002797
Humira Heavy Chain	257	264	ISRTPEVT			6	902.494	Humira-Conjugate-TNFa	0.5	904.306	0.024771	1.35017	0.033067	4.70309	0.00176
Humira Heavy Chain	257	264	ISRTPEVT			6	902.494	Humira-Conjugate-TNFa	5	904.294	0.010052	1.33865	0.024101	4.70333	0.004092
Humira Heavy Chain	257	264	ISRTPEVT			6	902.494	Humira-Conjugate-TNFa	30	904.312	0.015643	1.35577	0.026917	4.70464	0.002782
Humira Heavy Chain	257	264	ISRTPEVT			6	902.494	Humira-Conjugate-TNFa	240	904.485	0.002037	1.52925	0.021999	4.70666	0.000935
Humira Heavy Chain	257	264	ISRTPEVT			6	902.494	Humira-Control-TNFa	0	902.922	0.019882	0	0	4.71335	0.002683
Humira Heavy Chain	257	264	ISRTPEVT			6	902.494	Humira-Control-TNFa	0.5	904.236	0.020501	1.31443	0.028558	4.70178	0.002618
Humira Heavy Chain	257	264	ISRTPEVT			6	902.494	Humira-Control-TNFa	5	904.353	0.015663	1.4309	0.02531	4.70626	0.002204
Humira Heavy Chain	257	264	ISRTPEVT			6	902.494	Humira-Control-TNFa	30	904.343	0.015627	1.42139	0.025288	4.70335	0.001606
Humira Heavy Chain	257	264	ISRTPEVT			6	902.494	Humira-Control-TNFa	240	904.536	0.022758	1.61442	0.03022	4.70531	0.002676
Humira Heavy Chain	256	265	MISRTPEVTC			8	1136.54	Humira-Conjugate-TNFa	0	1137.07	0.068714	0	0	5.91733	0.002522
Humira Heavy Chain	256	265	MISRTPEVTC			8	1136.54	Humira-Conjugate-TNFa	0.5	1139.2	0.057528	2.13014	0.089617	5.90552	0.006019
Humira Heavy Chain	256	265	MISRTPEVTC			8	1136.54	Humira-Conjugate-TNFa	5	1139.09	0.023125	2.01858	0.072501	5.91048	0.003238
Humira Heavy Chain	256	265	MISRTPEVTC			8	1136.54	Humira-Conjugate-TNFa	30	1139.19	0.027579	2.11236	0.074042	5.90998	0.00573
Humira Heavy Chain	256	265	MISRTPEVTC			8	1136.54	Humira-Conjugate-TNFa	240	1139.24	0.018729	2.161	0.071221	5.90647	0.001079
Humira Heavy Chain	256	265	MISRTPEVTC			8	1136.54	Humira-Control-TNFa	0	1137.21	0.104218	0	0	5.91184	0.005534
Humira Heavy Chain	256	265	MISRTPEVTC			8	1136.54	Humira-Control-TNFa	0.5	1139.18	0.077487	1.97128	0.129868	5.91332	0.006505
Humira Heavy Chain	256	265	MISRTPEVTC			8	1136.54	Humira-Control-TNFa	5	1139.17	0.051134	1.96282	0.116087	5.90245	0.005329
Humira Heavy Chain	256	265	MISRTPEVTC			8	1136.54	Humira-Control-TNFa	30	1139.12	0.007508	1.91183	0.104488	5.90775	0.004326
Humira Heavy Chain	256	265	MISRTPEVTC			8	1136.54	Humira-Control-TNFa	240	1139.16	0.028185	1.95018	0.107962	5.90562	0.001387
Humira Heavy Chain	257	265	ISRTPEVTC			7	1005.5	Humira-Conjugate-TNFa	0	1006.02	0.00505	0	0	5.45514	0.00216
Humira Heavy Chain	257	265	ISRTPEVTC			7	1005.5	Humira-Conjugate-TNFa	0.5	1007.62	0.043539	1.60452	0.043831	5.44431	0.003536
Humira Heavy Chain	257	265	ISRTPEVTC			7	1005.5	Humira-Conjugate-TNFa	5	1007.57	0.027727	1.54747	0.028183	5.44972	0.000679
Humira Heavy Chain	257	265	ISRTPEVTC			7	1005.5	Humira-Conjugate-TNFa	30	1007.59	0.01081	1.57717	0.011931	5.44054	0.000445
Humira Heavy Chain	257	265	ISRTPEVTC			7	1005.5	Humira-Conjugate-TNFa	240	1007.71	0.012934	1.69256	0.013885	5.44581	0.000722
Humira Heavy Chain	257	265	ISRTPEVTC			7	1005.5	Humira-Control-TNFa	0	1006.01	0.026891	0	0	5.45132	0.005709
Humira Heavy Chain	257	265	ISRTPEVTC			7	1005.5	Humira-Control-TNFa	0.5	1007.64	0.047079	1.63111	0.054217	5.44731	0.002636
Humira Heavy Chain	257	265	ISRTPEVTC			7	1005.5	Humira-Control-TNFa	5	1007.61	0.013044	1.60305	0.029887	5.44346	0.001987
Humira Heavy Chain	257	265	ISRTPEVTC			7	1005.5	Humira-Control-TNFa	30	1007.58	0.008303	1.5729	0.028143	5.44201	0.002688
Humira Heavy Chain	257	265	ISRTPEVTC			7	1005.5	Humira-Control-TNFa	240	1007.76	0.028889	1.75618	0.039468	5.44185	0.002421
Humira Heavy Chain	258	265	SRTPEVTC			6	892.419	Humira-Conjugate-TNFa	0	892.859	0.006335	0	0	5.49364	0.122819
Humira Heavy Chain	258	265	SRTPEVTC			6	892.419	Humira-Conjugate-TNFa	0.5	894.242	0.024226	1.38361	0.02504	5.44416	0.002587
Humira Heavy Chain	258	265	SRTPEVTC			6	892.419	Humira-Conjugate-TNFa	5	893.973	0.164451	1.11439	0.164573	5.45723	0.006419
Humira Heavy Chain	258	265	SRTPEVTC			6	892.419	Humira-Conjugate-TNFa	30	894.21	0.036659	1.35146	0.037202	5.44024	0.000934
Humira Heavy Chain	258	265	SRTPEVTC			6	892.419	Humira-Conjugate-TNFa	240	894.276	0.051523	1.41781	0.051911	5.43996	0.002077
Humira Heavy Chain	258	265	SRTPEVTC			6	892.419	Humira-Control-TNFa	0	892.882	0.004041	0	0	5.45547	0.004139
Humira Heavy Chain	258	265	SRTPEVTC			6	892.419	Humira-Control-TNFa	0.5	894.28	0.03649	1.39838	0.036714	5.44376	0.002165
Humira Heavy Chain	258	265	SRTPEVTC			6	892.419	Humira-Control-TNFa	5	894.293	0.016509	1.41056	0.016996	5.44397	0.003372
Humira Heavy Chain	258	265	SRTPEVTC			6	892.419	Humira-Control-TNFa	30	894.235	0.014472	1.35323	0.015025	5.4433	0.00319
Humira Heavy Chain	258	265	SRTPEVTC			6	892.419	Humira-Control-TNFa	240	894.475	0.039275	1.59316	0.039483	5.43746	0.002583
Humira Heavy Chain	257	266	ISRTPEVTCV			8	1104.57	Humira-Conjugate-TNFa	0	1105.02	0.021336	0	0	6.22275	0.007313
Humira Heavy Chain	257	266	ISRTPEVTCV			8	1104.57	Humira-Conjugate-TNFa	0.5	1106.69	0.029052	1.67055	0.036045	6.21318	0.005658
Humira Heavy Chain	257	266	ISRTPEVTCV			8	1104.57	Humira-Conjugate-TNFa	5	1106.36	0.053275	1.34245	0.057389	6.21787	0.002878
Humira Heavy Chain	257	266	ISRTPEVTCV			8	1104.57	Humira-Conjugate-TNFa	30	1106.5	0.056455	1.47909	0.060353	6.21107	0.00583
Humira Heavy Chain	257	266	ISRTPEVTCV			8	1104.57	Humira-Conjugate-TNFa	240	1106.62	0.057988	1.6007	0.061789	6.21377	0.000657
Humira Heavy Chain	257	266	ISRTPEVTCV			8	1104.57	Humira-Control-TNFa	0	1105.03	0.012063	0	0	6.22334	0.008521
Humira Heavy Chain	257	266	ISRTPEVTCV			8	1104.57	Humira-Control-TNFa	0.5	1106.69	0.041129	1.66926	0.042862	6.21265	0.00134
Humira Heavy Chain	257	266	ISRTPEVTCV			8	1104.57	Humira-Control-TNFa	5	1106.53	0.034697	1.5067	0.036734	6.20895	0.002673
Humira Heavy Chain	257	266	ISRTPEVTCV			8	1104.57	Humira-Control-TNFa	30	1106.48	0.095526	1.45693	0.096285	6.20773	0.007636
Humira Heavy Chain	257	266	ISRTPEVTCV			8	1104.57	Humira-Control-TNFa	240	1106.68	0.054938	1.65885	0.056247	6.21086	0.005951
Humira Heavy Chain	265	281	CVVVDVSHEDPEVKFNW			15	2001.94	Humira-Conjugate-TNFa	0	2003.09	0.103085	0	0	8.02434	0.00397
Humira Heavy Chain	265	281	CVVVDVSHEDPEVKFNW			15	2001.94	Humira-Conjugate-TNFa	0.5	2005.97	0.30611	2.88621	0.323001	8.01772	0.00231
Humira Heavy Chain	265	281	CVVVDVSHEDPEVKFNW			15	2001.94	Humira-Conjugate-TNFa	5	2006.15	0.167225	3.06028	0.196445	8.02313	0.01577
Humira Heavy Chain	265	281	CVVVDVSHEDPEVKFNW			15	2001.94	Humira-Conjugate-TNFa	30	2006.39	0.222188	3.30037	0.244937	8.02632	0.020028
Humira Heavy Chain	265	281	CVVVDVSHEDPEVKFNW			15	2001.94	Humira-Conjugate-TNFa	240	2007.04	0.24578	3.94933	0.266523	8.01391	0.001349
Humira Heavy Chain	265	281	CVVVDVSHEDPEVKFNW			15	2001.94	Humira-Control-TNFa	0	2002.98	0.094532	0	0	8.01338	0.010217
Humira Heavy Chain	265	281	CVVVDVSHEDPEVKFNW			15	2001.94	Humira-Control-TNFa	0.5	2006.06	0.280267	3.08297	0.29578	8.02059	0.001041
Humira Heavy Chain	265	281	CVVVDVSHEDPEVKFNW			15	2001.94	Humira-Control-TNFa	5	2006.29	0.151521	3.31143	0.178591	8.01301	0.003978
Humira Heavy Chain	265	281	CVVVDVSHEDPEVKFNW			15	2001.94	Humira-Control-TNFa	30	2006.31	0.153097	3.32834	0.179931	8.00645	0.006117
Humira Heavy Chain	265	281	CVVVDVSHEDPEVKFNW			15	2001.94	Humira-Control-TNFa	240	2006.94	0.146406	3.95927	0.174273	8.01231	0.009206
Humira Heavy Chain	266	281	VVVDVSHEDPEVKFNW			14	1898.93	Humira-Conjugate-TNFa	0	1900.17	0.078954	0	0	7.87967	0.008345
Humira Heavy Chain	266	281	VVVDVSHEDPEVKFNW			14	1898.93	Humira-Conjugate-TNFa	0.5	1902.73	0.139009	2.55216	0.159866	7.86639	0.00261
Humira Heavy Chain	266	281	VVVDVSHEDPEVKFNW			14	1898.93	Humira-Conjugate-TNFa	5	1902.96	0.100288	2.78682	0.127638	7.88518	0.014211
Humira Heavy Chain	266	281	VVVDVSHEDPEVKFNW			14	1898.93	Humira-Conjugate-TNFa	30	1903.11	0.076709	2.93424	0.110082	7.87901	0.008297
Humira Heavy Chain	266	281	VVVDVSHEDPEVKFNW			14	1898.93	Humira-Conjugate-TNFa	240	1903.73	0.183582	3.55254	0.19984	7.86319	0.002294
Humira Heavy Chain	266	281	VVVDVSHEDPEVKFNW			14	1898.93	Humira-Control-TNFa	0	1900.23	0.077057	0	0	7.88471	0.007969
Humira Heavy Chain	266	281	VVVDVSHEDPEVKFNW			14	1898.93	Humira-Control-TNFa	0.5	1902.76	0.215997	2.53583	0.229331	7.86903	0.00302
Humira Heavy Chain	266	281	VVVDVSHEDPEVKFNW			14	1898.93	Humira-Control-TNFa	5	1902.96	0.075998	2.72888	0.108229	7.87036	0.005593
Humira Heavy Chain	266	281	VVVDVSHEDPEVKFNW			14	1898.93	Humira-Control-TNFa	30	1903.07	0.091142	2.84384	0.119351	7.86805	0.005866
Humira Heavy Chain	266	281	VVVDVSHEDPEVKFNW			14	1898.93	Humira-Control-TNFa	240	1903.75	0.16331	3.52453	0.180577	7.88076	0.009045
Humira Heavy Chain	267	281	VVDVSHEDPEVKFNW			13	1799.86	Humira-Conjugate-TNFa	0	1800.97	0.139329	0	0	7.78984	0.012389
Humira Heavy Chain	267	281	VVDVSHEDPEVKFNW			13	1799.86	Humira-Conjugate-TNFa	0.5	1803.58	0.40146	2.61256	0.42495	7.77674	0.009701
Humira Heavy Chain	267	281	VVDVSHEDPEVKFNW			13	1799.86	Humira-Conjugate-TNFa	5	1803.61	0.107567	2.64819	0.17602	7.80757	0.015699
Humira Heavy Chain	267	281	VVDVSHEDPEVKFNW			13	1799.86	Humira-Conjugate-TNFa	30	1803.83	0.030414	2.86189	0.14261	7.78862	0.021359
Humira Heavy Chain	267	281	VVDVSHEDPEVKFNW			13	1799.86	Humira-Conjugate-TNFa	240	1804.51	0.063408	3.53901	0.153079	7.76971	0.006374
Humira Heavy Chain	267	281	VVDVSHEDPEVKFNW			13	1799.86	Humira-Control-TNFa	0	1800.98	0.12926	0	0	7.78857	0.0186
Humira Heavy Chain	267	281	VVDVSHEDPEVKFNW			13	1799.86	Humira-Control-TNFa	0.5	1803.48	0.143858	2.49881	0.193399	7.77633	0.011085
Humira Heavy Chain	267	281	VVDVSHEDPEVKFNW			13	1799.86	Humira-Control-TNFa	5	1803.67	0.055726	2.69036	0.140761	7.78482	0.01696
Humira Heavy Chain	267	281	VVDVSHEDPEVKFNW			13	1799.86	Humira-Control-TNFa	30	1803.87	0.02406	2.88471	0.13148	7.78468	0.009402
Humira Heavy Chain	267	281	VVDVSHEDPEVKFNW			13	1799.86	Humira-Control-TNFa	240	1804.42	0.12226	3.43299	0.17792	7.78001	0.016922
Humira Heavy Chain	268	281	VDVSHEDPEVKFNW			12	1700.79	Humira-Conjugate-TNFa	0	1701.8	0.027636	0	0	7.86773	0.001471
Humira Heavy Chain	268	281	VDVSHEDPEVKFNW			12	1700.79	Humira-Conjugate-TNFa	0.5	1704.2	0.075546	2.39548	0.080443	7.85852	0.003588
Humira Heavy Chain	268	281	VDVSHEDPEVKFNW			12	1700.79	Humira-Conjugate-TNFa	5	1704.3	0.07031	2.49926	0.075546	7.87505	0.014123
Humira Heavy Chain	268	281	VDVSHEDPEVKFNW			12	1700.79	Humira-Conjugate-TNFa	30	1704.36	0.024744	2.56039	0.037095	7.87473	0.010517
Humira Heavy Chain	268	281	VDVSHEDPEVKFNW			12	1700.79	Humira-Conjugate-TNFa	240	1704.8	0.087783	2.99477	0.092031	7.84844	0.006172
Humira Heavy Chain	268	281	VDVSHEDPEVKFNW			12	1700.79	Humira-Control-TNFa	0	1701.86	0.028785	0	0	7.88025	0.008081
Humira Heavy Chain	268	281	VDVSHEDPEVKFNW			12	1700.79	Humira-Control-TNFa	0.5	1704.14	0.024911	2.28475	0.038067	7.85602	0.002802
Humira Heavy Chain	268	281	VDVSHEDPEVKFNW			12	1700.79	Humira-Control-TNFa	5	1704.26	0.113112	2.40241	0.116717	7.85727	0.00553
Humira Heavy Chain	268	281	VDVSHEDPEVKFNW			12	1700.79	Humira-Control-TNFa	30	1704.37	0.05987	2.51297	0.06643	7.86345	0.007148
Humira Heavy Chain	268	281	VDVSHEDPEVKFNW			12	1700.79	Humira-Control-TNFa	240	1704.99	0.08441	3.13603	0.089183	7.86493	0.016798
Humira Heavy Chain	269	281	DVSHEDPEVKFNW			11	1601.72	Humira-Conjugate-TNFa	0	1602.62	0.005445	0	0	7.80544	0.001404
Humira Heavy Chain	269	281	DVSHEDPEVKFNW			11	1601.72	Humira-Conjugate-TNFa	0.5	1604.78	0.058592	2.16292	0.058845	7.79355	0.00195
Humira Heavy Chain	269	281	DVSHEDPEVKFNW			11	1601.72	Humira-Conjugate-TNFa	5	1604.98	0.034685	2.36284	0.03511	7.81416	0.021349
Humira Heavy Chain	269	281	DVSHEDPEVKFNW			11	1601.72	Humira-Conjugate-TNFa	30	1604.98	0.095869	2.36101	0.096023	7.79798	0.01463
Humira Heavy Chain	269	281	DVSHEDPEVKFNW			11	1601.72	Humira-Conjugate-TNFa	240	1605.53	0.048856	2.91445	0.049158	7.78347	0.011983
Humira Heavy Chain	269	281	DVSHEDPEVKFNW			11	1601.72	Humira-Control-TNFa	0	1602.63	0.004031	0	0	7.80369	0.00668
Humira Heavy Chain	269	281	DVSHEDPEVKFNW			11	1601.72	Humira-Control-TNFa	0.5	1604.81	0.083961	2.18042	0.084058	7.79369	0.002166
Humira Heavy Chain	269	281	DVSHEDPEVKFNW			11	1601.72	Humira-Control-TNFa	5	1604.98	0.074751	2.35007	0.074859	7.79681	0.009335
Humira Heavy Chain	269	281	DVSHEDPEVKFNW			11	1601.72	Humira-Control-TNFa	30	1605.08	0.020798	2.45017	0.021185	7.79353	0.003589
Humira Heavy Chain	269	281	DVSHEDPEVKFNW			11	1601.72	Humira-Control-TNFa	240	1605.65	0.074146	3.01712	0.074255	7.8027	0.019194
Humira Heavy Chain	282	297	YVDGVEVHNAKTKPRE			14	1841.95	Humira-Conjugate-TNFa	0	1842.79	0.082462	0	0	4.16519	0.003694
Humira Heavy Chain	282	297	YVDGVEVHNAKTKPRE			14	1841.95	Humira-Conjugate-TNFa	5	1845.29	0.217095	2.49357	0.232229	4.15832	0.007826
Humira Heavy Chain	282	297	YVDGVEVHNAKTKPRE			14	1841.95	Humira-Conjugate-TNFa	30	1845.29	0.276187	2.49341	0.288234	4.1573	0.004991
Humira Heavy Chain	282	297	YVDGVEVHNAKTKPRE			14	1841.95	Humira-Conjugate-TNFa	240	1845.45	0.202417	2.66061	0.218569	4.1582	0.004533
Humira Heavy Chain	282	297	YVDGVEVHNAKTKPRE			14	1841.95	Humira-Control-TNFa	0	1842.86	0.073067	0	0	4.16329	0.006608
Humira Heavy Chain	282	297	YVDGVEVHNAKTKPRE			14	1841.95	Humira-Control-TNFa	5	1845.29	0.209694	2.43412	0.222059	4.16201	0.003357
Humira Heavy Chain	282	297	YVDGVEVHNAKTKPRE			14	1841.95	Humira-Control-TNFa	30	1845.45	0.394601	2.58835	0.401309	4.15343	0.006166
Humira Heavy Chain	282	297	YVDGVEVHNAKTKPRE			14	1841.95	Humira-Control-TNFa	240	1845.29	0.357771	2.42933	0.365156	4.16288	0.004662
Humira Heavy Chain	282	303	YVDGVEVHNAKTKPREEQYNST			20	2564.24	Humira-Conjugate-TNFa	0	2565.66	0.087388	0	0	4.57898	0.007699
Humira Heavy Chain	282	303	YVDGVEVHNAKTKPREEQYNST			20	2564.24	Humira-Conjugate-TNFa	0.5	2572.11	0.330354	6.45061	0.341717	4.57173	0.002392
Humira Heavy Chain	282	303	YVDGVEVHNAKTKPREEQYNST			20	2564.24	Humira-Conjugate-TNFa	5	2571.58	0.139439	5.91803	0.16456	4.56251	0.004485
Humira Heavy Chain	282	303	YVDGVEVHNAKTKPREEQYNST			20	2564.24	Humira-Conjugate-TNFa	30	2571.48	0.120017	5.81789	0.148461	4.56047	0.002194
Humira Heavy Chain	282	303	YVDGVEVHNAKTKPREEQYNST			20	2564.24	Humira-Conjugate-TNFa	240	2571.48	0.299914	5.82246	0.312386	4.56857	0.001683
Humira Heavy Chain	282	303	YVDGVEVHNAKTKPREEQYNST			20	2564.24	Humira-Control-TNFa	0	2565.68	0.043781	0	0	4.57481	0.007646
Humira Heavy Chain	282	303	YVDGVEVHNAKTKPREEQYNST			20	2564.24	Humira-Control-TNFa	0.5	2572.3	0.222727	6.61678	0.226989	4.56945	0.002253
Humira Heavy Chain	282	303	YVDGVEVHNAKTKPREEQYNST			20	2564.24	Humira-Control-TNFa	5	2571.49	0.14873	5.80269	0.15504	4.56684	0.002431
Humira Heavy Chain	282	303	YVDGVEVHNAKTKPREEQYNST			20	2564.24	Humira-Control-TNFa	30	2571.52	0.077462	5.84068	0.088979	4.56309	0.00501
Humira Heavy Chain	282	303	YVDGVEVHNAKTKPREEQYNST			20	2564.24	Humira-Control-TNFa	240	2571.67	0.086363	5.9842	0.096826	4.56119	0.000557
Humira Heavy Chain	305	310	RVVSVL			5	672.44	Humira-Conjugate-TNFa	0	672.767	0.01864	0	0	6.4691	0.000927
Humira Heavy Chain	305	310	RVVSVL			5	672.44	Humira-Conjugate-TNFa	0.5	672.937	0.007544	0.170509	0.020109	6.46314	0.008631
Humira Heavy Chain	305	310	RVVSVL			5	672.44	Humira-Conjugate-TNFa	5	672.899	0.010625	0.131848	0.021456	6.46888	0.002939
Humira Heavy Chain	305	310	RVVSVL			5	672.44	Humira-Conjugate-TNFa	30	672.948	0.064246	0.181534	0.066895	6.45434	0.000461
Humira Heavy Chain	305	310	RVVSVL			5	672.44	Humira-Conjugate-TNFa	240	673.029	0.016728	0.26231	0.025046	6.46164	0.001242
Humira Heavy Chain	305	310	RVVSVL			5	672.44	Humira-Control-TNFa	0	672.758	0.037288	0	0	6.46586	0.009117
Humira Heavy Chain	305	310	RVVSVL			5	672.44	Humira-Control-TNFa	0.5	672.943	0.010254	0.18486	0.038672	6.46906	0.003389
Humira Heavy Chain	305	310	RVVSVL			5	672.44	Humira-Control-TNFa	5	672.926	0.046104	0.167884	0.059295	6.46165	0.002613
Humira Heavy Chain	305	310	RVVSVL			5	672.44	Humira-Control-TNFa	30	672.949	0.015484	0.19139	0.040375	6.46026	0.005266
Humira Heavy Chain	305	310	RVVSVL			5	672.44	Humira-Control-TNFa	240	673.087	0.019731	0.329169	0.042187	6.45981	0.004631
Humira Heavy Chain	310	318	LTVLHQDWL			8	1124.61	Humira-Conjugate-TNFa	0	1125.32	0.089415	0	0	8.34747	0.001224
Humira Heavy Chain	310	318	LTVLHQDWL			8	1124.61	Humira-Conjugate-TNFa	0.5	1125.52	0.038183	0.199958	0.097227	8.3334	0.003425
Humira Heavy Chain	310	318	LTVLHQDWL			8	1124.61	Humira-Conjugate-TNFa	5	1125.88	0.002219	0.564167	0.089443	8.35301	0.014161
Humira Heavy Chain	310	318	LTVLHQDWL			8	1124.61	Humira-Conjugate-TNFa	30	1126.26	0.052706	0.939325	0.103793	8.34768	0.015575
Humira Heavy Chain	310	318	LTVLHQDWL			8	1124.61	Humira-Conjugate-TNFa	240	1126.67	0.031675	1.35337	0.09486	8.3306	0.005534
Humira Heavy Chain	310	318	LTVLHQDWL			8	1124.61	Humira-Control-TNFa	0	1125.35	0.067912	0	0	8.344	0.00155
Humira Heavy Chain	310	318	LTVLHQDWL			8	1124.61	Humira-Control-TNFa	0.5	1125.51	0.043899	0.160418	0.080865	8.33649	0.001835
Humira Heavy Chain	310	318	LTVLHQDWL			8	1124.61	Humira-Control-TNFa	5	1125.89	0.08607	0.549469	0.109636	8.33409	0.00298
Humira Heavy Chain	310	318	LTVLHQDWL			8	1124.61	Humira-Control-TNFa	30	1126.21	0.016354	0.868134	0.069854	8.33307	0.003387
Humira Heavy Chain	310	318	LTVLHQDWL			8	1124.61	Humira-Control-TNFa	240	1126.74	0.011992	1.39654	0.068963	8.34716	0.008981
Humira Heavy Chain	311	318	TVLHQDWL			7	1011.53	Humira-Conjugate-TNFa	0	1012.08	0.066714	0	0	7.97567	0.006136
Humira Heavy Chain	311	318	TVLHQDWL			7	1011.53	Humira-Conjugate-TNFa	0.5	1012.53	0.10525	0.44986	0.124612	7.96047	0.004038
Humira Heavy Chain	311	318	TVLHQDWL			7	1011.53	Humira-Conjugate-TNFa	5	1012.74	0.086184	0.656653	0.108988	7.98014	0.013555
Humira Heavy Chain	311	318	TVLHQDWL			7	1011.53	Humira-Conjugate-TNFa	30	1013.01	0.09443	0.92337	0.115619	7.97189	0.01366
Humira Heavy Chain	311	318	TVLHQDWL			7	1011.53	Humira-Conjugate-TNFa	240	1013.37	0.084324	1.29211	0.107523	7.95435	0.002179
Humira Heavy Chain	311	318	TVLHQDWL			7	1011.53	Humira-Control-TNFa	0	1012.07	0.048564	0	0	7.96282	0.007992
Humira Heavy Chain	311	318	TVLHQDWL			7	1011.53	Humira-Control-TNFa	0.5	1012.52	0.049273	0.450479	0.069184	7.96246	0.0013
Humira Heavy Chain	311	318	TVLHQDWL			7	1011.53	Humira-Control-TNFa	5	1012.75	0.085541	0.68549	0.098366	7.95951	0.005504
Humira Heavy Chain	311	318	TVLHQDWL			7	1011.53	Humira-Control-TNFa	30	1012.97	0.050523	0.899036	0.070079	7.95917	0.003628
Humira Heavy Chain	311	318	TVLHQDWL			7	1011.53	Humira-Control-TNFa	240	1013.38	0.070711	1.31476	0.085782	7.96854	0.018646
Humira Heavy Chain	313	318	LHQDWL			5	811.41	Humira-Conjugate-TNFa	0	811.688	0.006894	0	0	7.97755	0.002924
Humira Heavy Chain	313	318	LHQDWL			5	811.41	Humira-Conjugate-TNFa	0.5	811.829	0.031911	0.141319	0.032647	7.96575	0.000939
Humira Heavy Chain	313	318	LHQDWL			5	811.41	Humira-Conjugate-TNFa	5	811.892	0.009172	0.204331	0.011474	7.97882	0.016616
Humira Heavy Chain	313	318	LHQDWL			5	811.41	Humira-Conjugate-TNFa	30	811.976	0.021832	0.288601	0.022894	7.97695	0.0142
Humira Heavy Chain	313	318	LHQDWL			5	811.41	Humira-Conjugate-TNFa	240	812.09	0	0.401898	0.006894	7.96151	0
Humira Heavy Chain	313	318	LHQDWL			5	811.41	Humira-Control-TNFa	0	811.695	0.006894	0	0	7.97042	0.004886
Humira Heavy Chain	313	318	LHQDWL			5	811.41	Humira-Control-TNFa	0.5	811.844	0.034863	0.14853	0.035538	7.96327	0.001154
Humira Heavy Chain	313	318	LHQDWL			5	811.41	Humira-Control-TNFa	5	811.891	0.024961	0.195179	0.025896	7.96641	0.004195
Humira Heavy Chain	313	318	LHQDWL			5	811.41	Humira-Control-TNFa	30	811.984	0.017253	0.288847	0.018579	7.96587	0.005202
Humira Heavy Chain	313	318	LHQDWL			5	811.41	Humira-Control-TNFa	240	812.095	0.038916	0.399689	0.039522	7.97094	0.013709
Humira Heavy Chain	311	322	TVLHQDWLNGKE			11	1439.73	Humira-Conjugate-TNFa	0	1440.42	0.038696	0	0	6.65252	0.000881
Humira Heavy Chain	311	322	TVLHQDWLNGKE			11	1439.73	Humira-Conjugate-TNFa	0.5	1441.57	0.098585	1.15038	0.105907	6.63745	0.005949
Humira Heavy Chain	311	322	TVLHQDWLNGKE			11	1439.73	Humira-Conjugate-TNFa	5	1441.56	0.080494	1.13885	0.089312	6.63817	0.015046
Humira Heavy Chain	311	322	TVLHQDWLNGKE			11	1439.73	Humira-Conjugate-TNFa	30	1442.04	0.026131	1.62404	0.046692	6.62548	0.003183
Humira Heavy Chain	311	322	TVLHQDWLNGKE			11	1439.73	Humira-Conjugate-TNFa	240	1442.83	0.062175	2.41323	0.073233	6.62817	0.000406
Humira Heavy Chain	311	322	TVLHQDWLNGKE			11	1439.73	Humira-Control-TNFa	0	1440.48	0.048851	0	0	6.64662	0.005568
Humira Heavy Chain	311	322	TVLHQDWLNGKE			11	1439.73	Humira-Control-TNFa	0.5	1441.65	0.130853	1.16646	0.139674	6.63759	0.004636
Humira Heavy Chain	311	322	TVLHQDWLNGKE			11	1439.73	Humira-Control-TNFa	5	1441.66	0.068659	1.17379	0.084264	6.62746	0.006007
Humira Heavy Chain	311	322	TVLHQDWLNGKE			11	1439.73	Humira-Control-TNFa	30	1441.98	0.026334	1.4975	0.055497	6.63244	0.0122
Humira Heavy Chain	311	322	TVLHQDWLNGKE			11	1439.73	Humira-Control-TNFa	240	1442.87	0.063072	2.38636	0.079778	6.62687	0.005429
Humira Heavy Chain	313	322	LHQDWLNGKE			9	1239.61	Humira-Conjugate-TNFa	0	1240.18	0.076607	0	0	6.64924	0.003299
Humira Heavy Chain	313	322	LHQDWLNGKE			9	1239.61	Humira-Conjugate-TNFa	0.5	1241.13	0.060619	0.946634	0.09769	6.63714	0.007812
Humira Heavy Chain	313	322	LHQDWLNGKE			9	1239.61	Humira-Conjugate-TNFa	5	1240.96	0.054197	0.773094	0.09384	6.62213	0.009194
Humira Heavy Chain	313	322	LHQDWLNGKE			9	1239.61	Humira-Conjugate-TNFa	240	1241.9	0	1.71444	0.076607	6.61921	0
Humira Heavy Chain	313	322	LHQDWLNGKE			9	1239.61	Humira-Control-TNFa	0	1240.2	0.067207	0	0	6.64401	0.005777
Humira Heavy Chain	313	322	LHQDWLNGKE			9	1239.61	Humira-Control-TNFa	0.5	1241.12	0.056691	0.922748	0.087924	6.63471	0.002751
Humira Heavy Chain	313	322	LHQDWLNGKE			9	1239.61	Humira-Control-TNFa	5	1241.12	0.054323	0.919708	0.086417	6.61921	0.003885
Humira Heavy Chain	313	322	LHQDWLNGKE			9	1239.61	Humira-Control-TNFa	30	1241.55	0.04895	1.34872	0.083144	6.62373	0.012706
Humira Heavy Chain	313	322	LHQDWLNGKE			9	1239.61	Humira-Control-TNFa	240	1242.17	0.072267	1.96603	0.098688	6.62516	0.002173
Humira Heavy Chain	314	330	HQDWLNGKEYKCKVSNK			16	2077.03	Humira-Conjugate-TNFa	0	2078.06	0.151938	0	0	5.38434	0.002561
Humira Heavy Chain	314	330	HQDWLNGKEYKCKVSNK			16	2077.03	Humira-Conjugate-TNFa	0.5	2080.93	0.141348	2.86869	0.20752	5.37428	0.003659
Humira Heavy Chain	314	330	HQDWLNGKEYKCKVSNK			16	2077.03	Humira-Conjugate-TNFa	5	2080.99	0.010991	2.93022	0.152335	5.37571	0.008773
Humira Heavy Chain	314	330	HQDWLNGKEYKCKVSNK			16	2077.03	Humira-Conjugate-TNFa	30	2080.92	0.133145	2.85883	0.202022	5.36651	0.010475
Humira Heavy Chain	314	330	HQDWLNGKEYKCKVSNK			16	2077.03	Humira-Conjugate-TNFa	240	2081	0.314764	2.94109	0.349516	5.37255	0.004633
Humira Heavy Chain	314	330	HQDWLNGKEYKCKVSNK			16	2077.03	Humira-Control-TNFa	0	2078.14	0.017883	0	0	5.37277	0.004082
Humira Heavy Chain	314	330	HQDWLNGKEYKCKVSNK			16	2077.03	Humira-Control-TNFa	0.5	2080.97	0.08428	2.82983	0.086156	5.37616	0.00512
Humira Heavy Chain	314	330	HQDWLNGKEYKCKVSNK			16	2077.03	Humira-Control-TNFa	5	2080.92	0.153259	2.78305	0.154299	5.36838	0.007062
Humira Heavy Chain	314	330	HQDWLNGKEYKCKVSNK			16	2077.03	Humira-Control-TNFa	30	2081	0.087777	2.85764	0.089581	5.36334	0.004192
Humira Heavy Chain	314	330	HQDWLNGKEYKCKVSNK			16	2077.03	Humira-Control-TNFa	240	2081.37	0.18779	3.22399	0.188639	5.36072	0.011644
Humira Heavy Chain	323	337	YKCKVSNKALPAPIE			12	1660.91	Humira-Conjugate-TNFa	0	1661.72	0.052386	0	0	5.33665	0.002783
Humira Heavy Chain	323	337	YKCKVSNKALPAPIE			12	1660.91	Humira-Conjugate-TNFa	0.5	1663.54	0.074038	1.82104	0.090696	5.333	0.003999
Humira Heavy Chain	323	337	YKCKVSNKALPAPIE			12	1660.91	Humira-Conjugate-TNFa	5	1663.89	0.086652	2.17196	0.101256	5.3341	0.001758
Humira Heavy Chain	323	337	YKCKVSNKALPAPIE			12	1660.91	Humira-Conjugate-TNFa	30	1664.27	0.073759	2.54969	0.090469	5.32522	0.001863
Humira Heavy Chain	323	337	YKCKVSNKALPAPIE			12	1660.91	Humira-Conjugate-TNFa	240	1664.79	0.103576	3.07668	0.11607	5.33626	0.001375
Humira Heavy Chain	323	337	YKCKVSNKALPAPIE			12	1660.91	Humira-Control-TNFa	0	1661.68	0.048262	0	0	5.33248	0.001621
Humira Heavy Chain	323	337	YKCKVSNKALPAPIE			12	1660.91	Humira-Control-TNFa	0.5	1663.62	0.0492	1.94107	0.068919	5.33494	0.001792
Humira Heavy Chain	323	337	YKCKVSNKALPAPIE			12	1660.91	Humira-Control-TNFa	5	1664	0.055393	2.32872	0.073468	5.33081	0.003444
Humira Heavy Chain	323	337	YKCKVSNKALPAPIE			12	1660.91	Humira-Control-TNFa	30	1664.35	0.026512	2.67346	0.055064	5.3249	0.005618
Humira Heavy Chain	323	337	YKCKVSNKALPAPIE			12	1660.91	Humira-Control-TNFa	240	1664.97	0.045304	3.29239	0.066194	5.32408	0.002342
Humira Heavy Chain	326	352	KVSNKALPAPIEKTISKAKGQPREPQV			22	2914.68	Humira-Conjugate-TNFa	0	2916.36	0.031501	0	0	5.29463	0.005667
Humira Heavy Chain	326	352	KVSNKALPAPIEKTISKAKGQPREPQV			22	2914.68	Humira-Conjugate-TNFa	0.5	2921.33	0.090073	4.96715	0.095422	5.27289	0.001534
Humira Heavy Chain	326	352	KVSNKALPAPIEKTISKAKGQPREPQV			22	2914.68	Humira-Conjugate-TNFa	5	2921.94	0.110135	5.57974	0.114552	5.27599	0.00223
Humira Heavy Chain	326	352	KVSNKALPAPIEKTISKAKGQPREPQV			22	2914.68	Humira-Conjugate-TNFa	30	2922.57	0.092874	6.21236	0.098071	5.26638	0.001339
Humira Heavy Chain	326	352	KVSNKALPAPIEKTISKAKGQPREPQV			22	2914.68	Humira-Conjugate-TNFa	240	2922.79	0.043328	6.42547	0.053569	5.2701	0.001504
Humira Heavy Chain	326	352	KVSNKALPAPIEKTISKAKGQPREPQV			22	2914.68	Humira-Control-TNFa	0	2916.35	0.020486	0	0	5.2943	0.005457
Humira Heavy Chain	326	352	KVSNKALPAPIEKTISKAKGQPREPQV			22	2914.68	Humira-Control-TNFa	0.5	2921.36	0.226981	5.01188	0.227904	5.27716	0.000606
Humira Heavy Chain	326	352	KVSNKALPAPIEKTISKAKGQPREPQV			22	2914.68	Humira-Control-TNFa	5	2922.03	0.217154	5.67708	0.218118	5.27012	0.000514
Humira Heavy Chain	326	352	KVSNKALPAPIEKTISKAKGQPREPQV			22	2914.68	Humira-Control-TNFa	30	2922.52	0.05525	6.16952	0.058926	5.26622	0.005719
Humira Heavy Chain	326	352	KVSNKALPAPIEKTISKAKGQPREPQV			22	2914.68	Humira-Control-TNFa	240	2923.2	0.135919	6.85076	0.137454	5.26578	0.001734
Humira Heavy Chain	338	352	KTISKAKGQPREPQV			12	1666.96	Humira-Conjugate-TNFa	0	1667.77	0.033496	0	0	4.01723	0.003432
Humira Heavy Chain	338	352	KTISKAKGQPREPQV			12	1666.96	Humira-Conjugate-TNFa	0.5	1670.67	0.06961	2.89426	0.07725	4.02946	0.001658
Humira Heavy Chain	338	352	KTISKAKGQPREPQV			12	1666.96	Humira-Conjugate-TNFa	5	1670.95	0.05931	3.17965	0.068115	4.00678	0.004713
Humira Heavy Chain	338	352	KTISKAKGQPREPQV			12	1666.96	Humira-Conjugate-TNFa	30	1670.77	0.101937	2.99317	0.1073	4.01222	0.003656
Humira Heavy Chain	338	352	KTISKAKGQPREPQV			12	1666.96	Humira-Conjugate-TNFa	240	1670.9	0.021339	3.12254	0.039716	4.01921	0.005988
Humira Heavy Chain	338	352	KTISKAKGQPREPQV			12	1666.96	Humira-Control-TNFa	0	1667.82	0.050947	0	0	4.02321	0.006482
Humira Heavy Chain	338	352	KTISKAKGQPREPQV			12	1666.96	Humira-Control-TNFa	0.5	1670.75	0.095981	2.93171	0.108664	4.03229	0.004149
Humira Heavy Chain	338	352	KTISKAKGQPREPQV			12	1666.96	Humira-Control-TNFa	5	1670.96	0.172581	3.13463	0.179944	4.0155	0.002674
Humira Heavy Chain	338	352	KTISKAKGQPREPQV			12	1666.96	Humira-Control-TNFa	30	1670.91	0.090515	3.09005	0.103868	4.0063	0.001074
Humira Heavy Chain	338	352	KTISKAKGQPREPQV			12	1666.96	Humira-Control-TNFa	240	1671.1	0.033322	3.27916	0.060877	4.01248	0.003857
Humira Heavy Chain	340	352	ISKAKGQPREPQV			10	1437.82	Humira-Conjugate-TNFa	0	1438.49	0.053041	0	0	4.15616	0.003413
Humira Heavy Chain	340	352	ISKAKGQPREPQV			10	1437.82	Humira-Conjugate-TNFa	0.5	1441.24	0.129796	2.7527	0.140216	4.15784	0.009053
Humira Heavy Chain	340	352	ISKAKGQPREPQV			10	1437.82	Humira-Conjugate-TNFa	5	1441.49	0.089008	2.99669	0.103614	4.15408	0.002414
Humira Heavy Chain	340	352	ISKAKGQPREPQV			10	1437.82	Humira-Conjugate-TNFa	30	1441.56	0.048201	3.06658	0.071671	4.14871	0.00444
Humira Heavy Chain	340	352	ISKAKGQPREPQV			10	1437.82	Humira-Conjugate-TNFa	240	1441.45	0.070695	2.96073	0.088381	4.1524	0.006611
Humira Heavy Chain	340	352	ISKAKGQPREPQV			10	1437.82	Humira-Control-TNFa	0	1438.62	0.03409	0	0	4.15621	0.009079
Humira Heavy Chain	340	352	ISKAKGQPREPQV			10	1437.82	Humira-Control-TNFa	0.5	1441.29	0.247202	2.67071	0.249542	4.15537	0.00354
Humira Heavy Chain	340	352	ISKAKGQPREPQV			10	1437.82	Humira-Control-TNFa	5	1441.56	0.055153	2.93456	0.064839	4.15706	0.002351
Humira Heavy Chain	340	352	ISKAKGQPREPQV			10	1437.82	Humira-Control-TNFa	30	1441.53	0.026572	2.91106	0.043223	4.14385	0.003668
Humira Heavy Chain	340	352	ISKAKGQPREPQV			10	1437.82	Humira-Control-TNFa	240	1441.72	0.061325	3.09517	0.070164	4.15636	0.001107
Humira Heavy Chain	338	360	KTISKAKGQPREPQVYTLPPSRD			18	2596.42	Humira-Conjugate-TNFa	0	2597.79	0.034258	0	0	4.72963	0.001468
Humira Heavy Chain	338	360	KTISKAKGQPREPQVYTLPPSRD			18	2596.42	Humira-Conjugate-TNFa	0.5	2601.65	0.157472	3.86447	0.161156	4.71624	0.001481
Humira Heavy Chain	338	360	KTISKAKGQPREPQVYTLPPSRD			18	2596.42	Humira-Conjugate-TNFa	5	2601.94	0.070787	4.15517	0.078641	4.72926	0.009996
Humira Heavy Chain	338	360	KTISKAKGQPREPQVYTLPPSRD			18	2596.42	Humira-Conjugate-TNFa	30	2601.97	0.09086	4.18224	0.097104	4.72576	0.002118
Humira Heavy Chain	338	360	KTISKAKGQPREPQVYTLPPSRD			18	2596.42	Humira-Conjugate-TNFa	240	2602.03	0.174067	4.24288	0.177406	4.72308	0.002709
Humira Heavy Chain	338	360	KTISKAKGQPREPQVYTLPPSRD			18	2596.42	Humira-Control-TNFa	0	2597.77	0.019186	0	0	4.73771	0.004499
Humira Heavy Chain	338	360	KTISKAKGQPREPQVYTLPPSRD			18	2596.42	Humira-Control-TNFa	0.5	2601.96	0.0813	4.19208	0.083533	4.7142	0.002626
Humira Heavy Chain	338	360	KTISKAKGQPREPQVYTLPPSRD			18	2596.42	Humira-Control-TNFa	5	2602.08	0.057155	4.30867	0.06029	4.72566	0.004458
Humira Heavy Chain	338	360	KTISKAKGQPREPQVYTLPPSRD			18	2596.42	Humira-Control-TNFa	30	2602.03	0.03603	4.26133	0.04082	4.72265	0.006952
Humira Heavy Chain	338	360	KTISKAKGQPREPQVYTLPPSRD			18	2596.42	Humira-Control-TNFa	240	2602.41	0.091739	4.64239	0.093724	4.72177	0.002679
Humira Heavy Chain	356	368	PPSRDELTKNQVS			10	1470.75	Humira-Conjugate-TNFa	0	1471.32	0.039908	0	0	5.71873	0.005325
Humira Heavy Chain	356	368	PPSRDELTKNQVS			10	1470.75	Humira-Conjugate-TNFa	0.5	1474.45	0.066233	3.12879	0.077327	5.70753	0.004419
Humira Heavy Chain	356	368	PPSRDELTKNQVS			10	1470.75	Humira-Conjugate-TNFa	5	1474.5	0.103279	3.17809	0.110721	5.71706	0.003514
Humira Heavy Chain	356	368	PPSRDELTKNQVS			10	1470.75	Humira-Conjugate-TNFa	30	1474.55	0.099819	3.23259	0.107501	5.70682	0.004833
Humira Heavy Chain	356	368	PPSRDELTKNQVS			10	1470.75	Humira-Conjugate-TNFa	240	1474.65	0.013505	3.32611	0.042131	5.71204	0.00154
Humira Heavy Chain	356	368	PPSRDELTKNQVS			10	1470.75	Humira-Control-TNFa	0	1471.29	0.046984	0	0	5.71723	0.006067
Humira Heavy Chain	356	368	PPSRDELTKNQVS			10	1470.75	Humira-Control-TNFa	0.5	1474.55	0.086219	3.26482	0.09819	5.71175	0.002427
Humira Heavy Chain	356	368	PPSRDELTKNQVS			10	1470.75	Humira-Control-TNFa	5	1474.56	0.119208	3.27579	0.128133	5.70738	0.006942
Humira Heavy Chain	356	368	PPSRDELTKNQVS			10	1470.75	Humira-Control-TNFa	30	1474.51	0.038139	3.22546	0.060515	5.70206	0.009297
Humira Heavy Chain	356	368	PPSRDELTKNQVS			10	1470.75	Humira-Control-TNFa	240	1474.79	0.046909	3.50784	0.066392	5.7025	0.003224
Humira Heavy Chain	338	369	KTISKAKGQPREPQVYTLPPSRDELTKNQVSL			27	3608.98	Humira-Conjugate-TNFa	0	3611	0.123576	0	0	5.83302	0.003907
Humira Heavy Chain	338	369	KTISKAKGQPREPQVYTLPPSRDELTKNQVSL			27	3608.98	Humira-Conjugate-TNFa	0.5	3617.74	0.027547	6.73488	0.126609	5.82503	0.004134
Humira Heavy Chain	338	369	KTISKAKGQPREPQVYTLPPSRDELTKNQVSL			27	3608.98	Humira-Conjugate-TNFa	5	3617.95	0.072166	6.95118	0.143104	5.82546	0.004883
Humira Heavy Chain	338	369	KTISKAKGQPREPQVYTLPPSRDELTKNQVSL			27	3608.98	Humira-Conjugate-TNFa	30	3618.08	0.057461	7.0811	0.136282	5.82217	0.005742
Humira Heavy Chain	338	369	KTISKAKGQPREPQVYTLPPSRDELTKNQVSL			27	3608.98	Humira-Conjugate-TNFa	240	3618.11	0.0792	7.1111	0.146777	5.82499	0.002
Humira Heavy Chain	338	369	KTISKAKGQPREPQVYTLPPSRDELTKNQVSL			27	3608.98	Humira-Control-TNFa	0	3610.99	0.067502	0	0	5.82908	0.004868
Humira Heavy Chain	338	369	KTISKAKGQPREPQVYTLPPSRDELTKNQVSL			27	3608.98	Humira-Control-TNFa	0.5	3617.91	0.253363	6.91366	0.262201	5.82528	0.005314
Humira Heavy Chain	338	369	KTISKAKGQPREPQVYTLPPSRDELTKNQVSL			27	3608.98	Humira-Control-TNFa	5	3618.02	0.08008	7.02423	0.104734	5.82392	0.003997
Humira Heavy Chain	338	369	KTISKAKGQPREPQVYTLPPSRDELTKNQVSL			27	3608.98	Humira-Control-TNFa	30	3617.98	0.050558	6.99283	0.084336	5.82109	0.00427
Humira Heavy Chain	338	369	KTISKAKGQPREPQVYTLPPSRDELTKNQVSL			27	3608.98	Humira-Control-TNFa	240	3618.37	0.155821	7.3779	0.169813	5.82299	0.005923
Humira Heavy Chain	353	369	YTLPPSRDELTKNQVSL			14	1961.03	Humira-Conjugate-TNFa	0	1962.15	0.043722	0	0	6.62847	0.002519
Humira Heavy Chain	353	369	YTLPPSRDELTKNQVSL			14	1961.03	Humira-Conjugate-TNFa	0.5	1965.59	0.049698	3.43948	0.066193	6.58995	0.001632
Humira Heavy Chain	353	369	YTLPPSRDELTKNQVSL			14	1961.03	Humira-Conjugate-TNFa	5	1965.66	0.008034	3.5185	0.044454	6.59662	0.013629
Humira Heavy Chain	353	369	YTLPPSRDELTKNQVSL			14	1961.03	Humira-Conjugate-TNFa	30	1965.7	0.022256	3.55704	0.049061	6.59232	0.002534
Humira Heavy Chain	353	369	YTLPPSRDELTKNQVSL			14	1961.03	Humira-Conjugate-TNFa	240	1965.84	0.036121	3.69292	0.056713	6.59578	0.003657
Humira Heavy Chain	353	369	YTLPPSRDELTKNQVSL			14	1961.03	Humira-Control-TNFa	0	1962.11	0.04258	0	0	6.61494	0.00383
Humira Heavy Chain	353	369	YTLPPSRDELTKNQVSL			14	1961.03	Humira-Control-TNFa	0.5	1965.69	0.095608	3.58193	0.104661	6.59315	0.003942
Humira Heavy Chain	353	369	YTLPPSRDELTKNQVSL			14	1961.03	Humira-Control-TNFa	5	1965.72	0.051891	3.61624	0.067125	6.58855	0.006625
Humira Heavy Chain	353	369	YTLPPSRDELTKNQVSL			14	1961.03	Humira-Control-TNFa	30	1965.7	0.011977	3.59371	0.044232	6.59492	0.005836
Humira Heavy Chain	353	369	YTLPPSRDELTKNQVSL			14	1961.03	Humira-Control-TNFa	240	1965.87	0.019905	3.76247	0.047003	6.59013	0.004035
Humira Heavy Chain	363	369	TKNQVSL			6	789.447	Humira-Conjugate-TNFa	0	789.724	0.031942	0	0	5.59055	0.006391
Humira Heavy Chain	363	369	TKNQVSL			6	789.447	Humira-Conjugate-TNFa	0.5	790.812	0.029048	1.0872	0.043175	5.58105	0.001833
Humira Heavy Chain	363	369	TKNQVSL			6	789.447	Humira-Conjugate-TNFa	5	790.759	0.063753	1.03479	0.071307	5.5867	0.004413
Humira Heavy Chain	363	369	TKNQVSL			6	789.447	Humira-Conjugate-TNFa	30	790.656	0.036724	0.931885	0.048672	5.57682	0.002253
Humira Heavy Chain	363	369	TKNQVSL			6	789.447	Humira-Conjugate-TNFa	240	790.675	0.040113	0.950591	0.051277	5.58042	0.002046
Humira Heavy Chain	363	369	TKNQVSL			6	789.447	Humira-Control-TNFa	0	789.643	0.038526	0	0	5.58087	0.003293
Humira Heavy Chain	363	369	TKNQVSL			6	789.447	Humira-Control-TNFa	0.5	790.81	0.03983	1.16785	0.055414	5.58474	0.00232
Humira Heavy Chain	363	369	TKNQVSL			6	789.447	Humira-Control-TNFa	5	790.661	0.044086	1.01817	0.058548	5.58086	0.00085
Humira Heavy Chain	363	369	TKNQVSL			6	789.447	Humira-Control-TNFa	30	790.705	0.071474	1.06202	0.081196	5.57885	0.005182
Humira Heavy Chain	363	369	TKNQVSL			6	789.447	Humira-Control-TNFa	240	790.62	0.018807	0.976951	0.042872	5.57774	0.004271
Humira Heavy Chain	369	380	LTCLVKGFYPSD			10	1342.67	Humira-Conjugate-TNFa	0	1343.48	0.078886	0	0	7.94153	0.003269
Humira Heavy Chain	369	380	LTCLVKGFYPSD			10	1342.67	Humira-Conjugate-TNFa	0.5	1344.38	0.041033	0.90475	0.08892	7.93817	0.000966
Humira Heavy Chain	369	380	LTCLVKGFYPSD			10	1342.67	Humira-Conjugate-TNFa	5	1344.54	0.047969	1.0632	0.092326	7.95911	0.016169
Humira Heavy Chain	369	380	LTCLVKGFYPSD			10	1342.67	Humira-Conjugate-TNFa	30	1344.69	0.040238	1.21567	0.088555	7.95554	0.014755
Humira Heavy Chain	369	380	LTCLVKGFYPSD			10	1342.67	Humira-Conjugate-TNFa	240	1344.85	0.076812	1.37136	0.110105	7.93376	0.001159
Humira Heavy Chain	369	380	LTCLVKGFYPSD			10	1342.67	Humira-Control-TNFa	0	1343.31	0.083843	0	0	7.93899	0.002276
Humira Heavy Chain	369	380	LTCLVKGFYPSD			10	1342.67	Humira-Control-TNFa	0.5	1344.29	0.138632	0.973945	0.162014	7.94167	0.001237
Humira Heavy Chain	369	380	LTCLVKGFYPSD			10	1342.67	Humira-Control-TNFa	5	1344.62	0.035367	1.30551	0.090997	7.94235	0.002477
Humira Heavy Chain	369	380	LTCLVKGFYPSD			10	1342.67	Humira-Control-TNFa	30	1344.69	0.0252	1.38177	0.087548	7.94193	0.002094
Humira Heavy Chain	369	380	LTCLVKGFYPSD			10	1342.67	Humira-Control-TNFa	240	1344.93	0.053142	1.6222	0.099266	7.94906	0.013566
Humira Heavy Chain	370	380	TCLVKGFYPSD			9	1229.59	Humira-Conjugate-TNFa	0	1230.19	0.025062	0	0	7.35224	0.003228
Humira Heavy Chain	370	380	TCLVKGFYPSD			9	1229.59	Humira-Conjugate-TNFa	0.5	1231.64	0.080563	1.45631	0.084371	7.35131	0.003021
Humira Heavy Chain	370	380	TCLVKGFYPSD			9	1229.59	Humira-Conjugate-TNFa	5	1231.44	0.104392	1.25138	0.107358	7.34581	0.001071
Humira Heavy Chain	370	380	TCLVKGFYPSD			9	1229.59	Humira-Conjugate-TNFa	30	1231.61	0.047974	1.4223	0.054126	7.3403	0.003478
Humira Heavy Chain	370	380	TCLVKGFYPSD			9	1229.59	Humira-Conjugate-TNFa	240	1232	0.06068	1.81237	0.065652	7.34392	0.003757
Humira Heavy Chain	370	380	TCLVKGFYPSD			9	1229.59	Humira-Control-TNFa	0	1230.21	0.044597	0	0	7.34593	0.006162
Humira Heavy Chain	370	380	TCLVKGFYPSD			9	1229.59	Humira-Control-TNFa	0.5	1231.78	0.065195	1.56638	0.078989	7.34996	0.003764
Humira Heavy Chain	370	380	TCLVKGFYPSD			9	1229.59	Humira-Control-TNFa	5	1231.47	0.058784	1.26329	0.073787	7.34476	0.002974
Humira Heavy Chain	370	380	TCLVKGFYPSD			9	1229.59	Humira-Control-TNFa	30	1231.66	0.020279	1.4476	0.048992	7.34053	0.006255
Humira Heavy Chain	370	380	TCLVKGFYPSD			9	1229.59	Humira-Control-TNFa	240	1231.95	0.1546	1.74419	0.160904	7.34041	0.00897
Humira Heavy Chain	374	380	KGFYPSD			5	813.378	Humira-Conjugate-TNFa	0	813.742	0.021895	0	0	6.29164	0.002612
Humira Heavy Chain	374	380	KGFYPSD			5	813.378	Humira-Conjugate-TNFa	0.5	814.727	0.04121	0.985222	0.046665	6.27851	0.003809
Humira Heavy Chain	374	380	KGFYPSD			5	813.378	Humira-Conjugate-TNFa	5	814.774	0.00046	1.03244	0.0219	6.28474	0.002215
Humira Heavy Chain	374	380	KGFYPSD			5	813.378	Humira-Conjugate-TNFa	30	814.868	0.039433	1.12641	0.045104	6.27652	0.006104
Humira Heavy Chain	374	380	KGFYPSD			5	813.378	Humira-Conjugate-TNFa	240	815.001	0.028718	1.25907	0.036112	6.27824	0.002333
Humira Heavy Chain	374	380	KGFYPSD			5	813.378	Humira-Control-TNFa	0	813.748	0.011124	0	0	6.28536	0.005116
Humira Heavy Chain	374	380	KGFYPSD			5	813.378	Humira-Control-TNFa	0.5	814.768	0.031311	1.01994	0.033229	6.28047	0.003352
Humira Heavy Chain	374	380	KGFYPSD			5	813.378	Humira-Control-TNFa	5	814.775	0.028668	1.02761	0.030751	6.27876	0.003197
Humira Heavy Chain	374	380	KGFYPSD			5	813.378	Humira-Control-TNFa	30	814.918	0.008916	1.17	0.014256	6.27729	0.00318
Humira Heavy Chain	374	380	KGFYPSD			5	813.378	Humira-Control-TNFa	240	815.047	0.033117	1.29976	0.034935	6.27456	0.005166
Humira Heavy Chain	372	383	LVKGFYPSDIAV			10	1308.72	Humira-Conjugate-TNFa	0	1309.43	0.019789	0	0	7.89445	0.00719
Humira Heavy Chain	372	383	LVKGFYPSDIAV			10	1308.72	Humira-Conjugate-TNFa	0.5	1311.41	0.138894	1.97826	0.140297	7.88371	0.00235
Humira Heavy Chain	372	383	LVKGFYPSDIAV			10	1308.72	Humira-Conjugate-TNFa	5	1311.29	0.066252	1.85851	0.069144	7.90316	0.017699
Humira Heavy Chain	372	383	LVKGFYPSDIAV			10	1308.72	Humira-Conjugate-TNFa	30	1311.64	0.061694	2.2056	0.06479	7.89952	0.014593
Humira Heavy Chain	372	383	LVKGFYPSDIAV			10	1308.72	Humira-Conjugate-TNFa	240	1312.21	0.114945	2.77561	0.116636	7.87758	0.003215
Humira Heavy Chain	372	383	LVKGFYPSDIAV			10	1308.72	Humira-Control-TNFa	0	1309.34	0.084684	0	0	7.8907	0.000974
Humira Heavy Chain	372	383	LVKGFYPSDIAV			10	1308.72	Humira-Control-TNFa	0.5	1311.37	0.026382	2.03141	0.088698	7.89016	0.002593
Humira Heavy Chain	372	383	LVKGFYPSDIAV			10	1308.72	Humira-Control-TNFa	5	1311.42	0.155336	2.07359	0.17692	7.88875	0.003734
Humira Heavy Chain	372	383	LVKGFYPSDIAV			10	1308.72	Humira-Control-TNFa	30	1311.63	0.139696	2.28346	0.16336	7.88719	0.006239
Humira Heavy Chain	372	383	LVKGFYPSDIAV			10	1308.72	Humira-Control-TNFa	240	1312.29	0.078694	2.95176	0.115603	7.89762	0.011216
Humira Heavy Chain	373	383	VKGFYPSDIAV			9	1195.64	Humira-Conjugate-TNFa	0	1196.26	0.043182	0	0	7.62979	0.007306
Humira Heavy Chain	373	383	VKGFYPSDIAV			9	1195.64	Humira-Conjugate-TNFa	0.5	1198.16	0.035647	1.89296	0.055995	7.6262	0.001573
Humira Heavy Chain	373	383	VKGFYPSDIAV			9	1195.64	Humira-Conjugate-TNFa	5	1198.17	0.09691	1.90879	0.106095	7.64365	0.017268
Humira Heavy Chain	373	383	VKGFYPSDIAV			9	1195.64	Humira-Conjugate-TNFa	30	1198.34	0.059595	2.07858	0.073595	7.62665	0.013587
Humira Heavy Chain	373	383	VKGFYPSDIAV			9	1195.64	Humira-Conjugate-TNFa	240	1198.92	0.102051	2.66104	0.110811	7.61846	0.00158
Humira Heavy Chain	373	383	VKGFYPSDIAV			9	1195.64	Humira-Control-TNFa	0	1196.26	0.053407	0	0	7.61864	0.013299
Humira Heavy Chain	373	383	VKGFYPSDIAV			9	1195.64	Humira-Control-TNFa	0.5	1198.11	0.091052	1.85097	0.10556	7.62616	0.004713
Humira Heavy Chain	373	383	VKGFYPSDIAV			9	1195.64	Humira-Control-TNFa	5	1198.07	0.064305	1.81356	0.083591	7.61811	0.00601
Humira Heavy Chain	373	383	VKGFYPSDIAV			9	1195.64	Humira-Control-TNFa	30	1198.36	0.0983	2.10448	0.111872	7.6192	0.005945
Humira Heavy Chain	373	383	VKGFYPSDIAV			9	1195.64	Humira-Control-TNFa	240	1198.93	0.057802	2.67405	0.078698	7.63063	0.012776
Humira Heavy Chain	370	384	TCLVKGFYPSDIAVE			13	1641.82	Humira-Conjugate-TNFa	0	1642.71	0.046005	0	0	8.01563	0.003815
Humira Heavy Chain	370	384	TCLVKGFYPSDIAVE			13	1641.82	Humira-Conjugate-TNFa	0.5	1645.02	0.096765	2.31135	0.107145	8.00553	0.001491
Humira Heavy Chain	370	384	TCLVKGFYPSDIAVE			13	1641.82	Humira-Conjugate-TNFa	5	1644.86	0.095007	2.15129	0.10556	8.02116	0.015397
Humira Heavy Chain	370	384	TCLVKGFYPSDIAVE			13	1641.82	Humira-Conjugate-TNFa	30	1645.26	0.06752	2.55113	0.081703	8.01634	0.017285
Humira Heavy Chain	370	384	TCLVKGFYPSDIAVE			13	1641.82	Humira-Conjugate-TNFa	240	1645.86	0.093386	3.15443	0.104103	8.00168	0.00175
Humira Heavy Chain	370	384	TCLVKGFYPSDIAVE			13	1641.82	Humira-Control-TNFa	0	1642.69	0.021771	0	0	8.0056	0.005507
Humira Heavy Chain	370	384	TCLVKGFYPSDIAVE			13	1641.82	Humira-Control-TNFa	0.5	1645.07	0.119094	2.38185	0.121068	8.01027	0.000719
Humira Heavy Chain	370	384	TCLVKGFYPSDIAVE			13	1641.82	Humira-Control-TNFa	5	1644.91	0.024915	2.2246	0.033087	8.00882	0.002268
Humira Heavy Chain	370	384	TCLVKGFYPSDIAVE			13	1641.82	Humira-Control-TNFa	30	1645.17	0.019002	2.47958	0.028897	8.00079	0.006452
Humira Heavy Chain	370	384	TCLVKGFYPSDIAVE			13	1641.82	Humira-Control-TNFa	240	1645.91	0.095236	3.22167	0.097693	8.01343	0.013587
Humira Heavy Chain	372	384	LVKGFYPSDIAVE			11	1437.76	Humira-Conjugate-TNFa	0	1438.45	0.024922	0	0	7.64158	0.005297
Humira Heavy Chain	372	384	LVKGFYPSDIAVE			11	1437.76	Humira-Conjugate-TNFa	0.5	1440.72	0.07048	2.26625	0.074756	7.64733	0.004724
Humira Heavy Chain	372	384	LVKGFYPSDIAVE			11	1437.76	Humira-Conjugate-TNFa	5	1440.52	0.065803	2.06865	0.070364	7.64758	0.020163
Humira Heavy Chain	372	384	LVKGFYPSDIAVE			11	1437.76	Humira-Conjugate-TNFa	30	1440.73	0.065343	2.27768	0.069934	7.63567	0.016165
Humira Heavy Chain	372	384	LVKGFYPSDIAVE			11	1437.76	Humira-Conjugate-TNFa	240	1441.18	0.080348	2.73224	0.084125	7.64029	0.002902
Humira Heavy Chain	372	384	LVKGFYPSDIAVE			11	1437.76	Humira-Control-TNFa	0	1438.44	0.011008	0	0	7.63487	0.007323
Humira Heavy Chain	372	384	LVKGFYPSDIAVE			11	1437.76	Humira-Control-TNFa	0.5	1440.69	0.09913	2.25007	0.09974	7.64455	0.006365
Humira Heavy Chain	372	384	LVKGFYPSDIAVE			11	1437.76	Humira-Control-TNFa	5	1440.43	0.042215	1.99071	0.043626	7.63329	0.003092
Humira Heavy Chain	372	384	LVKGFYPSDIAVE			11	1437.76	Humira-Control-TNFa	30	1440.74	0.065024	2.30168	0.06595	7.62815	0.002941
Humira Heavy Chain	372	384	LVKGFYPSDIAVE			11	1437.76	Humira-Control-TNFa	240	1441.25	0.20115	2.80798	0.201451	7.64386	0.009405
Humira Heavy Chain	381	394	IAVEWESNGQPENN			12	1586.71	Humira-Conjugate-TNFa	0	1587.33	0.041454	0	0	7.1176	0.002498
Humira Heavy Chain	381	394	IAVEWESNGQPENN			12	1586.71	Humira-Conjugate-TNFa	0.5	1590.97	0.064553	3.63261	0.076718	7.11488	0.00221
Humira Heavy Chain	381	394	IAVEWESNGQPENN			12	1586.71	Humira-Conjugate-TNFa	5	1590.75	0.068438	3.4136	0.080014	7.11387	0.001428
Humira Heavy Chain	381	394	IAVEWESNGQPENN			12	1586.71	Humira-Conjugate-TNFa	30	1591.02	0.084396	3.6852	0.094027	7.1117	0.00145
Humira Heavy Chain	381	394	IAVEWESNGQPENN			12	1586.71	Humira-Conjugate-TNFa	240	1591.38	0.01278	4.04283	0.04338	7.11016	0.000526
Humira Heavy Chain	381	394	IAVEWESNGQPENN			12	1586.71	Humira-Control-TNFa	0	1587.25	0.05003	0	0	7.12173	0.007946
Humira Heavy Chain	381	394	IAVEWESNGQPENN			12	1586.71	Humira-Control-TNFa	0.5	1590.97	0.027458	3.71779	0.05707	7.11515	0.002012
Humira Heavy Chain	381	394	IAVEWESNGQPENN			12	1586.71	Humira-Control-TNFa	5	1590.93	0.075137	3.67453	0.09027	7.11494	0.003962
Humira Heavy Chain	381	394	IAVEWESNGQPENN			12	1586.71	Humira-Control-TNFa	30	1591.08	0.157951	3.82547	0.165685	7.11122	0.001948
Humira Heavy Chain	381	394	IAVEWESNGQPENN			12	1586.71	Humira-Control-TNFa	240	1591.4	0.032136	4.14525	0.059462	7.11053	0.000309
Humira Heavy Chain	384	394	EWESNGQPENN			9	1303.52	Humira-Conjugate-TNFa	0	1304.16	0.012685	0	0	5.73285	0.004522
Humira Heavy Chain	384	394	EWESNGQPENN			9	1303.52	Humira-Conjugate-TNFa	0.5	1306.71	0.102024	2.55653	0.102809	5.71214	0.002678
Humira Heavy Chain	384	394	EWESNGQPENN			9	1303.52	Humira-Conjugate-TNFa	5	1306.89	0.032275	2.73095	0.034678	5.72402	0.004309
Humira Heavy Chain	384	394	EWESNGQPENN			9	1303.52	Humira-Conjugate-TNFa	30	1307.09	0.083686	2.93177	0.084642	5.71255	0.001896
Humira Heavy Chain	384	394	EWESNGQPENN			9	1303.52	Humira-Conjugate-TNFa	240	1307.26	0.107974	3.09872	0.108716	5.71156	0.002725
Humira Heavy Chain	384	394	EWESNGQPENN			9	1303.52	Humira-Control-TNFa	0	1304.14	0.01775	0	0	5.72978	0.004398
Humira Heavy Chain	384	394	EWESNGQPENN			9	1303.52	Humira-Control-TNFa	0.5	1306.78	0.041836	2.63977	0.045446	5.71469	0.002573
Humira Heavy Chain	384	394	EWESNGQPENN			9	1303.52	Humira-Control-TNFa	5	1306.83	0.040976	2.69386	0.044655	5.71694	0.007027
Humira Heavy Chain	384	394	EWESNGQPENN			9	1303.52	Humira-Control-TNFa	30	1307.13	0.049053	2.9946	0.052166	5.71369	0.00545
Humira Heavy Chain	384	394	EWESNGQPENN			9	1303.52	Humira-Control-TNFa	240	1307.3	0.047106	3.16737	0.050339	5.70942	0.004201
Humira Heavy Chain	385	394	WESNGQPENN			8	1174.48	Humira-Conjugate-TNFa	0	1174.96	0.08362	0	0	5.3195	0.002856
Humira Heavy Chain	385	394	WESNGQPENN			8	1174.48	Humira-Conjugate-TNFa	0.5	1177.51	0.00721	2.54617	0.083931	5.30517	0.001278
Humira Heavy Chain	385	394	WESNGQPENN			8	1174.48	Humira-Conjugate-TNFa	5	1177.63	0.022307	2.67119	0.086545	5.31069	0.001293
Humira Heavy Chain	385	394	WESNGQPENN			8	1174.48	Humira-Conjugate-TNFa	30	1177.8	0.077991	2.83423	0.114346	5.30191	0.002104
Humira Heavy Chain	385	394	WESNGQPENN			8	1174.48	Humira-Conjugate-TNFa	240	1177.86	0.072709	2.90061	0.11081	5.30109	0.001452
Humira Heavy Chain	385	394	WESNGQPENN			8	1174.48	Humira-Control-TNFa	0	1174.93	0.067164	0	0	5.31692	0.008865
Humira Heavy Chain	385	394	WESNGQPENN			8	1174.48	Humira-Control-TNFa	0.5	1177.57	0.041945	2.64192	0.079186	5.30825	0.000625
Humira Heavy Chain	385	394	WESNGQPENN			8	1174.48	Humira-Control-TNFa	5	1177.64	0.050198	2.70935	0.08385	5.30801	0.004481
Humira Heavy Chain	385	394	WESNGQPENN			8	1174.48	Humira-Control-TNFa	30	1177.89	0.031757	2.9619	0.074294	5.30326	0.002786
Humira Heavy Chain	385	394	WESNGQPENN			8	1174.48	Humira-Control-TNFa	240	1177.9	0.025606	2.97708	0.07188	5.29855	0.002196
Humira Heavy Chain	381	395	IAVEWESNGQPENNY			13	1749.77	Humira-Conjugate-TNFa	0	1750.74	0.104411	0	0	7.7283	0.002941
Humira Heavy Chain	381	395	IAVEWESNGQPENNY			13	1749.77	Humira-Conjugate-TNFa	0.5	1754.72	0.078236	3.98076	0.13047	7.70641	0.003218
Humira Heavy Chain	381	395	IAVEWESNGQPENNY			13	1749.77	Humira-Conjugate-TNFa	5	1754.79	0.086668	4.04711	0.135695	7.72718	0.01838
Humira Heavy Chain	381	395	IAVEWESNGQPENNY			13	1749.77	Humira-Conjugate-TNFa	30	1755.04	0.016991	4.30102	0.105784	7.71362	0.015211
Humira Heavy Chain	381	395	IAVEWESNGQPENNY			13	1749.77	Humira-Conjugate-TNFa	240	1755.26	0.054772	4.52338	0.117905	7.69913	0.001528
Humira Heavy Chain	381	395	IAVEWESNGQPENNY			13	1749.77	Humira-Control-TNFa	0	1750.76	0.110979	0	0	7.71681	0.011196
Humira Heavy Chain	381	395	IAVEWESNGQPENNY			13	1749.77	Humira-Control-TNFa	0.5	1754.76	0.086427	4.00364	0.140663	7.70857	0.007613
Humira Heavy Chain	381	395	IAVEWESNGQPENNY			13	1749.77	Humira-Control-TNFa	5	1754.82	0.015527	4.0682	0.11206	7.70972	0.001729
Humira Heavy Chain	381	395	IAVEWESNGQPENNY			13	1749.77	Humira-Control-TNFa	30	1754.99	0.050913	4.23501	0.122101	7.70618	0.004458
Humira Heavy Chain	381	395	IAVEWESNGQPENNY			13	1749.77	Humira-Control-TNFa	240	1755.27	0.082924	4.51888	0.138538	7.71615	0.015727
Humira Heavy Chain	381	402	IAVEWESNGQPENNYKTTPPVL			18	2486.22	Humira-Conjugate-TNFa	0	2487.57	0.035219	0	0	7.74719	0.005856
Humira Heavy Chain	381	402	IAVEWESNGQPENNYKTTPPVL			18	2486.22	Humira-Conjugate-TNFa	0.5	2493.39	0.100518	5.8242	0.106509	7.73906	0.002533
Humira Heavy Chain	381	402	IAVEWESNGQPENNYKTTPPVL			18	2486.22	Humira-Conjugate-TNFa	5	2493.3	0.063241	5.7334	0.072386	7.75814	0.01737
Humira Heavy Chain	381	402	IAVEWESNGQPENNYKTTPPVL			18	2486.22	Humira-Conjugate-TNFa	30	2493.62	0.030043	6.04967	0.046292	7.73955	0.012186
Humira Heavy Chain	381	402	IAVEWESNGQPENNYKTTPPVL			18	2486.22	Humira-Conjugate-TNFa	240	2493.76	0.157799	6.19256	0.161682	7.7341	0.00295
Humira Heavy Chain	381	402	IAVEWESNGQPENNYKTTPPVL			18	2486.22	Humira-Control-TNFa	0	2487.5	0.028431	0	0	7.73928	0.007699
Humira Heavy Chain	381	402	IAVEWESNGQPENNYKTTPPVL			18	2486.22	Humira-Control-TNFa	0.5	2493.53	0.095996	6.02591	0.100117	7.74348	0.005171
Humira Heavy Chain	381	402	IAVEWESNGQPENNYKTTPPVL			18	2486.22	Humira-Control-TNFa	5	2493.37	0.085035	5.87432	0.089662	7.7355	0.003979
Humira Heavy Chain	381	402	IAVEWESNGQPENNYKTTPPVL			18	2486.22	Humira-Control-TNFa	30	2493.6	0.044792	6.1	0.053053	7.73804	0.004637
Humira Heavy Chain	381	402	IAVEWESNGQPENNYKTTPPVL			18	2486.22	Humira-Control-TNFa	240	2493.82	0.131901	6.32478	0.134931	7.74535	0.0171
Humira Heavy Chain	384	402	EWESNGQPENNYKTTPPVL			15	2203.03	Humira-Conjugate-TNFa	0	2204.1	0.048879	0	0	7.1947	0.003174
Humira Heavy Chain	384	402	EWESNGQPENNYKTTPPVL			15	2203.03	Humira-Conjugate-TNFa	0.5	2208.41	0.210881	4.31404	0.216472	7.18563	0.007419
Humira Heavy Chain	384	402	EWESNGQPENNYKTTPPVL			15	2203.03	Humira-Conjugate-TNFa	5	2208.72	0.066885	4.61881	0.082842	7.18684	0.000821
Humira Heavy Chain	384	402	EWESNGQPENNYKTTPPVL			15	2203.03	Humira-Conjugate-TNFa	30	2208.98	0.057556	4.87744	0.075511	7.17777	0.004109
Humira Heavy Chain	384	402	EWESNGQPENNYKTTPPVL			15	2203.03	Humira-Conjugate-TNFa	240	2209.06	0.110054	4.96498	0.12042	7.18342	0.001467
Humira Heavy Chain	384	402	EWESNGQPENNYKTTPPVL			15	2203.03	Humira-Control-TNFa	0	2204.11	0.037001	0	0	7.19366	0.00397
Humira Heavy Chain	384	402	EWESNGQPENNYKTTPPVL			15	2203.03	Humira-Control-TNFa	0.5	2208.51	0.256244	4.4013	0.258902	7.19226	0.004192
Humira Heavy Chain	384	402	EWESNGQPENNYKTTPPVL			15	2203.03	Humira-Control-TNFa	5	2208.74	0.081618	4.63295	0.089613	7.1847	0.00311
Humira Heavy Chain	384	402	EWESNGQPENNYKTTPPVL			15	2203.03	Humira-Control-TNFa	30	2208.89	0.070924	4.78686	0.079996	7.1852	0.00242
Humira Heavy Chain	384	402	EWESNGQPENNYKTTPPVL			15	2203.03	Humira-Control-TNFa	240	2208.98	0.098492	4.87329	0.105213	7.18117	0.004068
Humira Heavy Chain	395	402	YKTTPPVL			5	918.529	Humira-Conjugate-TNFa	0	918.866	0.028327	0	0	6.41969	0.000498
Humira Heavy Chain	395	402	YKTTPPVL			5	918.529	Humira-Conjugate-TNFa	0.5	920.026	0.009176	1.15983	0.029776	6.40969	0.00367
Humira Heavy Chain	395	402	YKTTPPVL			5	918.529	Humira-Conjugate-TNFa	5	920.134	0.005221	1.26727	0.028804	6.41358	0.006278
Humira Heavy Chain	395	402	YKTTPPVL			5	918.529	Humira-Conjugate-TNFa	30	920.081	0.033554	1.21454	0.043913	6.40794	0.004011
Humira Heavy Chain	395	402	YKTTPPVL			5	918.529	Humira-Conjugate-TNFa	240	920.119	0.064413	1.25254	0.070367	6.40748	0.002258
Humira Heavy Chain	395	402	YKTTPPVL			5	918.529	Humira-Control-TNFa	0	918.839	0.01525	0	0	6.41272	0.006082
Humira Heavy Chain	395	402	YKTTPPVL			5	918.529	Humira-Control-TNFa	0.5	920.043	0.014539	1.20356	0.02107	6.41507	0.001312
Humira Heavy Chain	395	402	YKTTPPVL			5	918.529	Humira-Control-TNFa	5	920.1	0.072646	1.26116	0.074229	6.40755	0.002363
Humira Heavy Chain	395	402	YKTTPPVL			5	918.529	Humira-Control-TNFa	30	920.077	0.03889	1.23793	0.041773	6.41049	0.003377
Humira Heavy Chain	395	402	YKTTPPVL			5	918.529	Humira-Control-TNFa	240	920.093	0.053198	1.2537	0.055341	6.4075	0.003421
Humira Heavy Chain	385	408	WESNGQPENNYKTTPPVLDSDGSF			20	2682.2	Humira-Conjugate-TNFa	0	2683.68	0.029505	0	0	7.59818	0.006369
Humira Heavy Chain	385	408	WESNGQPENNYKTTPPVLDSDGSF			20	2682.2	Humira-Conjugate-TNFa	0.5	2688.72	0.492249	5.03574	0.493132	7.58879	0.001534
Humira Heavy Chain	385	408	WESNGQPENNYKTTPPVLDSDGSF			20	2682.2	Humira-Conjugate-TNFa	5	2689.11	0.138979	5.42812	0.142077	7.59945	0.017205
Humira Heavy Chain	385	408	WESNGQPENNYKTTPPVLDSDGSF			20	2682.2	Humira-Conjugate-TNFa	30	2689.29	0.008944	5.60314	0.030831	7.58697	0.013498
Humira Heavy Chain	385	408	WESNGQPENNYKTTPPVLDSDGSF			20	2682.2	Humira-Conjugate-TNFa	240	2689.06	0.451259	5.37132	0.452223	7.58061	0.004024
Humira Heavy Chain	385	408	WESNGQPENNYKTTPPVLDSDGSF			20	2682.2	Humira-Control-TNFa	0	2683.67	0.02776	0	0	7.59288	0.009321
Humira Heavy Chain	385	408	WESNGQPENNYKTTPPVLDSDGSF			20	2682.2	Humira-Control-TNFa	0.5	2688.87	0.598598	5.19684	0.599241	7.59184	0.004095
Humira Heavy Chain	385	408	WESNGQPENNYKTTPPVLDSDGSF			20	2682.2	Humira-Control-TNFa	5	2689.06	0.302075	5.38732	0.303348	7.58549	0.007643
Humira Heavy Chain	385	408	WESNGQPENNYKTTPPVLDSDGSF			20	2682.2	Humira-Control-TNFa	30	2689.16	0.06069	5.49064	0.066737	7.57966	0.004194
Humira Heavy Chain	385	408	WESNGQPENNYKTTPPVLDSDGSF			20	2682.2	Humira-Control-TNFa	240	2689.27	0.032746	5.60524	0.042929	7.59054	0.012949
Humira Heavy Chain	403	408	DSDGSF			5	627.226	Humira-Conjugate-TNFa	0	627.61	0.024686	0	0	6.52795	0.001994
Humira Heavy Chain	403	408	DSDGSF			5	627.226	Humira-Conjugate-TNFa	0.5	628.501	0.01637	0.891347	0.02962	6.50217	0.001359
Humira Heavy Chain	403	408	DSDGSF			5	627.226	Humira-Conjugate-TNFa	5	628.371	0.005588	0.761346	0.02531	6.51825	0.003733
Humira Heavy Chain	403	408	DSDGSF			5	627.226	Humira-Conjugate-TNFa	30	628.401	0.015551	0.791135	0.029175	6.50586	0.004234
Humira Heavy Chain	403	408	DSDGSF			5	627.226	Humira-Conjugate-TNFa	240	628.406	0.026533	0.796548	0.036241	6.49777	0.001551
Humira Heavy Chain	403	408	DSDGSF			5	627.226	Humira-Control-TNFa	0	627.618	0.010966	0	0	6.52141	0.007833
Humira Heavy Chain	403	408	DSDGSF			5	627.226	Humira-Control-TNFa	0.5	628.447	0.036672	0.829273	0.038276	6.50457	0.003442
Humira Heavy Chain	403	408	DSDGSF			5	627.226	Humira-Control-TNFa	5	628.389	0.010735	0.77124	0.015346	6.50924	0.007844
Humira Heavy Chain	403	408	DSDGSF			5	627.226	Humira-Control-TNFa	30	628.4	0.006882	0.781907	0.012946	6.50714	0.004666
Humira Heavy Chain	403	408	DSDGSF			5	627.226	Humira-Control-TNFa	240	628.454	0.042841	0.836214	0.044222	6.49769	0.003525
Humira Heavy Chain	403	409	DSDGSFF			6	774.294	Humira-Conjugate-TNFa	0	774.665	0.02487	0	0	8.79655	0.003133
Humira Heavy Chain	403	409	DSDGSFF			6	774.294	Humira-Conjugate-TNFa	0.5	775.557	0.016118	0.892097	0.029637	8.77628	0.000561
Humira Heavy Chain	403	409	DSDGSFF			6	774.294	Humira-Conjugate-TNFa	5	775.474	0.007205	0.808789	0.025893	8.79376	0.013754
Humira Heavy Chain	403	409	DSDGSFF			6	774.294	Humira-Conjugate-TNFa	30	775.502	0.023221	0.837388	0.034025	8.79007	0.013997
Humira Heavy Chain	403	409	DSDGSFF			6	774.294	Humira-Conjugate-TNFa	240	775.53	0.016852	0.865434	0.030042	8.77155	0.002209
Humira Heavy Chain	403	409	DSDGSFF			6	774.294	Humira-Control-TNFa	0	774.611	0.013937	0	0	8.78779	0.012568
Humira Heavy Chain	403	409	DSDGSFF			6	774.294	Humira-Control-TNFa	0.5	775.551	0.029402	0.939512	0.032538	8.77651	0.002376
Humira Heavy Chain	403	409	DSDGSFF			6	774.294	Humira-Control-TNFa	5	775.515	0.029533	0.90362	0.032657	8.78017	0.009558
Humira Heavy Chain	403	409	DSDGSFF			6	774.294	Humira-Control-TNFa	30	775.436	0.014119	0.824603	0.019839	8.77145	0.003113
Humira Heavy Chain	403	409	DSDGSFF			6	774.294	Humira-Control-TNFa	240	775.527	0.045943	0.916243	0.048011	8.78198	0.004727
Humira Heavy Chain	409	414	FLYSKL			5	770.445	Humira-Conjugate-TNFa	0	770.839	0.043432	0	0	7.38859	0.002778
Humira Heavy Chain	409	414	FLYSKL			5	770.445	Humira-Conjugate-TNFa	0.5	771.293	0.035793	0.453175	0.05628	7.39502	0.003313
Humira Heavy Chain	409	414	FLYSKL			5	770.445	Humira-Conjugate-TNFa	5	771.147	0.002779	0.307186	0.043521	7.3819	0.005762
Humira Heavy Chain	409	414	FLYSKL			5	770.445	Humira-Conjugate-TNFa	30	771.139	0.044079	0.299593	0.061881	7.38076	0.007533
Humira Heavy Chain	409	414	FLYSKL			5	770.445	Humira-Conjugate-TNFa	240	771.083	0.026065	0.24406	0.050653	7.378	0.003164
Humira Heavy Chain	409	414	FLYSKL			5	770.445	Humira-Control-TNFa	0	770.841	0.019618	0	0	7.38747	0.005094
Humira Heavy Chain	409	414	FLYSKL			5	770.445	Humira-Control-TNFa	0.5	771.274	0.047561	0.4331	0.051448	7.39224	0.005571
Humira Heavy Chain	409	414	FLYSKL			5	770.445	Humira-Control-TNFa	5	771.132	0.037817	0.29089	0.042602	7.38043	0.008135
Humira Heavy Chain	409	414	FLYSKL			5	770.445	Humira-Control-TNFa	30	771.104	0.067075	0.262515	0.069885	7.37845	0.003105
Humira Heavy Chain	409	414	FLYSKL			5	770.445	Humira-Control-TNFa	240	771.175	0.069786	0.33396	0.072491	7.37472	0.008031
Humira Heavy Chain	415	426	TVDKSRWQQGNV			11	1417.72	Humira-Conjugate-TNFa	0	1418.43	0.020863	0	0	5.33005	0.003388
Humira Heavy Chain	415	426	TVDKSRWQQGNV			11	1417.72	Humira-Conjugate-TNFa	0.5	1421.42	0.06474	2.98952	0.068019	5.32601	0.00359
Humira Heavy Chain	415	426	TVDKSRWQQGNV			11	1417.72	Humira-Conjugate-TNFa	5	1421.77	0.040699	3.34423	0.045735	5.32763	0.001129
Humira Heavy Chain	415	426	TVDKSRWQQGNV			11	1417.72	Humira-Conjugate-TNFa	30	1421.95	0.076964	3.52495	0.079742	5.31578	0.006816
Humira Heavy Chain	415	426	TVDKSRWQQGNV			11	1417.72	Humira-Conjugate-TNFa	240	1422.15	0.047186	3.71582	0.051593	5.32326	0.001367
Humira Heavy Chain	415	426	TVDKSRWQQGNV			11	1417.72	Humira-Control-TNFa	0	1418.39	0.058115	0	0	5.33134	0.004407
Humira Heavy Chain	415	426	TVDKSRWQQGNV			11	1417.72	Humira-Control-TNFa	0.5	1421.5	0.068064	3.1163	0.089499	5.32771	0.00214
Humira Heavy Chain	415	426	TVDKSRWQQGNV			11	1417.72	Humira-Control-TNFa	5	1421.68	0.072392	3.29358	0.092832	5.32136	0.004298
Humira Heavy Chain	415	426	TVDKSRWQQGNV			11	1417.72	Humira-Control-TNFa	30	1422.02	0.053932	3.63077	0.079284	5.31846	0.005323
Humira Heavy Chain	415	426	TVDKSRWQQGNV			11	1417.72	Humira-Control-TNFa	240	1422.3	0.077298	3.91205	0.096707	5.309	0.005184
Humira Heavy Chain	415	427	TVDKSRWQQGNVF			12	1564.79	Humira-Conjugate-TNFa	0	1565.69	0.032341	0	0	6.75378	0.005874
Humira Heavy Chain	415	427	TVDKSRWQQGNVF			12	1564.79	Humira-Conjugate-TNFa	0.5	1569.03	0.064281	3.34631	0.071958	6.74147	0.003066
Humira Heavy Chain	415	427	TVDKSRWQQGNVF			12	1564.79	Humira-Conjugate-TNFa	5	1569.08	0.01047	3.39802	0.033994	6.74688	0.001296
Humira Heavy Chain	415	427	TVDKSRWQQGNVF			12	1564.79	Humira-Conjugate-TNFa	30	1569.44	0.010329	3.75816	0.033951	6.73992	0.003785
Humira Heavy Chain	415	427	TVDKSRWQQGNVF			12	1564.79	Humira-Conjugate-TNFa	240	1569.67	0.036335	3.98118	0.048644	6.73951	0.005317
Humira Heavy Chain	415	427	TVDKSRWQQGNVF			12	1564.79	Humira-Control-TNFa	0	1565.72	0.015135	0	0	6.747	0.003294
Humira Heavy Chain	415	427	TVDKSRWQQGNVF			12	1564.79	Humira-Control-TNFa	0.5	1569.09	0.039044	3.36517	0.041875	6.74591	0.000718
Humira Heavy Chain	415	427	TVDKSRWQQGNVF			12	1564.79	Humira-Control-TNFa	5	1569.11	0.077541	3.38876	0.079004	6.74047	0.003193
Humira Heavy Chain	415	427	TVDKSRWQQGNVF			12	1564.79	Humira-Control-TNFa	30	1569.45	0.038769	3.72449	0.041619	6.74406	0.011779
Humira Heavy Chain	415	427	TVDKSRWQQGNVF			12	1564.79	Humira-Control-TNFa	240	1569.69	0.084583	3.97197	0.085927	6.73913	0.004075
Humira Heavy Chain	427	432	FSCSVM			5	673.268	Humira-Conjugate-TNFa	0	673.661	0.015935	0	0	8.01673	0.000695
Humira Heavy Chain	427	432	FSCSVM			5	673.268	Humira-Conjugate-TNFa	0.5	673.878	0.039221	0.217151	0.042335	8.00675	0.003448
Humira Heavy Chain	427	432	FSCSVM			5	673.268	Humira-Conjugate-TNFa	5	673.864	0.024842	0.202952	0.029514	8.01649	0.016271
Humira Heavy Chain	427	432	FSCSVM			5	673.268	Humira-Conjugate-TNFa	30	673.846	0.029873	0.185066	0.033857	8.01166	0.014444
Humira Heavy Chain	427	432	FSCSVM			5	673.268	Humira-Conjugate-TNFa	240	673.913	0.055044	0.252253	0.057304	8.00048	0.001445
Humira Heavy Chain	427	432	FSCSVM			5	673.268	Humira-Control-TNFa	0	673.69	0.019837	0	0	8.01007	0.006066
Humira Heavy Chain	427	432	FSCSVM			5	673.268	Humira-Control-TNFa	0.5	673.912	0.01673	0.221675	0.02595	8.01281	0.002199
Humira Heavy Chain	427	432	FSCSVM			5	673.268	Humira-Control-TNFa	5	673.897	0.045918	0.206993	0.05002	8.00611	0.003021
Humira Heavy Chain	427	432	FSCSVM			5	673.268	Humira-Control-TNFa	30	673.903	0.005228	0.212274	0.020514	8.00209	0.003979
Humira Heavy Chain	427	432	FSCSVM			5	673.268	Humira-Control-TNFa	240	673.895	0.019386	0.20462	0.027737	8.01168	0.012519
Humira Heavy Chain	427	436	FSCSVMHEAL			9	1123.49	Humira-Conjugate-TNFa	0	1124.17	0.124757	0	0	7.58652	0.008829
Humira Heavy Chain	427	436	FSCSVMHEAL			9	1123.49	Humira-Conjugate-TNFa	0.5	1124.83	0.02297	0.656321	0.126854	7.5797	0.004093
Humira Heavy Chain	427	436	FSCSVMHEAL			9	1123.49	Humira-Conjugate-TNFa	5	1124.84	0.050153	0.672971	0.13446	7.59559	0.015889
Humira Heavy Chain	427	436	FSCSVMHEAL			9	1123.49	Humira-Conjugate-TNFa	30	1124.99	0.050831	0.819378	0.134715	7.58291	0.011652
Humira Heavy Chain	427	436	FSCSVMHEAL			9	1123.49	Humira-Conjugate-TNFa	240	1125.1	0.139524	0.927957	0.187166	7.57761	0.005734
Humira Heavy Chain	427	436	FSCSVMHEAL			9	1123.49	Humira-Control-TNFa	0	1124.21	0.010857	0	0	7.58412	0.007386
Humira Heavy Chain	427	436	FSCSVMHEAL			9	1123.49	Humira-Control-TNFa	0.5	1124.86	0.026065	0.651297	0.028235	7.58172	0.002236
Humira Heavy Chain	427	436	FSCSVMHEAL			9	1123.49	Humira-Control-TNFa	5	1124.92	0.065555	0.708365	0.066448	7.58091	0.002754
Humira Heavy Chain	427	436	FSCSVMHEAL			9	1123.49	Humira-Control-TNFa	30	1125.04	0.048513	0.826445	0.049713	7.57833	0.00282
Humira Heavy Chain	427	436	FSCSVMHEAL			9	1123.49	Humira-Control-TNFa	240	1125.12	0.087515	0.908966	0.088186	7.58356	0.012427
Humira Heavy Chain	428	450	SCSVMHEALHNHYTQKSLSLSPG			21	2526.19	Humira-Conjugate-TNFa	0	2527.75	0.136194	0	0	6.19238	0.004697
Humira Heavy Chain	428	450	SCSVMHEALHNHYTQKSLSLSPG			21	2526.19	Humira-Conjugate-TNFa	0.5	2532.3	0.113652	4.55385	0.177385	6.16093	0.006207
Humira Heavy Chain	428	450	SCSVMHEALHNHYTQKSLSLSPG			21	2526.19	Humira-Conjugate-TNFa	5	2532.2	0.054988	4.45755	0.146876	6.16319	0.005959
Humira Heavy Chain	428	450	SCSVMHEALHNHYTQKSLSLSPG			21	2526.19	Humira-Conjugate-TNFa	30	2532.3	0.071432	4.55285	0.15379	6.16695	0.005683
Humira Heavy Chain	428	450	SCSVMHEALHNHYTQKSLSLSPG			21	2526.19	Humira-Conjugate-TNFa	240	2532.71	0.109334	4.96346	0.17465	6.15894	0.00348
Humira Heavy Chain	428	450	SCSVMHEALHNHYTQKSLSLSPG			21	2526.19	Humira-Control-TNFa	0	2527.72	0.103163	0	0	6.1912	0.00807
Humira Heavy Chain	428	450	SCSVMHEALHNHYTQKSLSLSPG			21	2526.19	Humira-Control-TNFa	0.5	2532.39	0.140237	4.66865	0.174095	6.16557	0.003826
Humira Heavy Chain	428	450	SCSVMHEALHNHYTQKSLSLSPG			21	2526.19	Humira-Control-TNFa	5	2532.19	0.113126	4.4652	0.153102	6.16359	0.00883
Humira Heavy Chain	428	450	SCSVMHEALHNHYTQKSLSLSPG			21	2526.19	Humira-Control-TNFa	30	2532.28	0.10494	4.5601	0.147156	6.15698	0.009372
Humira Heavy Chain	428	450	SCSVMHEALHNHYTQKSLSLSPG			21	2526.19	Humira-Control-TNFa	240	2532.89	0.023438	5.16701	0.105792	6.16114	0.002791
Humira Heavy Chain	431	450	VMHEALHNHYTQKSLSLSPG			18	2249.11	Humira-Conjugate-TNFa	0	2250.26	0.12543	0	0	5.37862	0.004449
Humira Heavy Chain	431	450	VMHEALHNHYTQKSLSLSPG			18	2249.11	Humira-Conjugate-TNFa	0.5	2254.13	0.067641	3.87432	0.142506	5.37498	0.004442
Humira Heavy Chain	431	450	VMHEALHNHYTQKSLSLSPG			18	2249.11	Humira-Conjugate-TNFa	5	2253.96	0.078489	3.69506	0.147963	5.37116	0.004856
Humira Heavy Chain	431	450	VMHEALHNHYTQKSLSLSPG			18	2249.11	Humira-Conjugate-TNFa	30	2254.15	0.026444	3.88747	0.128187	5.3653	0.003182
Humira Heavy Chain	431	450	VMHEALHNHYTQKSLSLSPG			18	2249.11	Humira-Conjugate-TNFa	240	2254.47	0.080523	4.20972	0.149052	5.37169	0.002505
Humira Heavy Chain	431	450	VMHEALHNHYTQKSLSLSPG			18	2249.11	Humira-Control-TNFa	0	2250.36	0.068684	0	0	5.37892	0.003443
Humira Heavy Chain	431	450	VMHEALHNHYTQKSLSLSPG			18	2249.11	Humira-Control-TNFa	0.5	2254.24	0.158785	3.88208	0.173003	5.37971	0.00389
Humira Heavy Chain	431	450	VMHEALHNHYTQKSLSLSPG			18	2249.11	Humira-Control-TNFa	5	2253.99	0.038952	3.62799	0.07896	5.3688	0.004218
Humira Heavy Chain	431	450	VMHEALHNHYTQKSLSLSPG			18	2249.11	Humira-Control-TNFa	30	2254.06	0.039047	3.69657	0.079007	5.36982	0.007225
Humira Heavy Chain	431	450	VMHEALHNHYTQKSLSLSPG			18	2249.11	Humira-Control-TNFa	240	2254.53	0.021696	4.1637	0.072029	5.36347	0.004527
Humira Heavy Chain	435	450	ALHNHYTQKSLSLSPG			14	1752.9	Humira-Conjugate-TNFa	0	1753.78	0.088138	0	0	5.29994	0.003249
Humira Heavy Chain	435	450	ALHNHYTQKSLSLSPG			14	1752.9	Humira-Conjugate-TNFa	0.5	1757.21	0.019559	3.42362	0.090283	5.28905	0.003216
Humira Heavy Chain	435	450	ALHNHYTQKSLSLSPG			14	1752.9	Humira-Conjugate-TNFa	5	1757.09	0.076486	3.30735	0.116698	5.29319	0.001419
Humira Heavy Chain	435	450	ALHNHYTQKSLSLSPG			14	1752.9	Humira-Conjugate-TNFa	30	1757.09	0.055241	3.30656	0.104019	5.28268	0.002836
Humira Heavy Chain	435	450	ALHNHYTQKSLSLSPG			14	1752.9	Humira-Conjugate-TNFa	240	1757.38	0.039069	3.59404	0.096409	5.28876	0.001112
Humira Heavy Chain	435	450	ALHNHYTQKSLSLSPG			14	1752.9	Humira-Control-TNFa	0	1753.69	0.015661	0	0	5.2988	0.005908
Humira Heavy Chain	435	450	ALHNHYTQKSLSLSPG			14	1752.9	Humira-Control-TNFa	0.5	1757.15	0.071512	3.45504	0.073207	5.29097	0.001877
Humira Heavy Chain	435	450	ALHNHYTQKSLSLSPG			14	1752.9	Humira-Control-TNFa	5	1757.08	0.050106	3.38261	0.052496	5.28688	0.00149
Humira Heavy Chain	435	450	ALHNHYTQKSLSLSPG			14	1752.9	Humira-Control-TNFa	30	1757.04	0.077047	3.34221	0.078623	5.28442	0.00093
Humira Heavy Chain	435	450	ALHNHYTQKSLSLSPG			14	1752.9	Humira-Control-TNFa	240	1757.51	0.024055	3.82005	0.028704	5.2843	0.003687
Humira Heavy Chain	437	450	HNHYTQKSLSLSPG			12	1568.78	Humira-Conjugate-TNFa	0	1569.56	0.010635	0	0	5.01595	0.005913
Humira Heavy Chain	437	450	HNHYTQKSLSLSPG			12	1568.78	Humira-Conjugate-TNFa	0.5	1572.85	0.080838	3.29074	0.081535	5.01077	0.001583
Humira Heavy Chain	437	450	HNHYTQKSLSLSPG			12	1568.78	Humira-Conjugate-TNFa	5	1572.77	0.027349	3.20705	0.029344	5.00523	0.000777
Humira Heavy Chain	437	450	HNHYTQKSLSLSPG			12	1568.78	Humira-Conjugate-TNFa	30	1572.75	0.066948	3.18553	0.067787	5.00508	0.002015
Humira Heavy Chain	437	450	HNHYTQKSLSLSPG			12	1568.78	Humira-Conjugate-TNFa	240	1573.01	0.091247	3.44491	0.091864	5.00453	0.00117
Humira Heavy Chain	437	450	HNHYTQKSLSLSPG			12	1568.78	Humira-Control-TNFa	0	1569.59	0.003367	0	0	5.01298	0.008067
Humira Heavy Chain	437	450	HNHYTQKSLSLSPG			12	1568.78	Humira-Control-TNFa	0.5	1572.84	0.057651	3.24815	0.057749	5.0125	0.001921
Humira Heavy Chain	437	450	HNHYTQKSLSLSPG			12	1568.78	Humira-Control-TNFa	5	1572.69	0.046626	3.10361	0.046748	5.01188	0.005387
Humira Heavy Chain	437	450	HNHYTQKSLSLSPG			12	1568.78	Humira-Control-TNFa	30	1572.72	0.040134	3.13474	0.040275	5.00976	0.004141
Humira Heavy Chain	437	450	HNHYTQKSLSLSPG			12	1568.78	Humira-Control-TNFa	240	1573.07	0.016328	3.48503	0.016671	5.00408	0.001423
Humira Heavy Chain	433	451	HEALHNHYTQKSLSLSPGK			17	2147.1	Humira-Conjugate-TNFa	0	2148.2	0.073242	0	0	4.69429	0.00828
Humira Heavy Chain	433	451	HEALHNHYTQKSLSLSPGK			17	2147.1	Humira-Conjugate-TNFa	0.5	2151.7	0.284822	3.50246	0.294089	4.69373	0.004966
Humira Heavy Chain	433	451	HEALHNHYTQKSLSLSPGK			17	2147.1	Humira-Conjugate-TNFa	5	2151.58	0.185235	3.37869	0.199189	4.69231	0.010621
Humira Heavy Chain	433	451	HEALHNHYTQKSLSLSPGK			17	2147.1	Humira-Conjugate-TNFa	30	2151.6	0.246369	3.3986	0.257025	4.68616	0.004936
Humira Heavy Chain	433	451	HEALHNHYTQKSLSLSPGK			17	2147.1	Humira-Conjugate-TNFa	240	2151.98	0.279116	3.77931	0.288566	4.69116	0.004957
Humira Heavy Chain	433	451	HEALHNHYTQKSLSLSPGK			17	2147.1	Humira-Control-TNFa	0	2148.27	0.150593	0	0	4.69631	0.010432
Humira Heavy Chain	433	451	HEALHNHYTQKSLSLSPGK			17	2147.1	Humira-Control-TNFa	0.5	2151.88	0.227974	3.6032	0.273222	4.69506	0.002699
Humira Heavy Chain	433	451	HEALHNHYTQKSLSLSPGK			17	2147.1	Humira-Control-TNFa	5	2151.63	0.24662	3.35183	0.288963	4.68762	0.004601
Humira Heavy Chain	433	451	HEALHNHYTQKSLSLSPGK			17	2147.1	Humira-Control-TNFa	30	2151.59	0.181032	3.31696	0.23548	4.68545	0.004164
Humira Heavy Chain	433	451	HEALHNHYTQKSLSLSPGK			17	2147.1	Humira-Control-TNFa	240	2152.2	0.279525	3.92619	0.31751	4.6907	0.009192
Humira light chain	4	11	MTQSPSSL			6	850.398	TNFa-Humira-Conjugate	0	850.825	0.012324	0	0	6.19946	0.002807
Humira light chain	4	11	MTQSPSSL			6	850.398	TNFa-Humira-Conjugate	0.5	852.812	0.096673	1.98745	0.097456	6.17921	0.005175
Humira light chain	4	11	MTQSPSSL			6	850.398	TNFa-Humira-Conjugate	5	852.968	0.094331	2.14329	0.095133	6.18918	0.005867
Humira light chain	4	11	MTQSPSSL			6	850.398	TNFa-Humira-Conjugate	30	853.242	0.041027	2.41724	0.042838	6.18162	0.005412
Humira light chain	4	11	MTQSPSSL			6	850.398	TNFa-Humira-Conjugate	240	853.494	0.118525	2.6694	0.119164	6.18206	0.001066
Humira light chain	4	11	MTQSPSSL			6	850.398	TNFa-Humira-Control	0	850.842	0.015946	0	0	6.1951	0.002714
Humira light chain	4	11	MTQSPSSL			6	850.398	TNFa-Humira-Control	0.5	852.971	0.082709	2.12972	0.084233	6.1839	0.005479
Humira light chain	4	11	MTQSPSSL			6	850.398	TNFa-Humira-Control	5	853.051	0.034102	2.20885	0.037646	6.18371	0.004396
Humira light chain	4	11	MTQSPSSL			6	850.398	TNFa-Humira-Control	30	853.119	0.040485	2.27679	0.043512	6.18147	0.006918
Humira light chain	4	11	MTQSPSSL			6	850.398	TNFa-Humira-Control	240	853.445	0.135447	2.60349	0.136383	6.17803	0.007208
Humira light chain	5	13	TQSPSSLSA			7	877.426	TNFa-Humira-Conjugate	0	877.804	0.008729	0	0	5.44367	0.002465
Humira light chain	5	13	TQSPSSLSA			7	877.426	TNFa-Humira-Conjugate	0.5	880.034	0.084163	2.22981	0.084614	5.42456	0.003199
Humira light chain	5	13	TQSPSSLSA			7	877.426	TNFa-Humira-Conjugate	5	880.218	0.062323	2.41459	0.062932	5.43274	0.002782
Humira light chain	5	13	TQSPSSLSA			7	877.426	TNFa-Humira-Conjugate	30	880.321	0.052905	2.51727	0.05362	5.42268	0.002135
Humira light chain	5	13	TQSPSSLSA			7	877.426	TNFa-Humira-Conjugate	240	880.779	0.019417	2.97497	0.021289	5.42539	0.002035
Humira light chain	5	13	TQSPSSLSA			7	877.426	TNFa-Humira-Control	0	877.821	0.003353	0	0	5.44075	0.003334
Humira light chain	5	13	TQSPSSLSA			7	877.426	TNFa-Humira-Control	0.5	880.026	0.081303	2.20457	0.081372	5.42563	0.004527
Humira light chain	5	13	TQSPSSLSA			7	877.426	TNFa-Humira-Control	5	880.287	0.065123	2.46524	0.065209	5.42491	0.00468
Humira light chain	5	13	TQSPSSLSA			7	877.426	TNFa-Humira-Control	30	880.398	0.031236	2.57631	0.031415	5.42501	0.000876
Humira light chain	5	13	TQSPSSLSA			7	877.426	TNFa-Humira-Control	240	880.722	0.098351	2.90028	0.098408	5.42121	0.002838
Humira light chain	12	22	SASVGDRVTIT			10	1105.58	TNFa-Humira-Conjugate	0	1106.01	0.123664	0	0	5.68231	0.010304
Humira light chain	12	22	SASVGDRVTIT			10	1105.58	TNFa-Humira-Conjugate	0.5	1108.1	0.274681	2.09045	0.301235	5.66587	0.002389
Humira light chain	12	22	SASVGDRVTIT			10	1105.58	TNFa-Humira-Conjugate	5	1107.99	0.129514	1.98235	0.179072	5.67345	0.004875
Humira light chain	12	22	SASVGDRVTIT			10	1105.58	TNFa-Humira-Conjugate	30	1108.35	0.138997	2.34409	0.186046	5.66435	0.001336
Humira light chain	12	22	SASVGDRVTIT			10	1105.58	TNFa-Humira-Conjugate	240	1108.69	0.108738	2.68005	0.164672	5.6681	0.004487
Humira light chain	12	23	SASVGDRVTITC			11	1208.59	TNFa-Humira-Conjugate	0	1209.19	0.210384	0	0	6.39219	0.001647
Humira light chain	12	23	SASVGDRVTITC			11	1208.59	TNFa-Humira-Conjugate	0.5	1211.72	0.130664	2.52754	0.247658	6.3831	0.004063
Humira light chain	12	23	SASVGDRVTITC			11	1208.59	TNFa-Humira-Conjugate	5	1211.47	0.089947	2.28287	0.228805	6.38533	0.005937
Humira light chain	12	23	SASVGDRVTITC			11	1208.59	TNFa-Humira-Conjugate	30	1211.77	0.063539	2.57936	0.21977	6.38151	0.000237
Humira light chain	12	23	SASVGDRVTITC			11	1208.59	TNFa-Humira-Conjugate	240	1211.99	0.146584	2.79887	0.256415	6.38319	0.003965
Humira light chain	12	22	SASVGDRVTIT			10	1105.58	TNFa-Humira-Control	0	1106.07	0.032766	0	0	5.68149	0.003025
Humira light chain	12	22	SASVGDRVTIT			10	1105.58	TNFa-Humira-Control	0.5	1108.04	0.146688	1.9642	0.150303	5.66827	0.002456
Humira light chain	12	22	SASVGDRVTIT			10	1105.58	TNFa-Humira-Control	5	1108.2	0.053108	2.12514	0.062403	5.66675	0.0024
Humira light chain	12	22	SASVGDRVTIT			10	1105.58	TNFa-Humira-Control	30	1108.4	0.041952	2.32828	0.053231	5.66239	0.001814
Humira light chain	12	22	SASVGDRVTIT			10	1105.58	TNFa-Humira-Control	240	1108.94	0.083116	2.86294	0.089342	5.6652	0.004207
Humira light chain	12	23	SASVGDRVTITC			11	1208.59	TNFa-Humira-Control	0	1209.22	0.072366	0	0	6.38664	0.006005
Humira light chain	12	23	SASVGDRVTITC			11	1208.59	TNFa-Humira-Control	0.5	1211.65	0.077213	2.43115	0.105824	6.38798	0.000778
Humira light chain	12	23	SASVGDRVTITC			11	1208.59	TNFa-Humira-Control	5	1211.45	0.250664	2.23819	0.2609	6.38696	0.008303
Humira light chain	12	23	SASVGDRVTITC			11	1208.59	TNFa-Humira-Control	30	1211.74	0.128402	2.52376	0.14739	6.38204	0.005709
Humira light chain	12	23	SASVGDRVTITC			11	1208.59	TNFa-Humira-Control	240	1212.2	0.125174	2.97994	0.144587	6.37594	0.004466
Humira light chain	24	31	RASQGIRN			7	901.496	TNFa-Humira-Conjugate	0	901.949	0.021358	0	0	4.04088	0.005869
Humira light chain	24	31	RASQGIRN			7	901.496	TNFa-Humira-Conjugate	0.5	903.214	0.176837	1.26426	0.178122	4.03146	0.001443
Humira light chain	24	31	RASQGIRN			7	901.496	TNFa-Humira-Conjugate	5	903.787	0.129996	1.8373	0.131739	4.02579	0.003086
Humira light chain	24	31	RASQGIRN			7	901.496	TNFa-Humira-Conjugate	30	904.07	0.06356	2.12078	0.067053	4.03286	0.001166
Humira light chain	24	31	RASQGIRN			7	901.496	TNFa-Humira-Conjugate	240	903.904	0.107233	1.95418	0.10934	4.03519	0.004183
Humira light chain	24	31	RASQGIRN			7	901.496	TNFa-Humira-Control	0	901.95	0.040661	0	0	4.0411	0.005138
Humira light chain	24	31	RASQGIRN			7	901.496	TNFa-Humira-Control	0.5	903.091	0	1.14125	0.040661	4.03152	0
Humira light chain	24	31	RASQGIRN			7	901.496	TNFa-Humira-Control	5	903.907	0.059405	1.95733	0.071987	4.03296	0.002182
Humira light chain	24	31	RASQGIRN			7	901.496	TNFa-Humira-Control	30	904.201	0.047538	2.25158	0.062555	4.0275	0.000446
Humira light chain	24	31	RASQGIRN			7	901.496	TNFa-Humira-Control	240	903.994	0.0738	2.04399	0.08426	4.03177	0.00129
Humira light chain	32	46	YLAWYQQKPGKAPKL			12	1791	TNFa-Humira-Conjugate	0	1792.15	0.013231	0	0	6.75711	0.00173
Humira light chain	32	46	YLAWYQQKPGKAPKL			12	1791	TNFa-Humira-Conjugate	0.5	1794.12	0.215416	1.97345	0.215822	6.74959	0.004047
Humira light chain	32	46	YLAWYQQKPGKAPKL			12	1791	TNFa-Humira-Conjugate	5	1794.66	0.07818	2.50725	0.079291	6.74976	0.000633
Humira light chain	32	46	YLAWYQQKPGKAPKL			12	1791	TNFa-Humira-Conjugate	30	1794.89	0.005766	2.74386	0.014433	6.74121	0.003905
Humira light chain	32	46	YLAWYQQKPGKAPKL			12	1791	TNFa-Humira-Conjugate	240	1794.55	0.142902	2.40369	0.143514	6.74883	0.004519
Humira light chain	32	46	YLAWYQQKPGKAPKL			12	1791	TNFa-Humira-Control	0	1792.05	0.029557	0	0	6.74504	0.007553
Humira light chain	32	46	YLAWYQQKPGKAPKL			12	1791	TNFa-Humira-Control	0.5	1794.12	0.044932	2.07731	0.053782	6.75564	0.006066
Humira light chain	32	46	YLAWYQQKPGKAPKL			12	1791	TNFa-Humira-Control	5	1794.61	0.125332	2.56467	0.12877	6.74771	0.00337
Humira light chain	32	46	YLAWYQQKPGKAPKL			12	1791	TNFa-Humira-Control	30	1794.87	0.060036	2.82539	0.066918	6.73807	0.009038
Humira light chain	32	46	YLAWYQQKPGKAPKL			12	1791	TNFa-Humira-Control	240	1794.63	0.126273	2.58007	0.129686	6.75358	0.00478
Humira light chain	36	46	YQQKPGKAPKL			8	1257.73	TNFa-Humira-Conjugate	0	1258.5	0.089947	0	0	4.29695	0.003718
Humira light chain	36	46	YQQKPGKAPKL			8	1257.73	TNFa-Humira-Conjugate	0.5	1260.23	0.089105	1.73229	0.126611	4.2915	0.005438
Humira light chain	36	46	YQQKPGKAPKL			8	1257.73	TNFa-Humira-Conjugate	5	1260.4	0.092629	1.90022	0.129115	4.28658	0.004881
Humira light chain	36	46	YQQKPGKAPKL			8	1257.73	TNFa-Humira-Conjugate	30	1260.37	0.061549	1.87221	0.10899	4.28691	0.002688
Humira light chain	36	46	YQQKPGKAPKL			8	1257.73	TNFa-Humira-Conjugate	240	1260.44	0.093625	1.94145	0.129831	4.29103	0.002558
Humira light chain	36	48	YQQKPGKAPKLLI			10	1483.9	TNFa-Humira-Conjugate	0	1484.65	0.071308	0	0	5.90017	0.009756
Humira light chain	36	48	YQQKPGKAPKLLI			10	1483.9	TNFa-Humira-Conjugate	0.5	1486.47	0.165625	1.82098	0.180323	5.89693	0.006049
Humira light chain	36	48	YQQKPGKAPKLLI			10	1483.9	TNFa-Humira-Conjugate	5	1486.65	0.057338	1.99469	0.091502	5.90007	0.005052
Humira light chain	36	48	YQQKPGKAPKLLI			10	1483.9	TNFa-Humira-Conjugate	30	1486.76	0.073875	2.10927	0.102676	5.89609	0.009409
Humira light chain	36	48	YQQKPGKAPKLLI			10	1483.9	TNFa-Humira-Conjugate	240	1486.83	0.072778	2.1748	0.101889	5.90107	0.003479
Humira light chain	36	46	YQQKPGKAPKL			8	1257.73	TNFa-Humira-Control	0	1258.45	0.021104	0	0	4.29329	0.003613
Humira light chain	36	46	YQQKPGKAPKL			8	1257.73	TNFa-Humira-Control	0.5	1260.33	0.055007	1.88537	0.058917	4.29597	0.000877
Humira light chain	36	46	YQQKPGKAPKL			8	1257.73	TNFa-Humira-Control	5	1260.46	0.006505	2.00747	0.022084	4.29163	0.002511
Humira light chain	36	46	YQQKPGKAPKL			8	1257.73	TNFa-Humira-Control	30	1260.5	0.079734	2.05253	0.08248	4.28735	0.003228
Humira light chain	36	46	YQQKPGKAPKL			8	1257.73	TNFa-Humira-Control	240	1260.65	0.102874	2.20612	0.105016	4.28834	0.00271
Humira light chain	36	48	YQQKPGKAPKLLI			10	1483.9	TNFa-Humira-Control	0	1484.59	0.067665	0	0	5.8926	0.004367
Humira light chain	36	48	YQQKPGKAPKLLI			10	1483.9	TNFa-Humira-Control	0.5	1486.52	0.06322	1.93182	0.092603	5.90269	0.004604
Humira light chain	36	48	YQQKPGKAPKLLI			10	1483.9	TNFa-Humira-Control	5	1486.68	0.052822	2.08656	0.085841	5.89887	0.004922
Humira light chain	36	48	YQQKPGKAPKLLI			10	1483.9	TNFa-Humira-Control	30	1486.88	0.043173	2.28413	0.080265	5.89383	0.003817
Humira light chain	36	48	YQQKPGKAPKLLI			10	1483.9	TNFa-Humira-Control	240	1486.84	0.066977	2.24402	0.095207	5.89785	0.006468
Humira light chain	38	46	QKPGKAPKL			6	966.61	TNFa-Humira-Conjugate	0	967.181	0.066027	0	0	4.30889	0.002268
Humira light chain	38	46	QKPGKAPKL			6	966.61	TNFa-Humira-Conjugate	0.5	968.11	0.043739	0.928622	0.0792	4.30515	0.005344
Humira light chain	38	46	QKPGKAPKL			6	966.61	TNFa-Humira-Conjugate	5	968.513	0.038588	1.3316	0.076476	4.30137	0.003305
Humira light chain	38	46	QKPGKAPKL			6	966.61	TNFa-Humira-Conjugate	30	968.803	0.048164	1.62187	0.081727	4.30009	0.001306
Humira light chain	38	46	QKPGKAPKL			6	966.61	TNFa-Humira-Conjugate	240	968.719	0.00648	1.53757	0.066344	4.30163	0.00041
Humira light chain	38	46	QKPGKAPKL			6	966.61	TNFa-Humira-Control	0	967.167	0.040714	0	0	4.31016	0.007521
Humira light chain	38	46	QKPGKAPKL			6	966.61	TNFa-Humira-Control	0.5	968.04	0.055113	0.873421	0.06852	4.30809	0.000151
Humira light chain	38	46	QKPGKAPKL			6	966.61	TNFa-Humira-Control	5	968.599	0.060861	1.43219	0.073223	4.30177	0.003468
Humira light chain	38	46	QKPGKAPKL			6	966.61	TNFa-Humira-Control	30	968.767	0.011308	1.60031	0.042255	4.29981	0.000952
Humira light chain	38	46	QKPGKAPKL			6	966.61	TNFa-Humira-Control	240	968.68	0.033928	1.51314	0.052997	4.29904	0.002458
Humira light chain	40	46	PGKAPKL			4	710.456	TNFa-Humira-Conjugate	0	710.777	0.031706	0	0	4.31177	0.003598
Humira light chain	40	46	PGKAPKL			4	710.456	TNFa-Humira-Conjugate	0.5	711.342	0.008599	0.564417	0.032852	4.30259	0.001028
Humira light chain	40	46	PGKAPKL			4	710.456	TNFa-Humira-Conjugate	5	711.618	0.002556	0.840109	0.031809	4.30072	0.00489
Humira light chain	40	46	PGKAPKL			4	710.456	TNFa-Humira-Conjugate	30	711.721	0.020129	0.943664	0.037556	4.30053	0.004141
Humira light chain	40	46	PGKAPKL			4	710.456	TNFa-Humira-Conjugate	240	711.644	0.031983	0.86629	0.045035	4.30002	0.001804
Humira light chain	40	46	PGKAPKL			4	710.456	TNFa-Humira-Control	0	710.789	0.024003	0	0	4.31271	0.00599
Humira light chain	40	46	PGKAPKL			4	710.456	TNFa-Humira-Control	0.5	711.412	0.015948	0.622949	0.028818	4.30348	8.7e-06
Humira light chain	40	46	PGKAPKL			4	710.456	TNFa-Humira-Control	5	711.704	0.066871	0.914152	0.071048	4.30287	0.004531
Humira light chain	40	46	PGKAPKL			4	710.456	TNFa-Humira-Control	30	711.731	0.013016	0.941942	0.027305	4.29841	0.002685
Humira light chain	40	46	PGKAPKL			4	710.456	TNFa-Humira-Control	240	711.752	0.014546	0.96258	0.028066	4.29885	0.000964
Humira light chain	47	54	LIYAASTL			7	851.487	TNFa-Humira-Conjugate	0	852.024	0.005883	0	0	8.00307	0.004839
Humira light chain	47	54	LIYAASTL			7	851.487	TNFa-Humira-Conjugate	0.5	852.971	0.121014	0.946924	0.121157	7.99232	0.001837
Humira light chain	47	54	LIYAASTL			7	851.487	TNFa-Humira-Conjugate	5	852.788	0.080865	0.763886	0.081079	8.00209	0.016933
Humira light chain	47	54	LIYAASTL			7	851.487	TNFa-Humira-Conjugate	30	853.565	0.014892	1.541	0.016011	7.99044	0.015021
Humira light chain	47	54	LIYAASTL			7	851.487	TNFa-Humira-Conjugate	240	854.333	0.086385	2.30888	0.086585	7.98571	0.001676
Humira light chain	47	62	LIYAASTLQSGVPSRF			14	1709.92	TNFa-Humira-Conjugate	0	1710.79	0.03352	0	0	7.75509	0.003943
Humira light chain	47	62	LIYAASTLQSGVPSRF			14	1709.92	TNFa-Humira-Conjugate	0.5	1714.16	0.099694	3.37006	0.105179	7.73775	0.001875
Humira light chain	47	62	LIYAASTLQSGVPSRF			14	1709.92	TNFa-Humira-Conjugate	5	1714.31	0.065788	3.51318	0.073836	7.75953	0.015995
Humira light chain	47	62	LIYAASTLQSGVPSRF			14	1709.92	TNFa-Humira-Conjugate	30	1715.44	0.067539	4.64609	0.0754	7.74256	0.015715
Humira light chain	47	62	LIYAASTLQSGVPSRF			14	1709.92	TNFa-Humira-Conjugate	240	1717.05	0.040845	6.25422	0.052838	7.7313	9.06e-05
Humira light chain	47	70	LIYAASTLQSGVPSRFSGSGSGTD			22	2358.16	TNFa-Humira-Conjugate	0	2359.2	0.115442	0	0	7.17759	0.00346
Humira light chain	47	70	LIYAASTLQSGVPSRFSGSGSGTD			22	2358.16	TNFa-Humira-Conjugate	0.5	2364.99	0.339995	5.78847	0.359059	7.16848	0.001033
Humira light chain	47	70	LIYAASTLQSGVPSRFSGSGSGTD			22	2358.16	TNFa-Humira-Conjugate	5	2364.95	0.313116	5.74901	0.333719	7.16997	0.005091
Humira light chain	47	70	LIYAASTLQSGVPSRFSGSGSGTD			22	2358.16	TNFa-Humira-Conjugate	30	2366.3	0.080582	7.10023	0.140784	7.16323	0.004313
Humira light chain	47	70	LIYAASTLQSGVPSRFSGSGSGTD			22	2358.16	TNFa-Humira-Conjugate	240	2367.69	0.51932	8.48768	0.531997	7.16075	0.002337
Humira light chain	47	71	LIYAASTLQSGVPSRFSGSGSGTDF			23	2505.23	TNFa-Humira-Conjugate	0	2506.61	0.023733	0	0	7.88863	0.002891
Humira light chain	47	71	LIYAASTLQSGVPSRFSGSGSGTDF			23	2505.23	TNFa-Humira-Conjugate	0.5	2511.84	0.430407	5.23346	0.431061	7.86208	0.002905
Humira light chain	47	71	LIYAASTLQSGVPSRFSGSGSGTDF			23	2505.23	TNFa-Humira-Conjugate	5	2511.74	0.223477	5.13222	0.224734	7.89216	0.015039
Humira light chain	47	71	LIYAASTLQSGVPSRFSGSGSGTDF			23	2505.23	TNFa-Humira-Conjugate	30	2512.76	0.182161	6.15279	0.183701	7.88469	0.01154
Humira light chain	47	71	LIYAASTLQSGVPSRFSGSGSGTDF			23	2505.23	TNFa-Humira-Conjugate	240	2514	0.188508	7.39215	0.189996	7.86178	0.001956
Humira light chain	47	54	LIYAASTL			7	851.487	TNFa-Humira-Control	0	851.894	0.026054	0	0	7.98751	0.01231
Humira light chain	47	54	LIYAASTL			7	851.487	TNFa-Humira-Control	0.5	852.98	0.0434	1.0858	0.05062	7.99696	0.003109
Humira light chain	47	54	LIYAASTL			7	851.487	TNFa-Humira-Control	5	852.878	0.032663	0.984084	0.041781	7.9873	0.002136
Humira light chain	47	54	LIYAASTL			7	851.487	TNFa-Humira-Control	30	853.529	0.1045	1.63538	0.107698	7.9867	0.003876
Humira light chain	47	54	LIYAASTL			7	851.487	TNFa-Humira-Control	240	854.168	0.072496	2.27411	0.077035	7.99036	0.013399
Humira light chain	47	62	LIYAASTLQSGVPSRF			14	1709.92	TNFa-Humira-Control	0	1710.82	0.006053	0	0	7.74314	0.005132
Humira light chain	47	62	LIYAASTLQSGVPSRF			14	1709.92	TNFa-Humira-Control	0.5	1714.24	0.12658	3.42296	0.126725	7.73941	0.002185
Humira light chain	47	62	LIYAASTLQSGVPSRF			14	1709.92	TNFa-Humira-Control	5	1714.61	0.037921	3.78733	0.038401	7.73721	0.002073
Humira light chain	47	62	LIYAASTLQSGVPSRF			14	1709.92	TNFa-Humira-Control	30	1715.38	0.039873	4.55833	0.04033	7.73765	0.006011
Humira light chain	47	62	LIYAASTLQSGVPSRF			14	1709.92	TNFa-Humira-Control	240	1717.2	0.152053	6.38191	0.152174	7.74489	0.013557
Humira light chain	47	70	LIYAASTLQSGVPSRFSGSGSGTD			22	2358.16	TNFa-Humira-Control	0	2359.19	0.061041	0	0	7.17647	0.002361
Humira light chain	47	70	LIYAASTLQSGVPSRFSGSGSGTD			22	2358.16	TNFa-Humira-Control	0.5	2365.06	0.681717	5.86928	0.684444	7.16976	0.003313
Humira light chain	47	70	LIYAASTLQSGVPSRFSGSGSGTD			22	2358.16	TNFa-Humira-Control	5	2365.24	0.127652	6.04991	0.141496	7.16771	0.005837
Humira light chain	47	70	LIYAASTLQSGVPSRFSGSGSGTD			22	2358.16	TNFa-Humira-Control	30	2366.32	0.058611	7.12416	0.084624	7.1646	0.006662
Humira light chain	47	70	LIYAASTLQSGVPSRFSGSGSGTD			22	2358.16	TNFa-Humira-Control	240	2367.72	0.182891	8.52851	0.192808	7.16	0.002801
Humira light chain	47	71	LIYAASTLQSGVPSRFSGSGSGTDF			23	2505.23	TNFa-Humira-Control	0	2506.61	0.016479	0	0	7.88981	0.002781
Humira light chain	47	71	LIYAASTLQSGVPSRFSGSGSGTDF			23	2505.23	TNFa-Humira-Control	0.5	2512.06	0.139171	5.45356	0.140143	7.86631	0.001822
Humira light chain	47	71	LIYAASTLQSGVPSRFSGSGSGTDF			23	2505.23	TNFa-Humira-Control	5	2511.97	0.079921	5.36054	0.081602	7.87377	0.002552
Humira light chain	47	71	LIYAASTLQSGVPSRFSGSGSGTDF			23	2505.23	TNFa-Humira-Control	30	2512.89	0.043289	6.2776	0.046319	7.8749	0.002457
Humira light chain	47	71	LIYAASTLQSGVPSRFSGSGSGTDF			23	2505.23	TNFa-Humira-Control	240	2514.23	0.140437	7.61723	0.141401	7.88179	0.013209
Humira light chain	49	70	YAASTLQSGVPSRFSGSGSGTD			20	2131.99	TNFa-Humira-Conjugate	0	2133.04	0.077218	0	0	6.43922	0.000864
Humira light chain	49	70	YAASTLQSGVPSRFSGSGSGTD			20	2131.99	TNFa-Humira-Conjugate	0.5	2138.58	0.164141	5.53409	0.181397	6.41296	0.003981
Humira light chain	49	70	YAASTLQSGVPSRFSGSGSGTD			20	2131.99	TNFa-Humira-Conjugate	5	2138.6	0.050286	5.55982	0.092149	6.42149	0.004664
Humira light chain	49	70	YAASTLQSGVPSRFSGSGSGTD			20	2131.99	TNFa-Humira-Conjugate	30	2139.71	0.054104	6.6682	0.094286	6.41286	0.003572
Humira light chain	49	70	YAASTLQSGVPSRFSGSGSGTD			20	2131.99	TNFa-Humira-Conjugate	240	2140.93	0.087702	7.88599	0.116852	6.41046	0.002817
Humira light chain	49	70	YAASTLQSGVPSRFSGSGSGTD			20	2131.99	TNFa-Humira-Control	0	2133.12	0.008333	0	0	6.42844	0.006871
Humira light chain	49	70	YAASTLQSGVPSRFSGSGSGTD			20	2131.99	TNFa-Humira-Control	0.5	2138.72	0.083935	5.59941	0.084348	6.4171	0.000855
Humira light chain	49	70	YAASTLQSGVPSRFSGSGSGTD			20	2131.99	TNFa-Humira-Control	5	2138.85	0.083728	5.73026	0.084142	6.41706	0.005118
Humira light chain	49	70	YAASTLQSGVPSRFSGSGSGTD			20	2131.99	TNFa-Humira-Control	30	2139.85	0.060482	6.72724	0.061053	6.41682	0.005135
Humira light chain	49	70	YAASTLQSGVPSRFSGSGSGTD			20	2131.99	TNFa-Humira-Control	240	2140.93	0.14399	7.81029	0.144231	6.41123	0.002433
Humira light chain	54	75	LQSGVPSRFSGSGSGTDFTLTI			20	2214.1	TNFa-Humira-Conjugate	0	2215.31	0.201599	0	0	7.66447	0.186343
Humira light chain	54	75	LQSGVPSRFSGSGSGTDFTLTI			20	2214.1	TNFa-Humira-Conjugate	0.5	2218.16	0.290449	2.84835	0.353558	7.84246	0.001292
Humira light chain	54	75	LQSGVPSRFSGSGSGTDFTLTI			20	2214.1	TNFa-Humira-Conjugate	5	2218.55	0.464691	3.23994	0.506537	7.86523	0.015619
Humira light chain	54	75	LQSGVPSRFSGSGSGTDFTLTI			20	2214.1	TNFa-Humira-Conjugate	30	2218.71	0.172098	3.39791	0.265066	7.85546	0.014085
Humira light chain	54	75	LQSGVPSRFSGSGSGTDFTLTI			20	2214.1	TNFa-Humira-Conjugate	240	2218.81	0.322006	3.50298	0.379908	7.83823	0.00477
Humira light chain	54	75	LQSGVPSRFSGSGSGTDFTLTI			20	2214.1	TNFa-Humira-Control	0	2215.52	0.07321	0	0	7.85579	0.00309
Humira light chain	54	75	LQSGVPSRFSGSGSGTDFTLTI			20	2214.1	TNFa-Humira-Control	0.5	2218.17	0.122202	2.65569	0.142453	7.84244	0.003699
Humira light chain	54	75	LQSGVPSRFSGSGSGTDFTLTI			20	2214.1	TNFa-Humira-Control	5	2218.44	0.046759	2.92394	0.086868	7.84592	0.003952
Humira light chain	54	75	LQSGVPSRFSGSGSGTDFTLTI			20	2214.1	TNFa-Humira-Control	30	2218.63	0.076953	3.11655	0.106214	7.84889	0.000847
Humira light chain	54	75	LQSGVPSRFSGSGSGTDFTLTI			20	2214.1	TNFa-Humira-Control	240	2218.81	0.034523	3.29671	0.080941	7.85245	0.015213
Humira light chain	55	70	QSGVPSRFSGSGSGTD			14	1525.69	TNFa-Humira-Conjugate	0	1526.44	0.041707	0	0	5.34505	0.001408
Humira light chain	55	70	QSGVPSRFSGSGSGTD			14	1525.69	TNFa-Humira-Conjugate	0.5	1530.19	0.094058	3.75346	0.10289	5.33531	0.002833
Humira light chain	55	70	QSGVPSRFSGSGSGTD			14	1525.69	TNFa-Humira-Conjugate	5	1530.16	0.075271	3.72535	0.086054	5.33992	0.001828
Humira light chain	55	70	QSGVPSRFSGSGSGTD			14	1525.69	TNFa-Humira-Conjugate	30	1530.65	0.037561	4.21069	0.056128	5.33152	0.004406
Humira light chain	55	70	QSGVPSRFSGSGSGTD			14	1525.69	TNFa-Humira-Conjugate	240	1530.97	0.048971	4.53605	0.064324	5.33815	0.002731
Humira light chain	55	70	QSGVPSRFSGSGSGTD			14	1525.69	TNFa-Humira-Control	0	1526.45	0.025517	0	0	5.34222	0.005045
Humira light chain	55	70	QSGVPSRFSGSGSGTD			14	1525.69	TNFa-Humira-Control	0.5	1530.33	0.143124	3.88403	0.14538	5.34196	0.002
Humira light chain	55	70	QSGVPSRFSGSGSGTD			14	1525.69	TNFa-Humira-Control	5	1530.33	0.076467	3.88314	0.080612	5.33667	0.003725
Humira light chain	55	70	QSGVPSRFSGSGSGTD			14	1525.69	TNFa-Humira-Control	30	1530.7	0.188566	4.2536	0.190284	5.33218	0.00363
Humira light chain	55	70	QSGVPSRFSGSGSGTD			14	1525.69	TNFa-Humira-Control	240	1531.08	0.348031	4.63044	0.348966	5.32598	0.007623
Humira light chain	71	78	FTLTISSL			7	881.498	TNFa-Humira-Conjugate	0	881.946	0.010431	0	0	9.0976	0.010528
Humira light chain	71	78	FTLTISSL			7	881.498	TNFa-Humira-Conjugate	0.5	882.733	0.095654	0.786801	0.096221	9.0655	0.000734
Humira light chain	71	78	FTLTISSL			7	881.498	TNFa-Humira-Conjugate	5	882.645	0.00533	0.698417	0.011714	9.08499	0.007539
Humira light chain	71	78	FTLTISSL			7	881.498	TNFa-Humira-Conjugate	30	882.948	0.003968	1.00177	0.01116	9.07859	0.012039
Humira light chain	71	78	FTLTISSL			7	881.498	TNFa-Humira-Conjugate	240	883.158	0.038326	1.21229	0.03972	9.06216	0.003866
Humira light chain	71	82	FTLTISSLQPED			10	1350.68	TNFa-Humira-Conjugate	0	1351.4	0.035453	0	0	8.53716	0.002796
Humira light chain	71	82	FTLTISSLQPED			10	1350.68	TNFa-Humira-Conjugate	0.5	1352.79	0.17684	1.39023	0.180359	8.51865	0.001276
Humira light chain	71	82	FTLTISSLQPED			10	1350.68	TNFa-Humira-Conjugate	5	1352.63	0.066005	1.23348	0.074924	8.53396	0.016711
Humira light chain	71	82	FTLTISSLQPED			10	1350.68	TNFa-Humira-Conjugate	30	1352.93	0.072825	1.53312	0.080996	8.53368	0.01536
Humira light chain	71	82	FTLTISSLQPED			10	1350.68	TNFa-Humira-Conjugate	240	1353.06	0.100408	1.6549	0.106483	8.51669	0.002669
Humira light chain	71	85	FTLTISSLQPEDVAT			13	1621.83	TNFa-Humira-Conjugate	0	1622.67	0.066589	0	0	8.59717	0.00402
Humira light chain	71	85	FTLTISSLQPEDVAT			13	1621.83	TNFa-Humira-Conjugate	0.5	1624.58	0.235915	1.91073	0.245132	8.58036	0.001119
Humira light chain	71	85	FTLTISSLQPEDVAT			13	1621.83	TNFa-Humira-Conjugate	5	1624.26	0.033488	1.58586	0.074535	8.59724	0.01775
Humira light chain	71	85	FTLTISSLQPEDVAT			13	1621.83	TNFa-Humira-Conjugate	30	1624.6	0.096708	1.92966	0.117416	8.59741	0.014476
Humira light chain	71	85	FTLTISSLQPEDVAT			13	1621.83	TNFa-Humira-Conjugate	240	1624.83	0.229437	2.15745	0.238904	8.581	0.002465
Humira light chain	71	78	FTLTISSL			7	881.498	TNFa-Humira-Control	0	881.916	0.019075	0	0	9.1063	0.021729
Humira light chain	71	78	FTLTISSL			7	881.498	TNFa-Humira-Control	0.5	882.702	0.066407	0.78638	0.069092	9.07424	0.001512
Humira light chain	71	78	FTLTISSL			7	881.498	TNFa-Humira-Control	5	882.655	0.024216	0.738892	0.030827	9.08653	0.014
Humira light chain	71	78	FTLTISSL			7	881.498	TNFa-Humira-Control	30	882.985	0.081098	1.06887	0.083311	9.07868	0.003511
Humira light chain	71	78	FTLTISSL			7	881.498	TNFa-Humira-Control	240	883.193	0.010629	1.27723	0.021836	9.08106	0.005113
Humira light chain	71	82	FTLTISSLQPED			10	1350.68	TNFa-Humira-Control	0	1351.39	0.062794	0	0	8.52609	0.008892
Humira light chain	71	82	FTLTISSLQPED			10	1350.68	TNFa-Humira-Control	0.5	1352.72	0.109496	1.32586	0.126224	8.52087	0.001696
Humira light chain	71	82	FTLTISSLQPED			10	1350.68	TNFa-Humira-Control	5	1352.64	0.055906	1.25022	0.084075	8.52636	0.008879
Humira light chain	71	82	FTLTISSLQPED			10	1350.68	TNFa-Humira-Control	30	1352.94	0.062397	1.55028	0.088524	8.52064	0.003956
Humira light chain	71	82	FTLTISSLQPED			10	1350.68	TNFa-Humira-Control	240	1353.06	0.097575	1.66966	0.116034	8.52845	0.01015
Humira light chain	71	85	FTLTISSLQPEDVAT			13	1621.83	TNFa-Humira-Control	0	1622.6	0.016666	0	0	8.59247	0.005043
Humira light chain	71	85	FTLTISSLQPEDVAT			13	1621.83	TNFa-Humira-Control	0.5	1624.4	0.10949	1.80248	0.110751	8.58474	0.002167
Humira light chain	71	85	FTLTISSLQPEDVAT			13	1621.83	TNFa-Humira-Control	5	1624.29	0.070797	1.69013	0.072732	8.58762	0.006948
Humira light chain	71	85	FTLTISSLQPEDVAT			13	1621.83	TNFa-Humira-Control	30	1624.59	0.061499	1.99327	0.063717	8.58173	0.003806
Humira light chain	71	85	FTLTISSLQPEDVAT			13	1621.83	TNFa-Humira-Control	240	1625.12	0.022565	2.52105	0.028053	8.59061	0.008883
Humira light chain	72	78	TLTISSL			6	734.429	TNFa-Humira-Conjugate	0	734.723	0.006951	0	0	8.20481	0.001739
Humira light chain	72	78	TLTISSL			6	734.429	TNFa-Humira-Conjugate	0.5	735.36	0.100408	0.637342	0.100648	8.18314	0.001044
Humira light chain	72	78	TLTISSL			6	734.429	TNFa-Humira-Conjugate	5	735.369	0.024717	0.646247	0.025676	8.206	0.015839
Humira light chain	72	78	TLTISSL			6	734.429	TNFa-Humira-Conjugate	30	735.75	0.045044	1.02731	0.045578	8.20383	0.015543
Humira light chain	72	78	TLTISSL			6	734.429	TNFa-Humira-Conjugate	240	735.916	0.022427	1.19301	0.02348	8.18308	0.00144
Humira light chain	72	85	TLTISSLQPEDVAT			12	1474.76	TNFa-Humira-Conjugate	0	1475.48	0.041181	0	0	7.82467	0.005664
Humira light chain	72	85	TLTISSLQPEDVAT			12	1474.76	TNFa-Humira-Conjugate	0.5	1477.59	0.164455	2.11434	0.169533	7.81109	0.000575
Humira light chain	72	85	TLTISSLQPEDVAT			12	1474.76	TNFa-Humira-Conjugate	5	1477.31	0.079268	1.82744	0.089327	7.83509	0.018287
Humira light chain	72	85	TLTISSLQPEDVAT			12	1474.76	TNFa-Humira-Conjugate	30	1477.61	0.105834	2.13	0.113564	7.82347	0.013795
Humira light chain	72	85	TLTISSLQPEDVAT			12	1474.76	TNFa-Humira-Conjugate	240	1477.99	0.070755	2.51065	0.081867	7.80839	0.002694
Humira light chain	72	78	TLTISSL			6	734.429	TNFa-Humira-Control	0	734.757	0.009314	0	0	8.19961	0.008491
Humira light chain	72	78	TLTISSL			6	734.429	TNFa-Humira-Control	0.5	735.334	0.072859	0.577474	0.073452	8.19019	0.004949
Humira light chain	72	78	TLTISSL			6	734.429	TNFa-Humira-Control	5	735.45	0.02308	0.693473	0.024888	8.191	0.003434
Humira light chain	72	78	TLTISSL			6	734.429	TNFa-Humira-Control	30	735.731	0.020603	0.974286	0.022611	8.18822	0.003173
Humira light chain	72	78	TLTISSL			6	734.429	TNFa-Humira-Control	240	735.97	0.018974	1.21268	0.021137	8.19611	0.013764
Humira light chain	72	85	TLTISSLQPEDVAT			12	1474.76	TNFa-Humira-Control	0	1475.38	0.088667	0	0	7.82512	0.005319
Humira light chain	72	85	TLTISSLQPEDVAT			12	1474.76	TNFa-Humira-Control	0.5	1477.37	0.00673	1.98428	0.088922	7.81221	0.002169
Humira light chain	72	85	TLTISSLQPEDVAT			12	1474.76	TNFa-Humira-Control	5	1477.25	0.116236	1.87235	0.146194	7.81607	0.003506
Humira light chain	72	85	TLTISSLQPEDVAT			12	1474.76	TNFa-Humira-Control	30	1477.59	0.096928	2.20887	0.131366	7.81599	0.001573
Humira light chain	72	85	TLTISSLQPEDVAT			12	1474.76	TNFa-Humira-Control	240	1478	0.070843	2.61634	0.113492	7.82413	0.013314
Humira light chain	75	82	ISSLQPED			6	888.431	TNFa-Humira-Conjugate	0	888.838	0.00792	0	0	5.98227	0.00528
Humira light chain	75	82	ISSLQPED			6	888.431	TNFa-Humira-Conjugate	0.5	889.849	0.048504	1.01138	0.049146	5.96669	0.003339
Humira light chain	75	82	ISSLQPED			6	888.431	TNFa-Humira-Conjugate	5	889.814	0.03838	0.975987	0.039189	5.97154	0.007378
Humira light chain	75	82	ISSLQPED			6	888.431	TNFa-Humira-Conjugate	30	889.9	0.036586	1.06246	0.037433	5.96924	0.006012
Humira light chain	75	82	ISSLQPED			6	888.431	TNFa-Humira-Conjugate	240	889.803	0.012036	0.965482	0.014408	5.96842	0.001997
Humira light chain	75	85	ISSLQPEDVAT			9	1159.58	TNFa-Humira-Conjugate	0	1160.12	0.0147	0	0	6.59366	0.001132
Humira light chain	75	85	ISSLQPEDVAT			9	1159.58	TNFa-Humira-Conjugate	0.5	1161.69	0.117025	1.56418	0.117944	6.57053	0.001465
Humira light chain	75	85	ISSLQPEDVAT			9	1159.58	TNFa-Humira-Conjugate	5	1161.47	0.086504	1.35067	0.087744	6.58035	0.005464
Humira light chain	75	85	ISSLQPEDVAT			9	1159.58	TNFa-Humira-Conjugate	30	1161.69	0.014652	1.56951	0.020755	6.57473	0.005871
Humira light chain	75	85	ISSLQPEDVAT			9	1159.58	TNFa-Humira-Conjugate	240	1161.9	0.041727	1.77785	0.044241	6.57527	0.003151
Humira light chain	75	82	ISSLQPED			6	888.431	TNFa-Humira-Control	0	888.82	0.015111	0	0	5.97815	0.003137
Humira light chain	75	82	ISSLQPED			6	888.431	TNFa-Humira-Control	0.5	889.851	0.006752	1.03079	0.016551	5.97212	0.001813
Humira light chain	75	82	ISSLQPED			6	888.431	TNFa-Humira-Control	5	889.821	0.078653	1.00131	0.080091	5.97141	0.006925
Humira light chain	75	82	ISSLQPED			6	888.431	TNFa-Humira-Control	30	889.931	0.018588	1.11126	0.023955	5.96439	0.006473
Humira light chain	75	82	ISSLQPED			6	888.431	TNFa-Humira-Control	240	889.905	0.032588	1.08535	0.035921	5.9671	0.005044
Humira light chain	75	85	ISSLQPEDVAT			9	1159.58	TNFa-Humira-Control	0	1160.08	0.020448	0	0	6.58656	0.005845
Humira light chain	75	85	ISSLQPEDVAT			9	1159.58	TNFa-Humira-Control	0.5	1161.49	0.016742	1.40697	0.026427	6.57636	0.000886
Humira light chain	75	85	ISSLQPEDVAT			9	1159.58	TNFa-Humira-Control	5	1161.44	0.060068	1.35996	0.063453	6.57527	0.004088
Humira light chain	75	85	ISSLQPEDVAT			9	1159.58	TNFa-Humira-Control	30	1161.67	0.010766	1.5905	0.023109	6.58051	0.002833
Humira light chain	75	85	ISSLQPEDVAT			9	1159.58	TNFa-Humira-Control	240	1161.95	0.013223	1.86589	0.024351	6.57437	0.003565
Humira light chain	86	115	YYCQRYNRAPYTFGQGTKVEIKRTVAAPSV			27	3466.77	TNFa-Humira-Conjugate	0	3468.66	0.088818	0	0	6.24056	0.001223
Humira light chain	86	115	YYCQRYNRAPYTFGQGTKVEIKRTVAAPSV			27	3466.77	TNFa-Humira-Conjugate	0.5	3473.76	0.487267	5.1067	0.495295	6.22429	0.007224
Humira light chain	86	115	YYCQRYNRAPYTFGQGTKVEIKRTVAAPSV			27	3466.77	TNFa-Humira-Conjugate	5	3473.4	0.153557	4.74306	0.177393	6.22581	0.003306
Humira light chain	86	115	YYCQRYNRAPYTFGQGTKVEIKRTVAAPSV			27	3466.77	TNFa-Humira-Conjugate	30	3474.54	0.201182	5.88775	0.219916	6.22365	0.00432
Humira light chain	86	115	YYCQRYNRAPYTFGQGTKVEIKRTVAAPSV			27	3466.77	TNFa-Humira-Conjugate	240	3474.53	0.431633	5.87509	0.440676	6.21728	0.002805
Humira light chain	86	115	YYCQRYNRAPYTFGQGTKVEIKRTVAAPSV			27	3466.77	TNFa-Humira-Control	0	3468.69	0.041911	0	0	6.23526	0.004419
Humira light chain	86	115	YYCQRYNRAPYTFGQGTKVEIKRTVAAPSV			27	3466.77	TNFa-Humira-Control	0.5	3474.26	0.505721	5.56656	0.507455	6.22544	0.002111
Humira light chain	86	115	YYCQRYNRAPYTFGQGTKVEIKRTVAAPSV			27	3466.77	TNFa-Humira-Control	5	3473.87	0.231207	5.17886	0.234975	6.22375	0.001971
Humira light chain	86	115	YYCQRYNRAPYTFGQGTKVEIKRTVAAPSV			27	3466.77	TNFa-Humira-Control	30	3474.46	0.108246	5.76229	0.116076	6.21944	0.006336
Humira light chain	86	115	YYCQRYNRAPYTFGQGTKVEIKRTVAAPSV			27	3466.77	TNFa-Humira-Control	240	3474.85	0.096695	6.16076	0.105387	6.21453	0.004736
Humira light chain	116	122	FIFPPSD			4	822.403	TNFa-Humira-Conjugate	0	822.77	0.010743	0	0	8.13996	0.001164
Humira light chain	116	122	FIFPPSD			4	822.403	TNFa-Humira-Conjugate	0.5	823.487	0.014725	0.716195	0.018228	8.13319	0.001298
Humira light chain	116	122	FIFPPSD			4	822.403	TNFa-Humira-Conjugate	5	823.532	0.037144	0.761069	0.038666	8.13985	0.017052
Humira light chain	116	122	FIFPPSD			4	822.403	TNFa-Humira-Conjugate	30	823.663	0.007724	0.892798	0.013232	8.13335	0.015269
Humira light chain	116	122	FIFPPSD			4	822.403	TNFa-Humira-Conjugate	240	823.612	0.018703	0.841835	0.021568	8.12322	0.003819
Humira light chain	116	123	FIFPPSDE			5	951.446	TNFa-Humira-Conjugate	0	951.926	0.002098	0	0	8.18967	0.067481
Humira light chain	116	123	FIFPPSDE			5	951.446	TNFa-Humira-Conjugate	0.5	952.698	0.030329	0.771785	0.030401	8.16465	0.001638
Humira light chain	116	123	FIFPPSDE			5	951.446	TNFa-Humira-Conjugate	5	952.794	0.038129	0.867835	0.038187	8.24116	0.1094
Humira light chain	116	123	FIFPPSDE			5	951.446	TNFa-Humira-Conjugate	30	952.901	0.127721	0.97446	0.127739	8.47812	0.008384
Humira light chain	116	123	FIFPPSDE			5	951.446	TNFa-Humira-Conjugate	240	952.86	0.068869	0.933293	0.068901	8.20267	0.103858
Humira light chain	116	124	FIFPPSDEQ			6	1079.5	TNFa-Humira-Conjugate	0	1080.01	0.015446	0	0	7.94407	0.003584
Humira light chain	116	124	FIFPPSDEQ			6	1079.5	TNFa-Humira-Conjugate	0.5	1081.05	0.043681	1.03627	0.046331	7.91902	0.006465
Humira light chain	116	124	FIFPPSDEQ			6	1079.5	TNFa-Humira-Conjugate	5	1081.18	0.006154	1.16624	0.016627	7.94212	0.013958
Humira light chain	116	124	FIFPPSDEQ			6	1079.5	TNFa-Humira-Conjugate	30	1081.41	0.08059	1.39967	0.082057	7.93969	0.010904
Humira light chain	116	124	FIFPPSDEQ			6	1079.5	TNFa-Humira-Conjugate	240	1081.47	0.087958	1.46005	0.089304	7.91794	0.006979
Humira light chain	116	125	FIFPPSDEQL			7	1192.59	TNFa-Humira-Conjugate	0	1193.28	0.011372	0	0	8.77693	0.004211
Humira light chain	116	125	FIFPPSDEQL			7	1192.59	TNFa-Humira-Conjugate	0.5	1194.51	0.129206	1.22697	0.129705	8.75409	0.001023
Humira light chain	116	125	FIFPPSDEQL			7	1192.59	TNFa-Humira-Conjugate	5	1194.78	0.143702	1.49823	0.144152	8.77243	0.013261
Humira light chain	116	125	FIFPPSDEQL			7	1192.59	TNFa-Humira-Conjugate	30	1195.28	0.132335	2.00148	0.132823	8.77248	0.013186
Humira light chain	116	125	FIFPPSDEQL			7	1192.59	TNFa-Humira-Conjugate	240	1195.3	0.147958	2.02366	0.148394	8.75521	0.003878
Humira light chain	116	122	FIFPPSD			4	822.403	TNFa-Humira-Control	0	822.903	0.079598	0	0	8.13266	0.006491
Humira light chain	116	122	FIFPPSD			4	822.403	TNFa-Humira-Control	0.5	823.5	0.035314	0.597402	0.08708	8.13613	0.002942
Humira light chain	116	122	FIFPPSD			4	822.403	TNFa-Humira-Control	5	823.532	0.020177	0.629479	0.082115	8.12806	0.002368
Humira light chain	116	122	FIFPPSD			4	822.403	TNFa-Humira-Control	30	823.623	0.040058	0.720854	0.089109	8.12423	0.002086
Humira light chain	116	122	FIFPPSD			4	822.403	TNFa-Humira-Control	240	823.601	0.022078	0.698799	0.082603	8.13521	0.011145
Humira light chain	116	123	FIFPPSDE			5	951.446	TNFa-Humira-Control	0	951.945	0.04531	0	0	8.16605	0.005
Humira light chain	116	123	FIFPPSDE			5	951.446	TNFa-Humira-Control	0.5	952.709	0.022341	0.764854	0.050518	8.16754	0.002851
Humira light chain	116	123	FIFPPSDE			5	951.446	TNFa-Humira-Control	5	952.713	0.055528	0.768271	0.071668	8.16699	0.003221
Humira light chain	116	123	FIFPPSDE			5	951.446	TNFa-Humira-Control	30	952.796	0.016355	0.851671	0.048171	8.16435	0.004099
Humira light chain	116	123	FIFPPSDE			5	951.446	TNFa-Humira-Control	240	952.821	0.026465	0.876082	0.052473	8.17429	0.011674
Humira light chain	116	124	FIFPPSDEQ			6	1079.5	TNFa-Humira-Control	0	1080.04	0.008741	0	0	7.94097	0.007061
Humira light chain	116	124	FIFPPSDEQ			6	1079.5	TNFa-Humira-Control	0.5	1081.26	0.071476	1.21602	0.072009	7.91909	0.005514
Humira light chain	116	124	FIFPPSDEQ			6	1079.5	TNFa-Humira-Control	5	1081.2	0.023038	1.15838	0.024641	7.92985	0.003372
Humira light chain	116	124	FIFPPSDEQ			6	1079.5	TNFa-Humira-Control	30	1081.44	0.039263	1.39594	0.040224	7.93041	0.002527
Humira light chain	116	124	FIFPPSDEQ			6	1079.5	TNFa-Humira-Control	240	1081.47	0.08362	1.42573	0.084076	7.93273	0.014537
Humira light chain	116	125	FIFPPSDEQL			7	1192.59	TNFa-Humira-Control	0	1193.25	0.050398	0	0	8.76499	0.014557
Humira light chain	116	125	FIFPPSDEQL			7	1192.59	TNFa-Humira-Control	0.5	1194.56	0.141303	1.30907	0.150021	8.75455	0.002565
Humira light chain	116	125	FIFPPSDEQL			7	1192.59	TNFa-Humira-Control	5	1194.86	0.081317	1.60992	0.095668	8.7594	0.007913
Humira light chain	116	125	FIFPPSDEQL			7	1192.59	TNFa-Humira-Control	30	1195.26	0.13468	2.01704	0.1438	8.75422	0.002524
Humira light chain	116	125	FIFPPSDEQL			7	1192.59	TNFa-Humira-Control	240	1195.27	0.208162	2.02547	0.214176	8.76324	0.005279
Humira light chain	117	123	IFPPSDE			4	804.377	TNFa-Humira-Conjugate	0	804.665	0.049104	0	0	6.36051	0.00082
Humira light chain	117	123	IFPPSDE			4	804.377	TNFa-Humira-Conjugate	0.5	805.592	0.017654	0.927596	0.052181	6.35597	0.004421
Humira light chain	117	123	IFPPSDE			4	804.377	TNFa-Humira-Conjugate	5	805.545	0.065123	0.879741	0.081561	6.34935	0.003646
Humira light chain	117	123	IFPPSDE			4	804.377	TNFa-Humira-Conjugate	30	805.681	0.058855	1.01602	0.076649	6.34839	0.002922
Humira light chain	117	123	IFPPSDE			4	804.377	TNFa-Humira-Conjugate	240	805.8	0.045918	1.13514	0.067229	6.35514	0.002854
Humira light chain	117	132	IFPPSDEQLKSGTASV			13	1675.85	TNFa-Humira-Conjugate	0	1676.74	0.027104	0	0	6.57248	0.003494
Humira light chain	117	132	IFPPSDEQLKSGTASV			13	1675.85	TNFa-Humira-Conjugate	0.5	1680.78	0.05295	4.03838	0.059484	6.53921	0.001633
Humira light chain	117	132	IFPPSDEQLKSGTASV			13	1675.85	TNFa-Humira-Conjugate	5	1681.02	0.045518	4.27741	0.052976	6.54565	0.00722
Humira light chain	117	132	IFPPSDEQLKSGTASV			13	1675.85	TNFa-Humira-Conjugate	30	1681.59	0.042818	4.85056	0.050676	6.54084	0.00504
Humira light chain	117	132	IFPPSDEQLKSGTASV			13	1675.85	TNFa-Humira-Conjugate	240	1681.79	0.103146	5.05098	0.106647	6.54164	0.003
Humira light chain	117	123	IFPPSDE			4	804.377	TNFa-Humira-Control	0	804.649	0.044344	0	0	6.36056	0.034547
Humira light chain	117	123	IFPPSDE			4	804.377	TNFa-Humira-Control	0.5	805.609	0.014348	0.959978	0.046607	6.35906	0.002065
Humira light chain	117	123	IFPPSDE			4	804.377	TNFa-Humira-Control	5	805.588	0.021619	0.938857	0.049333	6.35027	0.004422
Humira light chain	117	123	IFPPSDE			4	804.377	TNFa-Humira-Control	30	805.709	0.020337	1.05967	0.048785	6.34916	0.004157
Humira light chain	117	123	IFPPSDE			4	804.377	TNFa-Humira-Control	240	805.677	0.043048	1.028	0.061802	6.34647	0.004243
Humira light chain	117	132	IFPPSDEQLKSGTASV			13	1675.85	TNFa-Humira-Control	0	1676.77	0.032209	0	0	6.56199	0.004053
Humira light chain	117	132	IFPPSDEQLKSGTASV			13	1675.85	TNFa-Humira-Control	0.5	1680.9	0.021653	4.12289	0.038811	6.54439	0.000735
Humira light chain	117	132	IFPPSDEQLKSGTASV			13	1675.85	TNFa-Humira-Control	5	1681.15	0.016583	4.37676	0.036227	6.54374	0.006119
Humira light chain	117	132	IFPPSDEQLKSGTASV			13	1675.85	TNFa-Humira-Control	30	1681.61	0.00674	4.83545	0.032907	6.54446	0.005892
Humira light chain	117	132	IFPPSDEQLKSGTASV			13	1675.85	TNFa-Humira-Control	240	1681.77	0.07372	4.99887	0.080449	6.54389	0.000637
Humira light chain	119	125	PPSDEQL			4	785.368	TNFa-Humira-Conjugate	0	785.879	0.027864	0	0	7.63033	0.002271
Humira light chain	119	125	PPSDEQL			4	785.368	TNFa-Humira-Conjugate	0.5	786.791	0.025217	0.912294	0.037581	7.62527	0.000557
Humira light chain	119	125	PPSDEQL			4	785.368	TNFa-Humira-Conjugate	5	786.869	0.029325	0.990624	0.040452	7.62797	0.015423
Humira light chain	119	125	PPSDEQL			4	785.368	TNFa-Humira-Conjugate	30	787.14	0.022943	1.26154	0.036094	7.62013	0.011911
Humira light chain	119	125	PPSDEQL			4	785.368	TNFa-Humira-Conjugate	240	787.225	0.048355	1.34622	0.055809	7.61705	0.002516
Humira light chain	119	125	PPSDEQL			4	785.368	TNFa-Humira-Control	0	785.839	0.021505	0	0	7.61988	0.010527
Humira light chain	119	125	PPSDEQL			4	785.368	TNFa-Humira-Control	0.5	786.826	0.038514	0.986658	0.044112	7.62786	0.004597
Humira light chain	119	125	PPSDEQL			4	785.368	TNFa-Humira-Control	5	786.904	0.059781	1.0646	0.063531	7.61816	0.003431
Humira light chain	119	125	PPSDEQL			4	785.368	TNFa-Humira-Control	30	787.164	0.046718	1.32424	0.05143	7.61451	0.003854
Humira light chain	119	125	PPSDEQL			4	785.368	TNFa-Humira-Control	240	787.268	0.032724	1.42832	0.039158	7.6249	0.012436
Humira light chain	123	132	EQLKSGTASV			9	1019.54	TNFa-Humira-Conjugate	0	1020.03	0.026335	0	0	4.84178	0.005005
Humira light chain	123	132	EQLKSGTASV			9	1019.54	TNFa-Humira-Conjugate	0.5	1022.51	0.072182	2.48327	0.076836	4.83512	0.001714
Humira light chain	123	132	EQLKSGTASV			9	1019.54	TNFa-Humira-Conjugate	5	1022.72	0.069146	2.69182	0.073992	4.83705	0.005033
Humira light chain	123	132	EQLKSGTASV			9	1019.54	TNFa-Humira-Conjugate	30	1022.94	0.093483	2.90461	0.097122	4.83413	0.001456
Humira light chain	123	132	EQLKSGTASV			9	1019.54	TNFa-Humira-Conjugate	240	1023.02	0.07415	2.99034	0.078688	4.83517	0.002372
Humira light chain	123	132	EQLKSGTASV			9	1019.54	TNFa-Humira-Control	0	1020.08	0.08091	0	0	4.84253	0.004772
Humira light chain	123	132	EQLKSGTASV			9	1019.54	TNFa-Humira-Control	0.5	1022.53	0.098748	2.45172	0.127662	4.83571	0.001586
Humira light chain	123	132	EQLKSGTASV			9	1019.54	TNFa-Humira-Control	5	1022.79	0.110066	2.71214	0.136605	4.83481	0.003609
Humira light chain	123	132	EQLKSGTASV			9	1019.54	TNFa-Humira-Control	30	1022.89	0.089152	2.81328	0.120393	4.83344	0.002532
Humira light chain	123	132	EQLKSGTASV			9	1019.54	TNFa-Humira-Control	240	1023.11	0.175413	3.02986	0.193174	4.82923	0.008153
Humira light chain	124	132	QLKSGTASV			8	890.494	TNFa-Humira-Conjugate	0	890.941	0.05464	0	0	4.60881	0.003324
Humira light chain	124	132	QLKSGTASV			8	890.494	TNFa-Humira-Conjugate	0.5	893.089	0.039734	2.14772	0.06756	4.60142	0.00295
Humira light chain	124	132	QLKSGTASV			8	890.494	TNFa-Humira-Conjugate	5	893.078	0.125678	2.13757	0.137042	4.59634	0.006633
Humira light chain	124	132	QLKSGTASV			8	890.494	TNFa-Humira-Conjugate	30	893.092	0.141315	2.15121	0.151511	4.59684	0.004019
Humira light chain	124	132	QLKSGTASV			8	890.494	TNFa-Humira-Conjugate	240	893.229	0.044223	2.28816	0.070294	4.60355	0.002541
Humira light chain	124	132	QLKSGTASV			8	890.494	TNFa-Humira-Control	0	890.899	0.055564	0	0	4.60487	0.004333
Humira light chain	124	132	QLKSGTASV			8	890.494	TNFa-Humira-Control	0.5	893.15	0.045584	2.2508	0.07187	4.60249	0.003654
Humira light chain	124	132	QLKSGTASV			8	890.494	TNFa-Humira-Control	5	893.154	0.08111	2.25481	0.098317	4.6	0.003316
Humira light chain	124	132	QLKSGTASV			8	890.494	TNFa-Humira-Control	30	893.123	0.122473	2.22439	0.134488	4.59611	0.00378
Humira light chain	124	132	QLKSGTASV			8	890.494	TNFa-Humira-Control	240	893.231	0.103956	2.33203	0.117874	4.59605	0.003034
Humira light chain	126	132	KSGTASV			6	649.351	TNFa-Humira-Conjugate	0	649.659	0.046975	0	0	4.02779	0.001652
Humira light chain	126	132	KSGTASV			6	649.351	TNFa-Humira-Conjugate	0.5	650.697	0.006308	1.03848	0.047397	4.01638	0.003034
Humira light chain	126	132	KSGTASV			6	649.351	TNFa-Humira-Conjugate	5	650.746	0.013237	1.08715	0.048805	4.01525	0.003524
Humira light chain	126	132	KSGTASV			6	649.351	TNFa-Humira-Conjugate	30	650.787	0.016767	1.12841	0.049878	4.01619	0.00179
Humira light chain	126	132	KSGTASV			6	649.351	TNFa-Humira-Conjugate	240	650.898	0.019797	1.2388	0.050976	4.01893	0.001932
Humira light chain	126	133	KSGTASVV			7	748.42	TNFa-Humira-Conjugate	0	748.734	0.007846	0	0	4.5923	0.001811
Humira light chain	126	133	KSGTASVV			7	748.42	TNFa-Humira-Conjugate	0.5	749.761	0.043741	1.02726	0.044439	4.5981	0.002994
Humira light chain	126	133	KSGTASVV			7	748.42	TNFa-Humira-Conjugate	5	749.822	0.021105	1.08834	0.022516	4.58912	0.00517
Humira light chain	126	133	KSGTASVV			7	748.42	TNFa-Humira-Conjugate	30	749.885	0.003554	1.15146	0.008614	4.59227	0.000855
Humira light chain	126	133	KSGTASVV			7	748.42	TNFa-Humira-Conjugate	240	749.96	0.025362	1.22585	0.026548	4.59609	0.001224
Humira light chain	126	134	KSGTASVVC			8	851.429	TNFa-Humira-Conjugate	0	851.863	0.003552	0	0	4.94387	0.004866
Humira light chain	126	134	KSGTASVVC			8	851.429	TNFa-Humira-Conjugate	0.5	852.939	0.049546	1.07604	0.049673	4.93356	0.002098
Humira light chain	126	134	KSGTASVVC			8	851.429	TNFa-Humira-Conjugate	5	853.16	0.039928	1.29696	0.040086	4.93178	0.005229
Humira light chain	126	134	KSGTASVVC			8	851.429	TNFa-Humira-Conjugate	30	853.151	0.029911	1.28874	0.030121	4.9294	0.001381
Humira light chain	126	134	KSGTASVVC			8	851.429	TNFa-Humira-Conjugate	240	853.296	0.023272	1.43343	0.023542	4.9356	0.0016
Humira light chain	126	135	KSGTASVVCL			9	964.513	TNFa-Humira-Conjugate	0	965.002	0.063137	0	0	6.84523	0.002997
Humira light chain	126	135	KSGTASVVCL			9	964.513	TNFa-Humira-Conjugate	0.5	966.15	0.037862	1.14893	0.07362	6.83564	0.002286
Humira light chain	126	135	KSGTASVVCL			9	964.513	TNFa-Humira-Conjugate	5	966.139	0.01307	1.13772	0.064476	6.8354	0.005875
Humira light chain	126	135	KSGTASVVCL			9	964.513	TNFa-Humira-Conjugate	30	966.125	0.084779	1.12365	0.105706	6.82991	0.002209
Humira light chain	126	135	KSGTASVVCL			9	964.513	TNFa-Humira-Conjugate	240	966.29	0.027643	1.28831	0.068923	6.82991	0.001923
Humira light chain	126	139	KSGTASVVCLLNNF			13	1452.75	TNFa-Humira-Conjugate	0	1453.61	0.054048	0	0	8.72615	0.002308
Humira light chain	126	139	KSGTASVVCLLNNF			13	1452.75	TNFa-Humira-Conjugate	0.5	1454.01	0.15826	0.396278	0.167234	8.70162	0.000644
Humira light chain	126	139	KSGTASVVCLLNNF			13	1452.75	TNFa-Humira-Conjugate	5	1454.19	0.088398	0.577961	0.103612	8.72336	0.014822
Humira light chain	126	139	KSGTASVVCLLNNF			13	1452.75	TNFa-Humira-Conjugate	30	1454.51	0.009445	0.896227	0.054867	8.7173	0.014267
Humira light chain	126	139	KSGTASVVCLLNNF			13	1452.75	TNFa-Humira-Conjugate	240	1455.09	0.17713	1.48029	0.185192	8.70101	0.006007
Humira light chain	126	143	KSGTASVVCLLNNFYPRE			16	1998.01	TNFa-Humira-Conjugate	0	1999.23	0.103085	0	0	8.42652	0.004799
Humira light chain	126	143	KSGTASVVCLLNNFYPRE			16	1998.01	TNFa-Humira-Conjugate	0.5	2000.33	0.292159	1.0984	0.309812	8.40706	0.007829
Humira light chain	126	143	KSGTASVVCLLNNFYPRE			16	1998.01	TNFa-Humira-Conjugate	5	2001.01	0.318938	1.77189	0.335183	8.42498	0.015255
Humira light chain	126	143	KSGTASVVCLLNNFYPRE			16	1998.01	TNFa-Humira-Conjugate	30	2001.35	0.130943	2.11408	0.166651	8.421	0.014173
Humira light chain	126	143	KSGTASVVCLLNNFYPRE			16	1998.01	TNFa-Humira-Conjugate	240	2001.79	0.122588	2.55882	0.16017	8.39602	0.003587
Humira light chain	126	132	KSGTASV			6	649.351	TNFa-Humira-Control	0	649.593	0.014806	0	0	4.02099	0.005862
Humira light chain	126	132	KSGTASV			6	649.351	TNFa-Humira-Control	0.5	650.688	0.044742	1.0946	0.047128	4.01614	0.000889
Humira light chain	126	132	KSGTASV			6	649.351	TNFa-Humira-Control	5	650.785	0.026274	1.19161	0.030158	4.01903	0.003183
Humira light chain	126	132	KSGTASV			6	649.351	TNFa-Humira-Control	30	650.814	0.015889	1.2206	0.021718	4.0127	0.003898
Humira light chain	126	132	KSGTASV			6	649.351	TNFa-Humira-Control	240	650.946	0.022141	1.35284	0.026635	4.01811	0.00292
Humira light chain	126	133	KSGTASVV			7	748.42	TNFa-Humira-Control	0	748.752	0.017853	0	0	4.59093	0.0011
Humira light chain	126	133	KSGTASVV			7	748.42	TNFa-Humira-Control	0.5	749.845	0.230336	1.09247	0.231027	4.59873	0.004699
Humira light chain	126	133	KSGTASVV			7	748.42	TNFa-Humira-Control	5	749.835	0.02308	1.08296	0.029179	4.59539	0.001541
Humira light chain	126	133	KSGTASVV			7	748.42	TNFa-Humira-Control	30	749.819	0.00653	1.06672	0.01901	4.59624	0.004713
Humira light chain	126	133	KSGTASVV			7	748.42	TNFa-Humira-Control	240	749.972	0.028665	1.22004	0.03377	4.59453	0.000991
Humira light chain	126	134	KSGTASVVC			8	851.429	TNFa-Humira-Control	0	851.847	0.032034	0	0	4.9434	0.005501
Humira light chain	126	134	KSGTASVVC			8	851.429	TNFa-Humira-Control	0.5	853.04	0.008774	1.19249	0.033214	4.93045	0.002706
Humira light chain	126	134	KSGTASVVC			8	851.429	TNFa-Humira-Control	5	853.216	0.036263	1.36849	0.048386	4.93093	0.00124
Humira light chain	126	134	KSGTASVVC			8	851.429	TNFa-Humira-Control	30	853.227	0.029109	1.37982	0.043284	4.92884	0.001105
Humira light chain	126	134	KSGTASVVC			8	851.429	TNFa-Humira-Control	240	853.361	0.060513	1.51339	0.068469	4.92858	0.003016
Humira light chain	126	135	KSGTASVVCL			9	964.513	TNFa-Humira-Control	0	964.994	0.0266	0	0	6.83639	0.005024
Humira light chain	126	135	KSGTASVVCL			9	964.513	TNFa-Humira-Control	0.5	966.135	0.077671	1.14086	0.082099	6.83783	0.000296
Humira light chain	126	135	KSGTASVVCL			9	964.513	TNFa-Humira-Control	5	966.123	0.041175	1.1296	0.04902	6.82953	0.004727
Humira light chain	126	135	KSGTASVVCL			9	964.513	TNFa-Humira-Control	30	966.048	0.029655	1.05398	0.039837	6.83387	0.005024
Humira light chain	126	135	KSGTASVVCL			9	964.513	TNFa-Humira-Control	240	966.298	0.027829	1.3042	0.038497	6.83191	0.004599
Humira light chain	126	139	KSGTASVVCLLNNF			13	1452.75	TNFa-Humira-Control	0	1453.64	0.01955	0	0	8.7205	0.014491
Humira light chain	126	139	KSGTASVVCLLNNF			13	1452.75	TNFa-Humira-Control	0.5	1453.87	0	0.230584	0.01955	8.71533	0
Humira light chain	126	139	KSGTASVVCLLNNF			13	1452.75	TNFa-Humira-Control	5	1454.36	0.089945	0.718197	0.092045	8.71138	0.008913
Humira light chain	126	139	KSGTASVVCLLNNF			13	1452.75	TNFa-Humira-Control	30	1454.55	0.030363	0.903854	0.036112	8.70982	0.002473
Humira light chain	126	139	KSGTASVVCLLNNF			13	1452.75	TNFa-Humira-Control	240	1455.09	0.093248	1.44764	0.095275	8.71386	0.004848
Humira light chain	126	143	KSGTASVVCLLNNFYPRE			16	1998.01	TNFa-Humira-Control	0	1999.25	0.101366	0	0	8.41674	0.005084
Humira light chain	126	143	KSGTASVVCLLNNFYPRE			16	1998.01	TNFa-Humira-Control	0.5	2000.39	0.389045	1.14166	0.402034	8.41331	0.010982
Humira light chain	126	143	KSGTASVVCLLNNFYPRE			16	1998.01	TNFa-Humira-Control	5	2001.08	0.137285	1.83508	0.170653	8.40947	0.005739
Humira light chain	126	143	KSGTASVVCLLNNFYPRE			16	1998.01	TNFa-Humira-Control	30	2001.44	0.129686	2.19133	0.164601	8.40915	0.006145
Humira light chain	126	143	KSGTASVVCLLNNFYPRE			16	1998.01	TNFa-Humira-Control	240	2001.84	0.358423	2.59027	0.372481	8.41752	0.011892
Humira light chain	133	143	VCLLNNFYPRE			9	1367.68	TNFa-Humira-Conjugate	0	1368.56	0.05677	0	0	8.25589	0.0043
Humira light chain	133	143	VCLLNNFYPRE			9	1367.68	TNFa-Humira-Conjugate	0.5	1370.17	0.06933	1.60946	0.089608	8.23687	0.002
Humira light chain	133	143	VCLLNNFYPRE			9	1367.68	TNFa-Humira-Conjugate	5	1370.65	0.01219	2.08938	0.058064	8.25762	0.012838
Humira light chain	133	143	VCLLNNFYPRE			9	1367.68	TNFa-Humira-Conjugate	30	1370.8	0.013083	2.23993	0.058258	8.25589	0.014545
Humira light chain	133	143	VCLLNNFYPRE			9	1367.68	TNFa-Humira-Conjugate	240	1371.11	0.149609	2.54924	0.160018	8.2295	0.005062
Humira light chain	133	148	VCLLNNFYPREAKVQW			14	1980.02	TNFa-Humira-Conjugate	0	1981.19	0.039157	0	0	8.31477	0.002635
Humira light chain	133	148	VCLLNNFYPREAKVQW			14	1980.02	TNFa-Humira-Conjugate	0.5	1983.86	0.169297	2.66663	0.173767	8.30946	0.001066
Humira light chain	133	148	VCLLNNFYPREAKVQW			14	1980.02	TNFa-Humira-Conjugate	5	1984.42	0.235109	3.22582	0.238348	8.3275	0.015384
Humira light chain	133	148	VCLLNNFYPREAKVQW			14	1980.02	TNFa-Humira-Conjugate	30	1984.85	0.089625	3.66093	0.097806	8.32265	0.016225
Humira light chain	133	148	VCLLNNFYPREAKVQW			14	1980.02	TNFa-Humira-Conjugate	240	1985.43	0.149432	4.23727	0.154478	8.30631	0.003205
Humira light chain	133	143	VCLLNNFYPRE			9	1367.68	TNFa-Humira-Control	0	1368.51	0.03105	0	0	8.25023	0.010142
Humira light chain	133	143	VCLLNNFYPRE			9	1367.68	TNFa-Humira-Control	0.5	1370.23	0.112049	1.72162	0.116272	8.23542	0.002647
Humira light chain	133	143	VCLLNNFYPRE			9	1367.68	TNFa-Humira-Control	5	1370.6	0.092183	2.0884	0.097272	8.25042	0.005285
Humira light chain	133	143	VCLLNNFYPRE			9	1367.68	TNFa-Humira-Control	30	1370.69	0.047035	2.1819	0.056359	8.24534	0.005732
Humira light chain	133	143	VCLLNNFYPRE			9	1367.68	TNFa-Humira-Control	240	1371.02	0.134067	2.50726	0.137615	8.25422	0.014898
Humira light chain	133	148	VCLLNNFYPREAKVQW			14	1980.02	TNFa-Humira-Control	0	1981.21	0.03538	0	0	8.30687	0.006431
Humira light chain	133	148	VCLLNNFYPREAKVQW			14	1980.02	TNFa-Humira-Control	0.5	1984.12	0.482291	2.91356	0.483586	8.3136	0.002183
Humira light chain	133	148	VCLLNNFYPREAKVQW			14	1980.02	TNFa-Humira-Control	5	1984.7	0.121397	3.49302	0.126447	8.31225	0.003666
Humira light chain	133	148	VCLLNNFYPREAKVQW			14	1980.02	TNFa-Humira-Control	30	1984.95	0.057287	3.74688	0.067331	8.31078	0.003327
Humira light chain	133	148	VCLLNNFYPREAKVQW			14	1980.02	TNFa-Humira-Control	240	1985.54	0.054656	4.32954	0.065107	8.3218	0.01368
Humira light chain	136	148	LNNFYPREAKVQW			11	1664.85	TNFa-Humira-Conjugate	0	1665.73	0.11435	0	0	7.2746	0.003993
Humira light chain	136	148	LNNFYPREAKVQW			11	1664.85	TNFa-Humira-Conjugate	0.5	1668.52	0.056296	2.78942	0.127457	7.26743	0.004306
Humira light chain	136	148	LNNFYPREAKVQW			11	1664.85	TNFa-Humira-Conjugate	5	1668.84	0.051224	3.1056	0.125299	7.26593	0.003145
Humira light chain	136	148	LNNFYPREAKVQW			11	1664.85	TNFa-Humira-Conjugate	30	1669.06	0.135877	3.3254	0.177591	7.25712	0.005163
Humira light chain	136	148	LNNFYPREAKVQW			11	1664.85	TNFa-Humira-Conjugate	240	1669.16	0.033066	3.42839	0.119035	7.26312	0.00263
Humira light chain	136	154	LNNFYPREAKVQWKVDNAL			17	2305.21	TNFa-Humira-Conjugate	0	2306.45	0.04611	0	0	7.09446	0.005631
Humira light chain	136	154	LNNFYPREAKVQWKVDNAL			17	2305.21	TNFa-Humira-Conjugate	0.5	2310.24	0.115476	3.78564	0.124341	7.08474	0.007301
Humira light chain	136	154	LNNFYPREAKVQWKVDNAL			17	2305.21	TNFa-Humira-Conjugate	5	2310.37	0.142179	3.91901	0.149469	7.0755	0.004903
Humira light chain	136	154	LNNFYPREAKVQWKVDNAL			17	2305.21	TNFa-Humira-Conjugate	30	2310.83	0.101219	4.37734	0.111227	7.07555	0.010257
Humira light chain	136	154	LNNFYPREAKVQWKVDNAL			17	2305.21	TNFa-Humira-Conjugate	240	2311.26	0.171035	4.81141	0.177141	7.07691	0.001707
Humira light chain	136	148	LNNFYPREAKVQW			11	1664.85	TNFa-Humira-Control	0	1665.68	0.122104	0	0	7.27375	0.006566
Humira light chain	136	148	LNNFYPREAKVQW			11	1664.85	TNFa-Humira-Control	0.5	1668.51	0.056708	2.82391	0.13463	7.27056	0.003088
Humira light chain	136	148	LNNFYPREAKVQW			11	1664.85	TNFa-Humira-Control	5	1668.86	0.0808	3.17485	0.146417	7.26546	0.00496
Humira light chain	136	148	LNNFYPREAKVQW			11	1664.85	TNFa-Humira-Control	30	1668.97	0.090949	3.28797	0.152253	7.2599	0.008658
Humira light chain	136	148	LNNFYPREAKVQW			11	1664.85	TNFa-Humira-Control	240	1669.21	0.043276	3.52737	0.129546	7.26181	0.002573
Humira light chain	136	154	LNNFYPREAKVQWKVDNAL			17	2305.21	TNFa-Humira-Control	0	2306.39	0.08408	0	0	7.08915	0.008035
Humira light chain	136	154	LNNFYPREAKVQWKVDNAL			17	2305.21	TNFa-Humira-Control	0.5	2310.34	0.146638	3.95026	0.169033	7.07693	0.010059
Humira light chain	136	154	LNNFYPREAKVQWKVDNAL			17	2305.21	TNFa-Humira-Control	5	2310.42	0.089667	4.02897	0.122921	7.08125	0.009099
Humira light chain	136	154	LNNFYPREAKVQWKVDNAL			17	2305.21	TNFa-Humira-Control	30	2310.74	0.180568	4.34265	0.199184	7.07152	0.006
Humira light chain	136	154	LNNFYPREAKVQWKVDNAL			17	2305.21	TNFa-Humira-Control	240	2311.22	0.124162	4.82873	0.149952	7.07109	0.006987
Humira light chain	149	154	KVDNAL			5	659.372	TNFa-Humira-Conjugate	0	659.662	0.025028	0	0	5.09702	0.005203
Humira light chain	149	154	KVDNAL			5	659.372	TNFa-Humira-Conjugate	0.5	660.705	0.010227	1.04349	0.027037	5.08864	0.001778
Humira light chain	149	154	KVDNAL			5	659.372	TNFa-Humira-Conjugate	5	660.776	0.052803	1.11368	0.058434	5.08683	0.002481
Humira light chain	149	154	KVDNAL			5	659.372	TNFa-Humira-Conjugate	30	661.013	0.018987	1.35149	0.031415	5.08621	0.003994
Humira light chain	149	154	KVDNAL			5	659.372	TNFa-Humira-Conjugate	240	661.249	0.045959	1.58682	0.052332	5.08802	0.000532
Humira light chain	149	172	KVDNALQSGNSQESVTEQDSKDST			23	2567.17	TNFa-Humira-Conjugate	0	2568.47	0.132847	0	0	4.93024	0.00589
Humira light chain	149	172	KVDNALQSGNSQESVTEQDSKDST			23	2567.17	TNFa-Humira-Conjugate	0.5	2576.69	0.17068	8.22294	0.216287	4.91646	0.001899
Humira light chain	149	172	KVDNALQSGNSQESVTEQDSKDST			23	2567.17	TNFa-Humira-Conjugate	5	2576.82	0.098149	8.35811	0.165171	4.91613	0.001741
Humira light chain	149	172	KVDNALQSGNSQESVTEQDSKDST			23	2567.17	TNFa-Humira-Conjugate	30	2577.16	0.049318	8.69036	0.141706	4.908	0.005161
Humira light chain	149	172	KVDNALQSGNSQESVTEQDSKDST			23	2567.17	TNFa-Humira-Conjugate	240	2577.46	0.250043	8.99837	0.283143	4.91245	0.002237
Humira light chain	149	154	KVDNAL			5	659.372	TNFa-Humira-Control	0	659.626	0.031622	0	0	5.09437	0.006346
Humira light chain	149	154	KVDNAL			5	659.372	TNFa-Humira-Control	0.5	660.687	0.010848	1.06101	0.033431	5.08734	0.001293
Humira light chain	149	154	KVDNAL			5	659.372	TNFa-Humira-Control	5	660.778	0.032496	1.15231	0.045343	5.09058	0.002237
Humira light chain	149	154	KVDNAL			5	659.372	TNFa-Humira-Control	30	660.97	0.066068	1.34414	0.073246	5.08851	0.000793
Humira light chain	149	154	KVDNAL			5	659.372	TNFa-Humira-Control	240	661.269	0.040473	1.64318	0.051362	5.08566	0.002569
Humira light chain	149	172	KVDNALQSGNSQESVTEQDSKDST			23	2567.17	TNFa-Humira-Control	0	2568.53	0.098907	0	0	4.9305	0.00368
Humira light chain	149	172	KVDNALQSGNSQESVTEQDSKDST			23	2567.17	TNFa-Humira-Control	0.5	2576.84	0.050794	8.30768	0.111187	4.91562	0.0017
Humira light chain	149	172	KVDNALQSGNSQESVTEQDSKDST			23	2567.17	TNFa-Humira-Control	5	2576.9	0.080261	8.3662	0.127375	4.91457	0.003197
Humira light chain	149	172	KVDNALQSGNSQESVTEQDSKDST			23	2567.17	TNFa-Humira-Control	30	2577.2	0.106972	8.66789	0.14569	4.91244	0.002622
Humira light chain	149	172	KVDNALQSGNSQESVTEQDSKDST			23	2567.17	TNFa-Humira-Control	240	2577.57	0.056201	9.03502	0.113759	4.90691	0.002353
Humira light chain	153	161	ALQSGNSQE			8	933.427	TNFa-Humira-Conjugate	0	933.801	0.012844	0	0	4.30175	0.002249
Humira light chain	153	161	ALQSGNSQE			8	933.427	TNFa-Humira-Conjugate	0.5	936.984	0	3.18269	0.012844	4.28311	0
Humira light chain	153	161	ALQSGNSQE			8	933.427	TNFa-Humira-Conjugate	5	937.206	0.08642	3.40528	0.087369	4.31906	0.101405
Humira light chain	153	161	ALQSGNSQE			8	933.427	TNFa-Humira-Conjugate	30	937.175	0.057939	3.37342	0.059346	4.28722	0.004279
Humira light chain	153	161	ALQSGNSQE			8	933.427	TNFa-Humira-Conjugate	240	936.629	0.045989	2.82804	0.047748	4.28683	0.001294
Humira light chain	153	161	ALQSGNSQE			8	933.427	TNFa-Humira-Control	0	933.824	0.008097	0	0	4.30129	0.003637
Humira light chain	153	161	ALQSGNSQE			8	933.427	TNFa-Humira-Control	0.5	936.942	0	3.11792	0.008097	4.29203	0
Humira light chain	153	161	ALQSGNSQE			8	933.427	TNFa-Humira-Control	5	937.088	0.068741	3.26358	0.069216	4.2918	0.003401
Humira light chain	153	161	ALQSGNSQE			8	933.427	TNFa-Humira-Control	30	937.081	0.006014	3.25727	0.010087	4.28557	0.002931
Humira light chain	153	161	ALQSGNSQE			8	933.427	TNFa-Humira-Control	240	936.936	0.097678	3.11222	0.098013	4.28722	0.001691
Humira light chain	155	172	QSGNSQESVTEQDSKDST			17	1926.82	TNFa-Humira-Conjugate	0	1927.82	0.075524	0	0	4.36602	0.000325
Humira light chain	155	172	QSGNSQESVTEQDSKDST			17	1926.82	TNFa-Humira-Conjugate	0.5	1933.45	0.095256	5.62546	0.121563	4.34922	0.002581
Humira light chain	155	172	QSGNSQESVTEQDSKDST			17	1926.82	TNFa-Humira-Conjugate	5	1933.56	0.03467	5.74163	0.083102	4.35037	0.005014
Humira light chain	155	172	QSGNSQESVTEQDSKDST			17	1926.82	TNFa-Humira-Conjugate	30	1933.82	0.131149	5.996	0.151341	4.34897	0.002967
Humira light chain	155	172	QSGNSQESVTEQDSKDST			17	1926.82	TNFa-Humira-Conjugate	240	1934.01	0.093293	6.18288	0.120031	4.34658	0.001974
Humira light chain	155	172	QSGNSQESVTEQDSKDST			17	1926.82	TNFa-Humira-Control	0	1927.81	0.015334	0	0	4.36418	0.00418
Humira light chain	155	172	QSGNSQESVTEQDSKDST			17	1926.82	TNFa-Humira-Control	0.5	1933.57	0.06116	5.7603	0.063053	4.35012	0.00124
Humira light chain	155	172	QSGNSQESVTEQDSKDST			17	1926.82	TNFa-Humira-Control	5	1933.53	0.066321	5.72191	0.068071	4.35396	0.006793
Humira light chain	155	172	QSGNSQESVTEQDSKDST			17	1926.82	TNFa-Humira-Control	30	1933.72	0.085361	5.90984	0.086727	4.34821	0.002766
Humira light chain	155	172	QSGNSQESVTEQDSKDST			17	1926.82	TNFa-Humira-Control	240	1934.01	0.097265	6.20361	0.098466	4.3471	0.001742
Humira light chain	162	172	SVTEQDSKDST			10	1196.53	TNFa-Humira-Conjugate	0	1197.09	0.042669	0	0	4.04163	0.012502
Humira light chain	162	172	SVTEQDSKDST			10	1196.53	TNFa-Humira-Conjugate	0.5	1199.73	0.200392	2.64447	0.204884	4.03469	0.01296
Humira light chain	162	172	SVTEQDSKDST			10	1196.53	TNFa-Humira-Conjugate	5	1199.78	0.01534	2.69247	0.045343	4.02665	0.011173
Humira light chain	162	172	SVTEQDSKDST			10	1196.53	TNFa-Humira-Conjugate	30	1199.96	0.07937	2.87165	0.090112	4.02946	0.011715
Humira light chain	162	172	SVTEQDSKDST			10	1196.53	TNFa-Humira-Conjugate	240	1200.11	0.086919	3.02475	0.096828	4.03064	0.010008
Humira light chain	162	178	SVTEQDSKDSTYSLSST			16	1834.82	TNFa-Humira-Conjugate	0	1835.68	0.018336	0	0	5.87407	0.005744
Humira light chain	162	178	SVTEQDSKDSTYSLSST			16	1834.82	TNFa-Humira-Conjugate	0.5	1839.28	0.127084	3.59745	0.1284	5.86232	0.004181
Humira light chain	162	178	SVTEQDSKDSTYSLSST			16	1834.82	TNFa-Humira-Conjugate	5	1839.03	0.08169	3.35039	0.083722	5.86899	0.003545
Humira light chain	162	178	SVTEQDSKDSTYSLSST			16	1834.82	TNFa-Humira-Conjugate	30	1839.32	0.034378	3.636	0.038962	5.86287	0.004739
Humira light chain	162	178	SVTEQDSKDSTYSLSST			16	1834.82	TNFa-Humira-Conjugate	240	1839.66	0.090446	3.97512	0.092285	5.85919	0.001751
Humira light chain	162	181	SVTEQDSKDSTYSLSSTLTL			19	2162.03	TNFa-Humira-Conjugate	0	2163.15	0.05726	0	0	7.95352	0.003131
Humira light chain	162	181	SVTEQDSKDSTYSLSSTLTL			19	2162.03	TNFa-Humira-Conjugate	0.5	2166.76	0.165462	3.60787	0.17509	7.93947	0.001086
Humira light chain	162	181	SVTEQDSKDSTYSLSSTLTL			19	2162.03	TNFa-Humira-Conjugate	5	2166.46	0.196776	3.30659	0.204938	7.95838	0.01841
Humira light chain	162	181	SVTEQDSKDSTYSLSSTLTL			19	2162.03	TNFa-Humira-Conjugate	30	2166.76	0.142214	3.61136	0.153309	7.95495	0.015166
Humira light chain	162	181	SVTEQDSKDSTYSLSSTLTL			19	2162.03	TNFa-Humira-Conjugate	240	2167.15	0.224405	3.99879	0.231595	7.93594	0.002474
Humira light chain	162	172	SVTEQDSKDST			10	1196.53	TNFa-Humira-Control	0	1197.1	0.060629	0	0	4.04131	0.013483
Humira light chain	162	172	SVTEQDSKDST			10	1196.53	TNFa-Humira-Control	0.5	1199.59	0.034267	2.49415	0.069642	4.03382	0.010789
Humira light chain	162	172	SVTEQDSKDST			10	1196.53	TNFa-Humira-Control	5	1199.77	0.063713	2.67653	0.08795	4.03182	0.011487
Humira light chain	162	172	SVTEQDSKDST			10	1196.53	TNFa-Humira-Control	30	1199.97	0.059602	2.87694	0.085019	4.0303	0.012376
Humira light chain	162	172	SVTEQDSKDST			10	1196.53	TNFa-Humira-Control	240	1200.22	0.071754	3.1211	0.093939	4.03016	0.010617
Humira light chain	162	178	SVTEQDSKDSTYSLSST			16	1834.82	TNFa-Humira-Control	0	1835.69	0.017759	0	0	5.87032	0.004367
Humira light chain	162	178	SVTEQDSKDSTYSLSST			16	1834.82	TNFa-Humira-Control	0.5	1839.28	0.111473	3.58932	0.112878	5.86625	0.003845
Humira light chain	162	178	SVTEQDSKDSTYSLSST			16	1834.82	TNFa-Humira-Control	5	1839.08	0.054348	3.39376	0.057176	5.86437	0.005305
Humira light chain	162	178	SVTEQDSKDSTYSLSST			16	1834.82	TNFa-Humira-Control	30	1839.26	0.010931	3.57177	0.020853	5.86128	0.003912
Humira light chain	162	178	SVTEQDSKDSTYSLSST			16	1834.82	TNFa-Humira-Control	240	1839.67	0.030413	3.98451	0.035218	5.8558	0.004701
Humira light chain	162	181	SVTEQDSKDSTYSLSSTLTL			19	2162.03	TNFa-Humira-Control	0	2162.93	0.064415	0	0	7.94456	0.005945
Humira light chain	162	181	SVTEQDSKDSTYSLSSTLTL			19	2162.03	TNFa-Humira-Control	0.5	2166.78	0.169857	3.84502	0.181661	7.94186	0.001979
Humira light chain	162	181	SVTEQDSKDSTYSLSSTLTL			19	2162.03	TNFa-Humira-Control	5	2166.54	0.179704	3.61106	0.1909	7.94359	0.001041
Humira light chain	162	181	SVTEQDSKDSTYSLSSTLTL			19	2162.03	TNFa-Humira-Control	30	2166.78	0.150019	3.85018	0.163264	7.94116	0.002656
Humira light chain	162	181	SVTEQDSKDSTYSLSSTLTL			19	2162.03	TNFa-Humira-Control	240	2167.16	0.129353	4.2271	0.144505	7.94817	0.012851
Humira light chain	165	178	EQDSKDSTYSLSST			13	1547.67	TNFa-Humira-Conjugate	0	1548.41	0.043642	0	0	5.74082	0.003824
Humira light chain	165	178	EQDSKDSTYSLSST			13	1547.67	TNFa-Humira-Conjugate	0.5	1550.42	0.101909	2.01332	0.110861	5.72619	0.003714
Humira light chain	165	178	EQDSKDSTYSLSST			13	1547.67	TNFa-Humira-Conjugate	5	1550.38	0.100193	1.97118	0.109285	5.73295	0.002708
Humira light chain	165	178	EQDSKDSTYSLSST			13	1547.67	TNFa-Humira-Conjugate	30	1550.48	0.031302	2.07453	0.053707	5.72395	0.002625
Humira light chain	165	178	EQDSKDSTYSLSST			13	1547.67	TNFa-Humira-Conjugate	240	1550.86	0.096131	2.4568	0.105573	5.7283	0.003811
Humira light chain	165	178	EQDSKDSTYSLSST			13	1547.67	TNFa-Humira-Control	0	1548.38	0.05121	0	0	5.73809	0.001071
Humira light chain	165	178	EQDSKDSTYSLSST			13	1547.67	TNFa-Humira-Control	0.5	1550.52	0.15625	2.13606	0.164428	5.73375	0.002396
Humira light chain	165	178	EQDSKDSTYSLSST			13	1547.67	TNFa-Humira-Control	5	1550.48	0.143066	2.10096	0.151955	5.72853	0.004503
Humira light chain	165	178	EQDSKDSTYSLSST			13	1547.67	TNFa-Humira-Control	30	1550.52	0.120532	2.13787	0.13096	5.72719	0.005185
Humira light chain	165	178	EQDSKDSTYSLSST			13	1547.67	TNFa-Humira-Control	240	1550.88	0.065666	2.49519	0.083274	5.72996	0.008509
Humira light chain	173	178	YSLSST			5	657.309	TNFa-Humira-Conjugate	0	657.634	0.015614	0	0	6.22435	0.002463
Humira light chain	173	178	YSLSST			5	657.309	TNFa-Humira-Conjugate	0.5	658.206	0.010892	0.572617	0.019037	6.20606	0.00359
Humira light chain	173	178	YSLSST			5	657.309	TNFa-Humira-Conjugate	5	658.083	0.028477	0.449593	0.032477	6.21388	0.003725
Humira light chain	173	178	YSLSST			5	657.309	TNFa-Humira-Conjugate	30	658.176	0.055669	0.542469	0.057817	6.20842	0.000289
Humira light chain	173	178	YSLSST			5	657.309	TNFa-Humira-Conjugate	240	658.404	0.034238	0.770632	0.03763	6.20575	0.001015
Humira light chain	173	179	YSLSSTL			6	770.393	TNFa-Humira-Conjugate	0	770.795	0.022088	0	0	7.84603	0.002797
Humira light chain	173	179	YSLSSTL			6	770.393	TNFa-Humira-Conjugate	0.5	771.429	0.032316	0.633854	0.039144	7.82577	0.000922
Humira light chain	173	179	YSLSSTL			6	770.393	TNFa-Humira-Conjugate	5	771.294	0.0275	0.498627	0.035272	7.84235	0.018832
Humira light chain	173	179	YSLSSTL			6	770.393	TNFa-Humira-Conjugate	30	771.395	0.055855	0.600089	0.060064	7.83528	0.013351
Humira light chain	173	179	YSLSSTL			6	770.393	TNFa-Humira-Conjugate	240	771.643	0.090955	0.848404	0.093599	7.82188	0.003337
Humira light chain	173	178	YSLSST			5	657.309	TNFa-Humira-Control	0	657.612	0.032048	0	0	6.22878	0.002279
Humira light chain	173	178	YSLSST			5	657.309	TNFa-Humira-Control	0.5	658.171	0.067636	0.558948	0.074844	6.20959	0.004945
Humira light chain	173	178	YSLSST			5	657.309	TNFa-Humira-Control	5	658.142	0.027877	0.529348	0.042476	6.21043	0.003686
Humira light chain	173	178	YSLSST			5	657.309	TNFa-Humira-Control	30	658.139	0.031354	0.526102	0.044835	6.20645	0.006133
Humira light chain	173	178	YSLSST			5	657.309	TNFa-Humira-Control	240	658.384	0.066701	0.771936	0.074	6.20367	0.004535
Humira light chain	173	179	YSLSSTL			6	770.393	TNFa-Humira-Control	0	770.823	0.023897	0	0	7.83765	0.007088
Humira light chain	173	179	YSLSSTL			6	770.393	TNFa-Humira-Control	0.5	771.315	0.061671	0.49232	0.066139	7.82755	0.007271
Humira light chain	173	179	YSLSSTL			6	770.393	TNFa-Humira-Control	5	771.335	0.012756	0.511943	0.027088	7.83254	0.00816
Humira light chain	173	179	YSLSSTL			6	770.393	TNFa-Humira-Control	30	771.396	0.017136	0.573441	0.029406	7.82815	0.000339
Humira light chain	173	179	YSLSSTL			6	770.393	TNFa-Humira-Control	240	771.649	0.006618	0.825897	0.024796	7.84047	0.013215
Humira light chain	176	195	SSTLTLSKADYEKHKVYACE			19	2273.11	TNFa-Humira-Conjugate	0	2274.15	0.121796	0	0	5.67891	0.00616
Humira light chain	176	195	SSTLTLSKADYEKHKVYACE			19	2273.11	TNFa-Humira-Conjugate	0.5	2277.37	0.043049	3.22634	0.12918	5.65962	0.003961
Humira light chain	176	195	SSTLTLSKADYEKHKVYACE			19	2273.11	TNFa-Humira-Conjugate	5	2277.35	0.100301	3.20159	0.15778	5.66666	0.004346
Humira light chain	176	195	SSTLTLSKADYEKHKVYACE			19	2273.11	TNFa-Humira-Conjugate	30	2277.34	0.143037	3.18764	0.187867	5.656	0.001493
Humira light chain	176	195	SSTLTLSKADYEKHKVYACE			19	2273.11	TNFa-Humira-Conjugate	240	2277.83	0.140586	3.6866	0.186008	5.66294	0.00701
Humira light chain	176	195	SSTLTLSKADYEKHKVYACE			19	2273.11	TNFa-Humira-Control	0	2274.27	0.070561	0	0	5.67184	0.005038
Humira light chain	176	195	SSTLTLSKADYEKHKVYACE			19	2273.11	TNFa-Humira-Control	0.5	2277.5	0.04974	3.22925	0.08633	5.66954	0.006167
Humira light chain	176	195	SSTLTLSKADYEKHKVYACE			19	2273.11	TNFa-Humira-Control	5	2277.31	0.155715	3.04669	0.170956	5.6583	0.004147
Humira light chain	176	195	SSTLTLSKADYEKHKVYACE			19	2273.11	TNFa-Humira-Control	30	2277.41	0.123376	3.14297	0.142128	5.65864	0.003199
Humira light chain	176	195	SSTLTLSKADYEKHKVYACE			19	2273.11	TNFa-Humira-Control	240	2277.95	0.106328	3.67929	0.127611	5.6526	0.007711
Humira light chain	178	195	TLTLSKADYEKHKVYACE			17	2099.05	TNFa-Humira-Conjugate	0	2100.17	0.069416	0	0	5.67538	0.004982
Humira light chain	178	195	TLTLSKADYEKHKVYACE			17	2099.05	TNFa-Humira-Conjugate	0.5	2102.95	0.120654	2.77861	0.139198	5.66137	0.003953
Humira light chain	178	195	TLTLSKADYEKHKVYACE			17	2099.05	TNFa-Humira-Conjugate	5	2102.93	0.029614	2.76147	0.075469	5.66746	0.007587
Humira light chain	178	195	TLTLSKADYEKHKVYACE			17	2099.05	TNFa-Humira-Conjugate	30	2102.97	0.020958	2.80002	0.072511	5.65825	0.002971
Humira light chain	178	195	TLTLSKADYEKHKVYACE			17	2099.05	TNFa-Humira-Conjugate	240	2103.27	0.014948	3.09625	0.071008	5.65977	0.001431
Humira light chain	178	195	TLTLSKADYEKHKVYACE			17	2099.05	TNFa-Humira-Control	0	2100.18	0.110809	0	0	5.67776	0.00531
Humira light chain	178	195	TLTLSKADYEKHKVYACE			17	2099.05	TNFa-Humira-Control	0.5	2102.84	0.037167	2.65584	0.116876	5.66708	0.005528
Humira light chain	178	195	TLTLSKADYEKHKVYACE			17	2099.05	TNFa-Humira-Control	5	2102.96	0.100861	2.77511	0.149839	5.66312	0.00407
Humira light chain	178	195	TLTLSKADYEKHKVYACE			17	2099.05	TNFa-Humira-Control	30	2102.99	0.084587	2.80528	0.139405	5.6606	0.004352
Humira light chain	178	195	TLTLSKADYEKHKVYACE			17	2099.05	TNFa-Humira-Control	240	2103.43	0.0673	3.24783	0.129646	5.65947	0.003435
Humira light chain	179	195	LTLSKADYEKHKVYACE			16	1998	TNFa-Humira-Conjugate	0	1999.2	0.116186	0	0	5.46858	0.008685
Humira light chain	179	195	LTLSKADYEKHKVYACE			16	1998	TNFa-Humira-Conjugate	0.5	2001.36	0.200084	2.15762	0.231371	5.44939	0.005239
Humira light chain	179	195	LTLSKADYEKHKVYACE			16	1998	TNFa-Humira-Conjugate	5	2001.31	0.062612	2.11057	0.131983	5.46155	0.003016
Humira light chain	179	195	LTLSKADYEKHKVYACE			16	1998	TNFa-Humira-Conjugate	30	2001.3	0.087284	2.09261	0.145319	5.45039	0.00259
Humira light chain	179	195	LTLSKADYEKHKVYACE			16	1998	TNFa-Humira-Conjugate	240	2001.73	0.139288	2.52122	0.181384	5.44781	0.002699
Humira light chain	179	195	LTLSKADYEKHKVYACE			16	1998	TNFa-Humira-Control	0	1999.22	0.131255	0	0	5.46675	0.006875
Humira light chain	179	195	LTLSKADYEKHKVYACE			16	1998	TNFa-Humira-Control	0.5	2001.44	0.139075	2.21586	0.191232	5.45616	0.005654
Humira light chain	179	195	LTLSKADYEKHKVYACE			16	1998	TNFa-Humira-Control	5	2001.3	0.057366	2.07801	0.143243	5.4566	0.004898
Humira light chain	179	195	LTLSKADYEKHKVYACE			16	1998	TNFa-Humira-Control	30	2001.35	0.061275	2.13199	0.144853	5.44823	0.011142
Humira light chain	179	195	LTLSKADYEKHKVYACE			16	1998	TNFa-Humira-Control	240	2001.81	0.121366	2.59093	0.178767	5.44897	0.00566
Humira light chain	182	194	SKADYEKHKVYAC			12	1541.74	TNFa-Humira-Conjugate	0	1542.68	0.01942	0	0	4.35289	0.00074
Humira light chain	182	194	SKADYEKHKVYAC			12	1541.74	TNFa-Humira-Conjugate	0.5	1543.96	0.081897	1.27521	0.084168	4.34397	0.000678
Humira light chain	182	194	SKADYEKHKVYAC			12	1541.74	TNFa-Humira-Conjugate	5	1543.9	0.010554	1.21403	0.022102	4.34218	0.004664
Humira light chain	182	194	SKADYEKHKVYAC			12	1541.74	TNFa-Humira-Conjugate	30	1543.85	0.113832	1.17006	0.115477	4.34214	0.004092
Humira light chain	182	194	SKADYEKHKVYAC			12	1541.74	TNFa-Humira-Conjugate	240	1544.12	0.072381	1.43728	0.074941	4.34286	0.001282
Humira light chain	182	195	SKADYEKHKVYACE			13	1670.78	TNFa-Humira-Conjugate	0	1671.73	0.050795	0	0	4.46249	0.003477
Humira light chain	182	195	SKADYEKHKVYACE			13	1670.78	TNFa-Humira-Conjugate	0.5	1673.31	0.13043	1.58126	0.139972	4.45911	0.003715
Humira light chain	182	195	SKADYEKHKVYACE			13	1670.78	TNFa-Humira-Conjugate	5	1673.07	0.136335	1.34076	0.14549	4.4462	0.005381
Humira light chain	182	195	SKADYEKHKVYACE			13	1670.78	TNFa-Humira-Conjugate	30	1673.09	0.090072	1.3606	0.103408	4.44476	0.006267
Humira light chain	182	195	SKADYEKHKVYACE			13	1670.78	TNFa-Humira-Conjugate	240	1673.52	0.065442	1.79262	0.082842	4.44821	0.004158
Humira light chain	182	194	SKADYEKHKVYAC			12	1541.74	TNFa-Humira-Control	0	1542.67	0.055274	0	0	4.35484	0.006561
Humira light chain	182	194	SKADYEKHKVYAC			12	1541.74	TNFa-Humira-Control	0.5	1543.83	0.114347	1.16165	0.127006	4.34391	0.001398
Humira light chain	182	194	SKADYEKHKVYAC			12	1541.74	TNFa-Humira-Control	5	1543.94	0.101722	1.2696	0.11577	4.34532	0.003296
Humira light chain	182	194	SKADYEKHKVYAC			12	1541.74	TNFa-Humira-Control	30	1543.98	0.013199	1.30766	0.056828	4.34135	0.003296
Humira light chain	182	194	SKADYEKHKVYAC			12	1541.74	TNFa-Humira-Control	240	1544.42	0.103389	1.74917	0.117237	4.3396	0.001253
Humira light chain	182	195	SKADYEKHKVYACE			13	1670.78	TNFa-Humira-Control	0	1671.74	0.087141	0	0	4.46046	0.00506
Humira light chain	182	195	SKADYEKHKVYACE			13	1670.78	TNFa-Humira-Control	0.5	1673.23	0.111352	1.49295	0.141396	4.4584	0.003529
Humira light chain	182	195	SKADYEKHKVYACE			13	1670.78	TNFa-Humira-Control	5	1673.1	0.104053	1.35997	0.135722	4.45104	0.004072
Humira light chain	182	195	SKADYEKHKVYACE			13	1670.78	TNFa-Humira-Control	30	1673.07	0.109656	1.32975	0.140064	4.44848	0.003406
Humira light chain	182	195	SKADYEKHKVYACE			13	1670.78	TNFa-Humira-Control	240	1673.56	0.152732	1.814	0.175843	4.444	0.003351
Humira light chain	196	214	VTHQGLSSPVTKSFNRGEC			17	2047	TNFa-Humira-Conjugate	0	2048.38	0.18839	0	0	5.55995	0.01024
Humira light chain	196	214	VTHQGLSSPVTKSFNRGEC			17	2047	TNFa-Humira-Conjugate	0.5	2052.33	0.127127	3.95067	0.227271	5.52429	0.003759
Humira light chain	196	214	VTHQGLSSPVTKSFNRGEC			17	2047	TNFa-Humira-Conjugate	5	2052.14	0.090324	3.75996	0.208924	5.53593	0.006127
Humira light chain	196	214	VTHQGLSSPVTKSFNRGEC			17	2047	TNFa-Humira-Conjugate	30	2052.6	0.094833	4.22286	0.210913	5.52599	0.008
Humira light chain	196	214	VTHQGLSSPVTKSFNRGEC			17	2047	TNFa-Humira-Conjugate	240	2053	0.123894	4.62647	0.225479	5.52818	0.00537
Humira light chain	196	214	VTHQGLSSPVTKSFNRGEC			17	2047	TNFa-Humira-Control	0	2048.42	0.198462	0	0	5.55458	0.009012
Humira light chain	196	214	VTHQGLSSPVTKSFNRGEC			17	2047	TNFa-Humira-Control	0.5	2052.39	0.092361	3.97139	0.218901	5.52878	0.005875
Humira light chain	196	214	VTHQGLSSPVTKSFNRGEC			17	2047	TNFa-Humira-Control	5	2052.12	0.106265	3.70369	0.225121	5.53865	0.005144
Humira light chain	196	214	VTHQGLSSPVTKSFNRGEC			17	2047	TNFa-Humira-Control	30	2052.53	0.035847	4.11275	0.201673	5.5332	0.008973
Humira light chain	196	214	VTHQGLSSPVTKSFNRGEC			17	2047	TNFa-Humira-Control	240	2053.06	0.108748	4.63908	0.226304	5.52873	0.005457
Humira light chain	197	214	THQGLSSPVTKSFNRGEC			16	1947.93	TNFa-Humira-Conjugate	0	1949.07	0.081647	0	0	5.56339	0.008142
Humira light chain	197	214	THQGLSSPVTKSFNRGEC			16	1947.93	TNFa-Humira-Conjugate	0.5	1952.78	0.113848	3.71907	0.140099	5.53185	0.001797
Humira light chain	197	214	THQGLSSPVTKSFNRGEC			16	1947.93	TNFa-Humira-Conjugate	5	1952.79	0.05136	3.72304	0.096458	5.53641	0.013477
Humira light chain	197	214	THQGLSSPVTKSFNRGEC			16	1947.93	TNFa-Humira-Conjugate	30	1953	0.062093	3.9333	0.102576	5.5336	0.005187
Humira light chain	197	214	THQGLSSPVTKSFNRGEC			16	1947.93	TNFa-Humira-Conjugate	240	1953.43	0.066811	4.36064	0.105499	5.52296	0.003918
Humira light chain	197	214	THQGLSSPVTKSFNRGEC			16	1947.93	TNFa-Humira-Control	0	1949.08	0.033881	0	0	5.56215	0.003459
Humira light chain	197	214	THQGLSSPVTKSFNRGEC			16	1947.93	TNFa-Humira-Control	0.5	1952.96	0.059155	3.87634	0.06817	5.53334	0.004316
Humira light chain	197	214	THQGLSSPVTKSFNRGEC			16	1947.93	TNFa-Humira-Control	5	1952.59	0.094169	3.51119	0.100079	5.54127	0.015342
Humira light chain	197	214	THQGLSSPVTKSFNRGEC			16	1947.93	TNFa-Humira-Control	30	1953.09	0.095874	4.01077	0.101684	5.54034	0.010122
Humira light chain	197	214	THQGLSSPVTKSFNRGEC			16	1947.93	TNFa-Humira-Control	240	1953.55	0.069802	4.46466	0.07759	5.54123	0.00397
Humira light chain	199	214	QGLSSPVTKSFNRGEC			14	1709.83	TNFa-Humira-Conjugate	0	1710.58	0.204876	0	0	5.57902	0.06736
Humira light chain	199	214	QGLSSPVTKSFNRGEC			14	1709.83	TNFa-Humira-Conjugate	0.5	1714.63	0.200095	4.04988	0.286378	5.52638	0.015531
Humira light chain	199	214	QGLSSPVTKSFNRGEC			14	1709.83	TNFa-Humira-Conjugate	5	1714.3	0.238139	3.72002	0.314141	5.53534	0.014213
Humira light chain	199	214	QGLSSPVTKSFNRGEC			14	1709.83	TNFa-Humira-Conjugate	30	1714.67	0.017322	4.0859	0.205607	5.53502	0.003036
Humira light chain	199	214	QGLSSPVTKSFNRGEC			14	1709.83	TNFa-Humira-Conjugate	240	1715.05	0.133214	4.46713	0.244378	5.53252	0.010369
Humira light chain	199	214	QGLSSPVTKSFNRGEC			14	1709.83	TNFa-Humira-Control	0	1710.66	0.195308	0	0	5.54355	0.020692
Humira light chain	199	214	QGLSSPVTKSFNRGEC			14	1709.83	TNFa-Humira-Control	0.5	1714.46	0.255928	3.80601	0.321939	5.52309	0.013815
Humira light chain	199	214	QGLSSPVTKSFNRGEC			14	1709.83	TNFa-Humira-Control	5	1714.36	0.165747	3.7058	0.256158	5.53576	0.009441
Humira light chain	199	214	QGLSSPVTKSFNRGEC			14	1709.83	TNFa-Humira-Control	30	1714.61	0.155206	3.95335	0.249467	5.52697	0.016056
Humira light chain	199	214	QGLSSPVTKSFNRGEC			14	1709.83	TNFa-Humira-Control	240	1715.01	0.139217	4.35192	0.239847	5.53372	0.004194
Humira light chain	202	214	SSPVTKSFNRGEC			11	1411.66	TNFa-Humira-Conjugate	0	1412.45	0.038815	0	0	5.55312	0.003322
Humira light chain	202	214	SSPVTKSFNRGEC			11	1411.66	TNFa-Humira-Conjugate	0.5	1415.67	0.049879	3.21586	0.063202	5.53111	0.003425
Humira light chain	202	214	SSPVTKSFNRGEC			11	1411.66	TNFa-Humira-Conjugate	5	1415.42	0.04718	2.96791	0.061094	5.54242	0.009577
Humira light chain	202	214	SSPVTKSFNRGEC			11	1411.66	TNFa-Humira-Conjugate	30	1415.72	0.076262	3.26959	0.085571	5.52808	0.006077
Humira light chain	202	214	SSPVTKSFNRGEC			11	1411.66	TNFa-Humira-Conjugate	240	1416	0.08473	3.55177	0.093198	5.53206	0.002822
Humira light chain	202	214	SSPVTKSFNRGEC			11	1411.66	TNFa-Humira-Control	0	1412.42	0.027026	0	0	5.54663	0.001138
Humira light chain	202	214	SSPVTKSFNRGEC			11	1411.66	TNFa-Humira-Control	0.5	1415.77	0.094556	3.35437	0.098343	5.53373	0.003506
Humira light chain	202	214	SSPVTKSFNRGEC			11	1411.66	TNFa-Humira-Control	5	1415.55	0.023032	3.13797	0.035509	5.53749	0.00316
Humira light chain	202	214	SSPVTKSFNRGEC			11	1411.66	TNFa-Humira-Control	30	1415.76	0.023016	3.34126	0.035499	5.52996	0.013329
Humira light chain	202	214	SSPVTKSFNRGEC			11	1411.66	TNFa-Humira-Control	240	1416.02	0.040712	3.60141	0.048866	5.53309	0.016327
Humira light chain	204	214	PVTKSFNRGEC			9	1237.6	TNFa-Humira-Conjugate	0	1238.45	0.050829	0	0	5.55913	0.003275
Humira light chain	204	214	PVTKSFNRGEC			9	1237.6	TNFa-Humira-Conjugate	0.5	1241.4	0.045944	2.95041	0.068516	5.52767	0.005022
Humira light chain	204	214	PVTKSFNRGEC			9	1237.6	TNFa-Humira-Conjugate	5	1241.16	0.080228	2.70636	0.094974	5.53911	0.012478
Humira light chain	204	214	PVTKSFNRGEC			9	1237.6	TNFa-Humira-Conjugate	30	1241.33	0.040047	2.88494	0.064709	5.53301	0.010268
Humira light chain	204	214	PVTKSFNRGEC			9	1237.6	TNFa-Humira-Conjugate	240	1241.49	0.085862	3.04319	0.099779	5.5298	0.003158
Humira light chain	204	214	PVTKSFNRGEC			9	1237.6	TNFa-Humira-Control	0	1238.49	0.054297	0	0	5.55357	0.004561
Humira light chain	204	214	PVTKSFNRGEC			9	1237.6	TNFa-Humira-Control	0.5	1241.36	0.182678	2.86416	0.190576	5.52731	0.004292
Humira light chain	204	214	PVTKSFNRGEC			9	1237.6	TNFa-Humira-Control	5	1241.13	0.070284	2.64021	0.088814	5.53792	0.009009
Humira light chain	204	214	PVTKSFNRGEC			9	1237.6	TNFa-Humira-Control	30	1241.42	0.050288	2.92325	0.074007	5.53491	0.014348
Humira light chain	204	214	PVTKSFNRGEC			9	1237.6	TNFa-Humira-Control	240	1241.59	0.064295	3.09403	0.084154	5.52369	0.008361
Humira light chain	208	214	SFNRGEC			6	812.336	TNFa-Humira-Conjugate	0	812.721	0.00505	0	0	5.56201	0.003112
Humira light chain	208	214	SFNRGEC			6	812.336	TNFa-Humira-Conjugate	0.5	814.98	0.002312	2.25889	0.005554	5.5356	0.002007
Humira light chain	208	214	SFNRGEC			6	812.336	TNFa-Humira-Conjugate	5	814.876	0.060927	2.15503	0.061135	5.54558	0.004722
Humira light chain	208	214	SFNRGEC			6	812.336	TNFa-Humira-Conjugate	30	814.985	0.048657	2.26384	0.048918	5.53545	0.00246
Humira light chain	208	214	SFNRGEC			6	812.336	TNFa-Humira-Conjugate	240	815.136	0.037827	2.41444	0.038163	5.53564	0.002538
Humira light chain	208	214	SFNRGEC			6	812.336	TNFa-Humira-Control	0	812.683	0.058132	0	0	5.55457	0.00022
Humira light chain	208	214	SFNRGEC			6	812.336	TNFa-Humira-Control	0.5	815.025	0.068507	2.34237	0.089847	5.53836	0.002798
Humira light chain	208	214	SFNRGEC			6	812.336	TNFa-Humira-Control	5	814.9	0.051173	2.2174	0.077446	5.54173	0.003935
Humira light chain	208	214	SFNRGEC			6	812.336	TNFa-Humira-Control	30	815.026	0.044856	2.34315	0.073426	5.53835	0.006006
Humira light chain	208	214	SFNRGEC			6	812.336	TNFa-Humira-Control	240	815.184	0.043585	2.50157	0.072657	5.53407	0.004485

## Sheet: Opdivo HDX data
Protein	Start	End	Sequence	Modification	Fragment	MaxUptake	MHP	State	Exposure	Center	Center SD	Uptake	Uptake SD	RT	RT SD
Opdivo heavy chain	6	16	ESGGGVVQPGR			9	1042.53	Opdivo-Conjugate-PD1	0	1042.99	0.021919	0	0	5.27526	0.00471
Opdivo heavy chain	6	16	ESGGGVVQPGR			9	1042.53	Opdivo-Conjugate-PD1	15	1045.04	0.086504	2.05809	0.089238	5.27723	0.001746
Opdivo heavy chain	6	16	ESGGGVVQPGR			9	1042.53	Opdivo-Conjugate-PD1	60	1045.3	0.052145	2.31735	0.056564	5.27559	0.002694
Opdivo heavy chain	6	16	ESGGGVVQPGR			9	1042.53	Opdivo-Conjugate-PD1	240	1045.8	0.081301	2.81856	0.084204	5.27694	0.002126
Opdivo heavy chain	6	16	ESGGGVVQPGR			9	1042.53	Opdivo-Conjugate-PD1	480	1045.95	0.030426	2.95974	0.037499	5.27434	0.002814
Opdivo heavy chain	6	16	ESGGGVVQPGR			9	1042.53	Opdivo-Control-PD1	0	1042.89	0.013597	0	0	5.27459	0.004702
Opdivo heavy chain	6	16	ESGGGVVQPGR			9	1042.53	Opdivo-Control-PD1	15	1045.37	0.026983	2.4807	0.030215	5.27426	0.001482
Opdivo heavy chain	6	16	ESGGGVVQPGR			9	1042.53	Opdivo-Control-PD1	60	1045.63	0.036892	2.73245	0.039318	5.27934	0.002994
Opdivo heavy chain	6	16	ESGGGVVQPGR			9	1042.53	Opdivo-Control-PD1	240	1045.97	0.06192	3.07624	0.063396	5.28038	0.001875
Opdivo heavy chain	6	16	ESGGGVVQPGR			9	1042.53	Opdivo-Control-PD1	480	1046.05	0.141138	3.15671	0.141791	5.26861	0.002277
Opdivo heavy chain	4	17	LVESGGGVVQPGRS			12	1341.71	Opdivo-Conjugate-PD1	0	1342.29	0.031392	0	0	4.93819	0.004489
Opdivo heavy chain	4	17	LVESGGGVVQPGRS			12	1341.71	Opdivo-Conjugate-PD1	15	1346.88	0.07857	4.58964	0.084609	4.94434	0.003904
Opdivo heavy chain	4	17	LVESGGGVVQPGRS			12	1341.71	Opdivo-Conjugate-PD1	60	1347.2	0.09074	4.91277	0.096017	4.9317	0.005233
Opdivo heavy chain	4	17	LVESGGGVVQPGRS			12	1341.71	Opdivo-Conjugate-PD1	240	1347.6	0.129006	5.30414	0.13277	4.93208	0.000561
Opdivo heavy chain	4	17	LVESGGGVVQPGRS			12	1341.71	Opdivo-Conjugate-PD1	480	1347.65	0.12605	5.35968	0.129901	4.92174	0.003058
Opdivo heavy chain	4	17	LVESGGGVVQPGRS			12	1341.71	Opdivo-Control-PD1	0	1342.41	0.02268	0	0	4.9352	0.00195
Opdivo heavy chain	4	17	LVESGGGVVQPGRS			12	1341.71	Opdivo-Control-PD1	15	1347.16	0.06414	4.75767	0.068032	4.93338	0.004273
Opdivo heavy chain	4	17	LVESGGGVVQPGRS			12	1341.71	Opdivo-Control-PD1	60	1347.25	0.121429	4.84672	0.123529	4.93238	0.001837
Opdivo heavy chain	4	17	LVESGGGVVQPGRS			12	1341.71	Opdivo-Control-PD1	240	1347.43	0.149705	5.02278	0.151413	4.92943	0.008553
Opdivo heavy chain	4	17	LVESGGGVVQPGRS			12	1341.71	Opdivo-Control-PD1	480	1347.68	0.039796	5.27604	0.045805	4.92344	0.003725
Opdivo heavy chain	5	17	VESGGGVVQPGRS			11	1228.63	Opdivo-Conjugate-PD1	0	1229.35	0.014433	0	0	4.39775	0.001012
Opdivo heavy chain	5	17	VESGGGVVQPGRS			11	1228.63	Opdivo-Conjugate-PD1	15	1233.08	0.066347	3.72962	0.067898	4.40052	0.001931
Opdivo heavy chain	5	17	VESGGGVVQPGRS			11	1228.63	Opdivo-Conjugate-PD1	60	1233.43	0.082424	4.081	0.083678	4.39455	0.002695
Opdivo heavy chain	5	17	VESGGGVVQPGRS			11	1228.63	Opdivo-Conjugate-PD1	240	1233.63	0.08477	4.27881	0.085989	4.39617	0.001599
Opdivo heavy chain	5	17	VESGGGVVQPGRS			11	1228.63	Opdivo-Conjugate-PD1	480	1233.77	0.147465	4.41675	0.148169	4.3895	0.001708
Opdivo heavy chain	5	17	VESGGGVVQPGRS			11	1228.63	Opdivo-Control-PD1	0	1229.12	0.01865	0	0	4.39585	0.001595
Opdivo heavy chain	5	17	VESGGGVVQPGRS			11	1228.63	Opdivo-Control-PD1	15	1233.61	0.045008	4.48476	0.048719	4.39889	0.001128
Opdivo heavy chain	5	17	VESGGGVVQPGRS			11	1228.63	Opdivo-Control-PD1	60	1233.84	0.08689	4.7176	0.088869	4.40116	0.000825
Opdivo heavy chain	5	17	VESGGGVVQPGRS			11	1228.63	Opdivo-Control-PD1	240	1234.11	0.092708	4.9879	0.094565	4.39547	0.002561
Opdivo heavy chain	5	17	VESGGGVVQPGRS			11	1228.63	Opdivo-Control-PD1	480	1234.34	0.008529	5.21277	0.020508	4.38842	0.002164
Opdivo heavy chain	7	17	SGGGVVQPGRS			9	1000.52	Opdivo-Conjugate-PD1	0	1000.99	0.007468	0	0	4.40022	0.001482
Opdivo heavy chain	7	17	SGGGVVQPGRS			9	1000.52	Opdivo-Conjugate-PD1	15	1003.97	0.052861	2.98028	0.053386	4.40217	0.002456
Opdivo heavy chain	7	17	SGGGVVQPGRS			9	1000.52	Opdivo-Conjugate-PD1	60	1004.19	0.038046	3.20567	0.038772	4.39462	0.002673
Opdivo heavy chain	7	17	SGGGVVQPGRS			9	1000.52	Opdivo-Conjugate-PD1	240	1004.38	0.028868	3.39432	0.029818	4.39742	0.002111
Opdivo heavy chain	7	17	SGGGVVQPGRS			9	1000.52	Opdivo-Conjugate-PD1	480	1004.47	0.130101	3.48092	0.130315	4.38891	0.002599
Opdivo heavy chain	7	17	SGGGVVQPGRS			9	1000.52	Opdivo-Control-PD1	0	1000.97	0.008019	0	0	4.3995	0.001356
Opdivo heavy chain	7	17	SGGGVVQPGRS			9	1000.52	Opdivo-Control-PD1	15	1004.5	0.040924	3.53719	0.041703	4.39987	0.000982
Opdivo heavy chain	7	17	SGGGVVQPGRS			9	1000.52	Opdivo-Control-PD1	60	1004.76	0.069155	3.79036	0.069618	4.40176	0.001582
Opdivo heavy chain	7	17	SGGGVVQPGRS			9	1000.52	Opdivo-Control-PD1	240	1004.91	0.075657	3.94762	0.076081	4.39741	0.00157
Opdivo heavy chain	7	17	SGGGVVQPGRS			9	1000.52	Opdivo-Control-PD1	480	1005.15	0.01958	4.18423	0.021159	4.38889	0.00346
Opdivo heavy chain	9	17	GGVVQPGRS			7	856.463	Opdivo-Conjugate-PD1	0	856.866	0.018397	0	0	4.42159	0.004705
Opdivo heavy chain	9	17	GGVVQPGRS			7	856.463	Opdivo-Conjugate-PD1	15	859.36	0.038332	2.49411	0.042518	4.42399	0.003759
Opdivo heavy chain	9	17	GGVVQPGRS			7	856.463	Opdivo-Conjugate-PD1	60	859.485	0.021598	2.61988	0.028371	4.41221	0.005424
Opdivo heavy chain	9	17	GGVVQPGRS			7	856.463	Opdivo-Conjugate-PD1	240	859.509	0.040028	2.64295	0.044053	4.41771	0.003074
Opdivo heavy chain	9	17	GGVVQPGRS			7	856.463	Opdivo-Conjugate-PD1	480	859.742	0.063394	2.87653	0.066009	4.41218	0.005126
Opdivo heavy chain	9	17	GGVVQPGRS			7	856.463	Opdivo-Control-PD1	0	856.876	0.00776	0	0	4.40414	0.002521
Opdivo heavy chain	9	17	GGVVQPGRS			7	856.463	Opdivo-Control-PD1	15	859.756	0.028763	2.88006	0.029792	4.40445	0.001311
Opdivo heavy chain	9	17	GGVVQPGRS			7	856.463	Opdivo-Control-PD1	60	859.911	0.069481	3.0346	0.069913	4.40625	0.002628
Opdivo heavy chain	9	17	GGVVQPGRS			7	856.463	Opdivo-Control-PD1	240	860.051	0.060717	3.17509	0.061211	4.40127	0.000403
Opdivo heavy chain	9	17	GGVVQPGRS			7	856.463	Opdivo-Control-PD1	480	860.243	0.047721	3.36723	0.048348	4.39407	0.003047
Opdivo heavy chain	12	17	VQPGRS			4	643.352	Opdivo-Conjugate-PD1	0	643.613	0.001498	0	0	4.4014	0.00172
Opdivo heavy chain	12	17	VQPGRS			4	643.352	Opdivo-Conjugate-PD1	15	645.447	0.026672	1.83479	0.026714	4.40288	0.002909
Opdivo heavy chain	12	17	VQPGRS			4	643.352	Opdivo-Conjugate-PD1	60	645.958	0.016339	2.34504	0.016408	4.39801	0.003049
Opdivo heavy chain	12	17	VQPGRS			4	643.352	Opdivo-Conjugate-PD1	240	645.703	0.054816	2.09034	0.054836	4.39852	0.00241
Opdivo heavy chain	12	17	VQPGRS			4	643.352	Opdivo-Conjugate-PD1	480	646.16	0.04808	2.5474	0.048103	4.3905	0.001974
Opdivo heavy chain	12	17	VQPGRS			4	643.352	Opdivo-Control-PD1	0	643.619	0.010571	0	0	4.40004	0.001025
Opdivo heavy chain	12	17	VQPGRS			4	643.352	Opdivo-Control-PD1	15	645.794	0.030696	2.175	0.032466	4.40003	0.001545
Opdivo heavy chain	12	17	VQPGRS			4	643.352	Opdivo-Control-PD1	60	646.229	0.003579	2.60993	0.01116	4.40068	0.000668
Opdivo heavy chain	12	17	VQPGRS			4	643.352	Opdivo-Control-PD1	240	646.21	0.067115	2.59128	0.067942	4.39536	0.003151
Opdivo heavy chain	12	17	VQPGRS			4	643.352	Opdivo-Control-PD1	480	646.477	0.011628	2.85749	0.015715	4.38808	0.002688
Opdivo heavy chain	18	26	LRLDCKASG			8	962.509	Opdivo-Conjugate-PD1	0	962.982	0.02538	0	0	4.9271	0.002077
Opdivo heavy chain	18	26	LRLDCKASG			8	962.509	Opdivo-Conjugate-PD1	15	964.648	0.035496	1.66638	0.043636	4.92719	0.003723
Opdivo heavy chain	18	26	LRLDCKASG			8	962.509	Opdivo-Conjugate-PD1	60	964.9	0.077212	1.91806	0.081276	4.91924	0.003038
Opdivo heavy chain	18	26	LRLDCKASG			8	962.509	Opdivo-Conjugate-PD1	240	965.008	0.029755	2.02632	0.039108	4.92195	0.008198
Opdivo heavy chain	18	26	LRLDCKASG			8	962.509	Opdivo-Conjugate-PD1	480	965.066	0.037144	2.08429	0.044987	4.9157	0.001909
Opdivo heavy chain	18	26	LRLDCKASG			8	962.509	Opdivo-Control-PD1	0	963.03	0.013759	0	0	4.92017	0.000605
Opdivo heavy chain	18	26	LRLDCKASG			8	962.509	Opdivo-Control-PD1	15	964.815	0.015592	1.78488	0.020795	4.92204	0.002081
Opdivo heavy chain	18	26	LRLDCKASG			8	962.509	Opdivo-Control-PD1	60	965.094	0.015659	2.0639	0.020845	4.91967	0.001198
Opdivo heavy chain	18	26	LRLDCKASG			8	962.509	Opdivo-Control-PD1	240	965.274	0.022559	2.24402	0.026423	4.91851	0.000631
Opdivo heavy chain	18	26	LRLDCKASG			8	962.509	Opdivo-Control-PD1	480	965.408	0.041236	2.37752	0.043471	4.90804	0.00171
Opdivo heavy chain	21	34	DCKASGITFSNSGM			13	1417.61	Opdivo-Conjugate-PD1	0	1418.26	0.04851	0	0	6.97903	0.001676
Opdivo heavy chain	21	34	DCKASGITFSNSGM			13	1417.61	Opdivo-Conjugate-PD1	15	1423.18	0.115407	4.92094	0.125188	6.98985	0.003052
Opdivo heavy chain	21	34	DCKASGITFSNSGM			13	1417.61	Opdivo-Conjugate-PD1	60	1423.64	0.095338	5.38365	0.10697	6.97706	0.005523
Opdivo heavy chain	21	34	DCKASGITFSNSGM			13	1417.61	Opdivo-Conjugate-PD1	240	1423.78	0.098434	5.52352	0.109738	6.98424	0.003833
Opdivo heavy chain	21	34	DCKASGITFSNSGM			13	1417.61	Opdivo-Conjugate-PD1	480	1423.99	0.133162	5.73087	0.141723	6.97156	0.001478
Opdivo heavy chain	21	34	DCKASGITFSNSGM			13	1417.61	Opdivo-Control-PD1	0	1418.2	0.057579	0	0	6.97297	0.005036
Opdivo heavy chain	21	34	DCKASGITFSNSGM			13	1417.61	Opdivo-Control-PD1	15	1423.22	0.1808	5.01491	0.189747	6.97707	0.003239
Opdivo heavy chain	21	34	DCKASGITFSNSGM			13	1417.61	Opdivo-Control-PD1	60	1423.83	0.06944	5.62824	0.090207	6.9782	0.005954
Opdivo heavy chain	21	34	DCKASGITFSNSGM			13	1417.61	Opdivo-Control-PD1	240	1423.86	0.152449	5.65927	0.16296	6.97866	0.00725
Opdivo heavy chain	21	34	DCKASGITFSNSGM			13	1417.61	Opdivo-Control-PD1	480	1424.2	0.09245	5.99622	0.108915	6.96407	0.003648
Opdivo heavy chain	23	36	KASGITFSNSGMHW			13	1522.71	Opdivo-Conjugate-PD1	0	1523.51	0.051438	0	0	7.30359	0.015112
Opdivo heavy chain	23	36	KASGITFSNSGMHW			13	1522.71	Opdivo-Conjugate-PD1	15	1525.98	0.066728	2.47435	0.084252	7.30371	0.0032
Opdivo heavy chain	23	36	KASGITFSNSGMHW			13	1522.71	Opdivo-Conjugate-PD1	60	1526.46	0.174743	2.95571	0.182156	7.29252	0.004686
Opdivo heavy chain	23	36	KASGITFSNSGMHW			13	1522.71	Opdivo-Conjugate-PD1	240	1526.39	0.105568	2.87998	0.117432	7.30259	0.009681
Opdivo heavy chain	23	36	KASGITFSNSGMHW			13	1522.71	Opdivo-Conjugate-PD1	480	1526.87	0.293536	3.36029	0.298009	7.29255	0.010869
Opdivo heavy chain	23	36	KASGITFSNSGMHW			13	1522.71	Opdivo-Control-PD1	0	1523.51	0.052875	0	0	7.30104	0.008089
Opdivo heavy chain	23	36	KASGITFSNSGMHW			13	1522.71	Opdivo-Control-PD1	15	1526.32	0.007073	2.81365	0.053346	7.30189	0.004359
Opdivo heavy chain	23	36	KASGITFSNSGMHW			13	1522.71	Opdivo-Control-PD1	60	1526.81	0.095926	3.3	0.109533	7.29856	0.002306
Opdivo heavy chain	23	36	KASGITFSNSGMHW			13	1522.71	Opdivo-Control-PD1	240	1526.82	0.008009	3.31764	0.053478	7.29801	0.013191
Opdivo heavy chain	23	36	KASGITFSNSGMHW			13	1522.71	Opdivo-Control-PD1	480	1527.35	0.056082	3.84738	0.077077	7.28653	0.008011
Opdivo heavy chain	35	46	HWVRQAPGKGLE			10	1377.74	Opdivo-Conjugate-PD1	0	1378.45	0.050467	0	0	4.57284	0.005781
Opdivo heavy chain	35	46	HWVRQAPGKGLE			10	1377.74	Opdivo-Conjugate-PD1	15	1380.33	0.149419	1.88403	0.157711	4.57975	0.002863
Opdivo heavy chain	35	46	HWVRQAPGKGLE			10	1377.74	Opdivo-Conjugate-PD1	60	1380.65	0.117558	2.20106	0.127932	4.57281	0.004106
Opdivo heavy chain	35	46	HWVRQAPGKGLE			10	1377.74	Opdivo-Conjugate-PD1	240	1380.73	0.176422	2.2873	0.183498	4.57285	0.003487
Opdivo heavy chain	35	46	HWVRQAPGKGLE			10	1377.74	Opdivo-Conjugate-PD1	480	1380.84	0.184717	2.39213	0.191487	4.56646	0.003784
Opdivo heavy chain	35	46	HWVRQAPGKGLE			10	1377.74	Opdivo-Control-PD1	0	1378.64	0.130173	0	0	4.56139	0.004998
Opdivo heavy chain	35	46	HWVRQAPGKGLE			10	1377.74	Opdivo-Control-PD1	15	1380.71	0.033792	2.06146	0.134487	4.5629	0.002443
Opdivo heavy chain	35	46	HWVRQAPGKGLE			10	1377.74	Opdivo-Control-PD1	60	1380.99	0.040686	2.35047	0.136383	4.57006	0.004176
Opdivo heavy chain	35	46	HWVRQAPGKGLE			10	1377.74	Opdivo-Control-PD1	240	1381.15	0.093241	2.5041	0.160121	4.56362	0.002743
Opdivo heavy chain	35	46	HWVRQAPGKGLE			10	1377.74	Opdivo-Control-PD1	480	1381.3	0.092675	2.65455	0.159792	4.56064	0.004795
Opdivo heavy chain	37	46	VRQAPGKGLE			8	1054.6	Opdivo-Conjugate-PD1	0	1055.11	0.031796	0	0	4.03194	0.005472
Opdivo heavy chain	37	46	VRQAPGKGLE			8	1054.6	Opdivo-Conjugate-PD1	15	1056.61	0.031245	1.49811	0.044578	4.04442	0.004505
Opdivo heavy chain	37	46	VRQAPGKGLE			8	1054.6	Opdivo-Conjugate-PD1	60	1056.97	0.05482	1.85856	0.063373	4.04625	0.001907
Opdivo heavy chain	37	46	VRQAPGKGLE			8	1054.6	Opdivo-Conjugate-PD1	240	1057.25	0.107427	2.14243	0.112033	4.04274	0.002714
Opdivo heavy chain	37	46	VRQAPGKGLE			8	1054.6	Opdivo-Conjugate-PD1	480	1057.36	0.131755	2.25272	0.135537	4.03914	0.007012
Opdivo heavy chain	37	46	VRQAPGKGLE			8	1054.6	Opdivo-Control-PD1	0	1055.05	0.016414	0	0	4.01879	0.003056
Opdivo heavy chain	37	46	VRQAPGKGLE			8	1054.6	Opdivo-Control-PD1	15	1057.25	0.020754	2.20197	0.02646	4.03863	0.000426
Opdivo heavy chain	37	46	VRQAPGKGLE			8	1054.6	Opdivo-Control-PD1	60	1057.54	0.053826	2.49271	0.056273	4.03789	0.004989
Opdivo heavy chain	37	46	VRQAPGKGLE			8	1054.6	Opdivo-Control-PD1	240	1057.73	0.069848	2.68103	0.071751	4.0301	0.00124
Opdivo heavy chain	37	46	VRQAPGKGLE			8	1054.6	Opdivo-Control-PD1	480	1057.91	0.046678	2.86503	0.04948	4.03255	0.001829
Opdivo heavy chain	41	46	PGKGLE			4	600.335	Opdivo-Conjugate-PD1	0	600.64	0.074828	0	0	4.58178	0.001998
Opdivo heavy chain	41	46	PGKGLE			4	600.335	Opdivo-Conjugate-PD1	15	601.485	0.039922	0.844903	0.084811	4.57791	0.005911
Opdivo heavy chain	41	46	PGKGLE			4	600.335	Opdivo-Conjugate-PD1	60	601.663	0.104916	1.02266	0.128866	4.57452	0.00495
Opdivo heavy chain	41	46	PGKGLE			4	600.335	Opdivo-Conjugate-PD1	240	601.666	0.035317	1.026	0.082743	4.57732	0.004267
Opdivo heavy chain	41	46	PGKGLE			4	600.335	Opdivo-Conjugate-PD1	480	601.653	0.023112	1.013	0.078316	4.57264	0.001703
Opdivo heavy chain	41	46	PGKGLE			4	600.335	Opdivo-Control-PD1	0	600.624	0.007461	0	0	4.57202	0.000911
Opdivo heavy chain	41	46	PGKGLE			4	600.335	Opdivo-Control-PD1	15	601.636	0.052454	1.01141	0.052982	4.56795	0.001203
Opdivo heavy chain	41	46	PGKGLE			4	600.335	Opdivo-Control-PD1	60	601.807	0.034916	1.18262	0.035704	4.57627	0.002577
Opdivo heavy chain	41	46	PGKGLE			4	600.335	Opdivo-Control-PD1	240	601.85	0.020831	1.2254	0.022126	4.5707	0.000606
Opdivo heavy chain	41	46	PGKGLE			4	600.335	Opdivo-Control-PD1	480	601.987	0.037223	1.36295	0.037964	4.56362	0.001823
Opdivo heavy chain	35	47	HWVRQAPGKGLEW			11	1563.82	Opdivo-Conjugate-PD1	0	1564.63	0.015989	0	0	6.26899	0.004758
Opdivo heavy chain	35	47	HWVRQAPGKGLEW			11	1563.82	Opdivo-Conjugate-PD1	15	1567.08	0.078304	2.44954	0.07992	6.28618	0.014587
Opdivo heavy chain	35	47	HWVRQAPGKGLEW			11	1563.82	Opdivo-Conjugate-PD1	60	1567.47	0.06157	2.83342	0.063612	6.26932	0.005547
Opdivo heavy chain	35	47	HWVRQAPGKGLEW			11	1563.82	Opdivo-Conjugate-PD1	240	1567.47	0.058643	2.83501	0.060783	6.28035	0.004428
Opdivo heavy chain	35	47	HWVRQAPGKGLEW			11	1563.82	Opdivo-Conjugate-PD1	480	1567.72	0.099812	3.08703	0.101085	6.27186	0.003281
Opdivo heavy chain	35	47	HWVRQAPGKGLEW			11	1563.82	Opdivo-Control-PD1	0	1564.87	0.03609	0	0	6.2588	0.006033
Opdivo heavy chain	35	47	HWVRQAPGKGLEW			11	1563.82	Opdivo-Control-PD1	15	1567.46	0.103303	2.59064	0.109426	6.2707	0.017227
Opdivo heavy chain	35	47	HWVRQAPGKGLEW			11	1563.82	Opdivo-Control-PD1	60	1567.78	0.060096	2.90404	0.0701	6.26385	0.008546
Opdivo heavy chain	35	47	HWVRQAPGKGLEW			11	1563.82	Opdivo-Control-PD1	240	1567.91	0.070168	3.04084	0.078906	6.26267	0.008684
Opdivo heavy chain	35	47	HWVRQAPGKGLEW			11	1563.82	Opdivo-Control-PD1	480	1568.16	0.013962	3.28313	0.038697	6.23912	0.013185
Opdivo heavy chain	35	49	HWVRQAPGKGLEWVA			13	1733.92	Opdivo-Conjugate-PD1	0	1734.8	0.009913	0	0	5.85378	0.002722
Opdivo heavy chain	35	49	HWVRQAPGKGLEWVA			13	1733.92	Opdivo-Conjugate-PD1	15	1737.41	0.102205	2.61395	0.102685	5.86976	0.006644
Opdivo heavy chain	35	49	HWVRQAPGKGLEWVA			13	1733.92	Opdivo-Conjugate-PD1	60	1737.82	0.071497	3.01981	0.072181	5.85303	0.009468
Opdivo heavy chain	35	49	HWVRQAPGKGLEWVA			13	1733.92	Opdivo-Conjugate-PD1	240	1737.99	0.050672	3.19197	0.051633	5.85925	0.002847
Opdivo heavy chain	35	49	HWVRQAPGKGLEWVA			13	1733.92	Opdivo-Conjugate-PD1	480	1738.12	0.076562	3.31611	0.077201	5.85809	0.001557
Opdivo heavy chain	35	49	HWVRQAPGKGLEWVA			13	1733.92	Opdivo-Control-PD1	0	1734.89	0.061924	0	0	5.83807	0.00432
Opdivo heavy chain	35	49	HWVRQAPGKGLEWVA			13	1733.92	Opdivo-Control-PD1	15	1737.88	0.064624	2.99322	0.089503	5.83966	0.002619
Opdivo heavy chain	35	49	HWVRQAPGKGLEWVA			13	1733.92	Opdivo-Control-PD1	60	1738.24	0.108129	3.34668	0.124605	5.84969	0.013986
Opdivo heavy chain	35	49	HWVRQAPGKGLEWVA			13	1733.92	Opdivo-Control-PD1	240	1738.29	0.082238	3.39509	0.102945	5.84421	0.005485
Opdivo heavy chain	35	49	HWVRQAPGKGLEWVA			13	1733.92	Opdivo-Control-PD1	480	1738.55	0.049213	3.66463	0.079098	5.83211	0.009144
Opdivo heavy chain	48	53	VAVIWY			5	750.418	Opdivo-Conjugate-PD1	0	750.829	0.018566	0	0	9.12881	0.013749
Opdivo heavy chain	48	53	VAVIWY			5	750.418	Opdivo-Conjugate-PD1	15	751.426	0.014497	0.596436	0.023556	9.13679	0.001743
Opdivo heavy chain	48	53	VAVIWY			5	750.418	Opdivo-Conjugate-PD1	60	751.584	0.027203	0.754495	0.032935	9.11578	0.004678
Opdivo heavy chain	48	53	VAVIWY			5	750.418	Opdivo-Conjugate-PD1	240	751.703	0.002312	0.873228	0.018709	9.13044	0.008283
Opdivo heavy chain	48	53	VAVIWY			5	750.418	Opdivo-Conjugate-PD1	480	751.788	0.02624	0.95849	0.032144	9.12264	0.013386
Opdivo heavy chain	48	53	VAVIWY			5	750.418	Opdivo-Control-PD1	0	750.812	0.008905	0	0	9.15528	0.012305
Opdivo heavy chain	48	53	VAVIWY			5	750.418	Opdivo-Control-PD1	15	751.393	0.014914	0.581517	0.017371	9.13296	0.008384
Opdivo heavy chain	48	53	VAVIWY			5	750.418	Opdivo-Control-PD1	60	751.579	0.037444	0.766996	0.038488	9.12595	0.00461
Opdivo heavy chain	48	53	VAVIWY			5	750.418	Opdivo-Control-PD1	240	751.88	0.024052	1.06842	0.025647	9.12591	0.01112
Opdivo heavy chain	48	53	VAVIWY			5	750.418	Opdivo-Control-PD1	480	751.976	0.012208	1.16406	0.015111	9.1068	0.00333
Opdivo heavy chain	51	59	IWYDGSKRY			8	1187.58	Opdivo-Conjugate-PD1	0	1188.28	0.057423	0	0	6.20429	0.003936
Opdivo heavy chain	51	59	IWYDGSKRY			8	1187.58	Opdivo-Conjugate-PD1	15	1189.85	0.093494	1.56892	0.10972	6.20534	0.005151
Opdivo heavy chain	51	59	IWYDGSKRY			8	1187.58	Opdivo-Conjugate-PD1	60	1190.08	0.060063	1.79581	0.083097	6.1965	0.006354
Opdivo heavy chain	51	59	IWYDGSKRY			8	1187.58	Opdivo-Conjugate-PD1	240	1190.4	0.110442	2.11535	0.124479	6.19704	0.003783
Opdivo heavy chain	51	59	IWYDGSKRY			8	1187.58	Opdivo-Conjugate-PD1	480	1190.53	0.043876	2.24696	0.072267	6.18832	0.011572
Opdivo heavy chain	51	59	IWYDGSKRY			8	1187.58	Opdivo-Control-PD1	0	1188.03	0.182496	0	0	6.20628	0.003362
Opdivo heavy chain	51	59	IWYDGSKRY			8	1187.58	Opdivo-Control-PD1	15	1190.17	0.038041	2.14907	0.186419	6.18671	0.006768
Opdivo heavy chain	51	59	IWYDGSKRY			8	1187.58	Opdivo-Control-PD1	60	1190.39	0.041254	2.3694	0.187101	6.20028	0.004037
Opdivo heavy chain	51	59	IWYDGSKRY			8	1187.58	Opdivo-Control-PD1	240	1190.78	0.238538	2.75224	0.300342	6.19349	0.002707
Opdivo heavy chain	51	59	IWYDGSKRY			8	1187.58	Opdivo-Control-PD1	480	1191	0.018992	2.97174	0.183482	6.18401	0.000952
Opdivo heavy chain	48	62	VAVIWYDGSKRYYAD			14	1805.89	Opdivo-Conjugate-PD1	0	1806.95	0.181981	0	0	6.87996	0.004983
Opdivo heavy chain	48	62	VAVIWYDGSKRYYAD			14	1805.89	Opdivo-Control-PD1	0	1806.75	0.238602	0	0	6.86858	0.008114
Opdivo heavy chain	48	62	VAVIWYDGSKRYYAD			14	1805.89	Opdivo-Control-PD1	15	1810.24	0.08934	3.49164	0.254779	6.87344	0.001283
Opdivo heavy chain	48	62	VAVIWYDGSKRYYAD			14	1805.89	Opdivo-Control-PD1	60	1811.21	0.063984	4.45644	0.247032	6.87345	0.001614
Opdivo heavy chain	48	62	VAVIWYDGSKRYYAD			14	1805.89	Opdivo-Control-PD1	240	1811.56	0.070868	4.80624	0.248904	6.86695	0.000849
Opdivo heavy chain	48	62	VAVIWYDGSKRYYAD			14	1805.89	Opdivo-Control-PD1	480	1811.89	0.047103	5.14346	0.243207	6.85386	0.003659
Opdivo heavy chain	50	62	VIWYDGSKRYYAD			12	1635.78	Opdivo-Conjugate-PD1	0	1636.64	0.048006	0	0	6.67474	0.002339
Opdivo heavy chain	50	62	VIWYDGSKRYYAD			12	1635.78	Opdivo-Conjugate-PD1	15	1638.93	0.157598	2.29592	0.164747	6.67954	0.003719
Opdivo heavy chain	50	62	VIWYDGSKRYYAD			12	1635.78	Opdivo-Conjugate-PD1	60	1639.39	0.098397	2.75119	0.109483	6.67208	0.005621
Opdivo heavy chain	50	62	VIWYDGSKRYYAD			12	1635.78	Opdivo-Conjugate-PD1	240	1639.92	0.091491	3.27992	0.10332	6.67045	0.005501
Opdivo heavy chain	50	62	VIWYDGSKRYYAD			12	1635.78	Opdivo-Conjugate-PD1	480	1640.19	0.28163	3.55796	0.285693	6.66457	0.005465
Opdivo heavy chain	50	62	VIWYDGSKRYYAD			12	1635.78	Opdivo-Control-PD1	0	1636.7	0.010185	0	0	6.6744	0.003911
Opdivo heavy chain	50	62	VIWYDGSKRYYAD			12	1635.78	Opdivo-Control-PD1	15	1639.65	0.037641	2.94966	0.038995	6.6738	0.000452
Opdivo heavy chain	50	62	VIWYDGSKRYYAD			12	1635.78	Opdivo-Control-PD1	60	1640.21	0.057525	3.51687	0.058419	6.67514	0.005114
Opdivo heavy chain	50	62	VIWYDGSKRYYAD			12	1635.78	Opdivo-Control-PD1	240	1640.6	0.044535	3.90643	0.045685	6.66992	0.002371
Opdivo heavy chain	50	62	VIWYDGSKRYYAD			12	1635.78	Opdivo-Control-PD1	480	1640.96	0.016133	4.26577	0.019078	6.65926	0.005082
Opdivo heavy chain	48	68	VAVIWYDGSKRYYADSVKGRF			20	2480.27	Opdivo-Conjugate-PD1	0	2481.72	0.115036	0	0	6.75638	0.002486
Opdivo heavy chain	48	68	VAVIWYDGSKRYYADSVKGRF			20	2480.27	Opdivo-Control-PD1	0	2481.53	0.019721	0	0	6.74975	0.00465
Opdivo heavy chain	48	68	VAVIWYDGSKRYYADSVKGRF			20	2480.27	Opdivo-Control-PD1	15	2486.95	0.05964	5.41576	0.062816	6.74897	0.007954
Opdivo heavy chain	48	68	VAVIWYDGSKRYYADSVKGRF			20	2480.27	Opdivo-Control-PD1	60	2488.04	0.069188	6.51019	0.071943	6.75575	0.002201
Opdivo heavy chain	48	68	VAVIWYDGSKRYYADSVKGRF			20	2480.27	Opdivo-Control-PD1	240	2488.45	0.167649	6.91817	0.168804	6.75619	0.010296
Opdivo heavy chain	48	68	VAVIWYDGSKRYYADSVKGRF			20	2480.27	Opdivo-Control-PD1	480	2489.17	0.102525	7.63811	0.104405	6.73682	0.003377
Opdivo heavy chain	50	68	VIWYDGSKRYYADSVKGRF			18	2310.17	Opdivo-Conjugate-PD1	0	2311.49	0.249106	0	0	6.58328	0.003198
Opdivo heavy chain	50	68	VIWYDGSKRYYADSVKGRF			18	2310.17	Opdivo-Conjugate-PD1	15	2315.84	0.065409	4.35186	0.25755	6.58456	0.005508
Opdivo heavy chain	50	68	VIWYDGSKRYYADSVKGRF			18	2310.17	Opdivo-Conjugate-PD1	60	2317.25	0.416466	5.75954	0.485281	6.57553	0.003461
Opdivo heavy chain	50	68	VIWYDGSKRYYADSVKGRF			18	2310.17	Opdivo-Conjugate-PD1	240	2317.83	0.332155	6.3385	0.415187	6.5764	0.002892
Opdivo heavy chain	50	68	VIWYDGSKRYYADSVKGRF			18	2310.17	Opdivo-Conjugate-PD1	480	2318.6	0.044542	7.10987	0.253057	6.57175	0.007582
Opdivo heavy chain	50	68	VIWYDGSKRYYADSVKGRF			18	2310.17	Opdivo-Control-PD1	0	2311.52	0.178081	0	0	6.564	0.007208
Opdivo heavy chain	50	68	VIWYDGSKRYYADSVKGRF			18	2310.17	Opdivo-Control-PD1	15	2316.55	0.079466	5.02826	0.195007	6.55771	0.00524
Opdivo heavy chain	50	68	VIWYDGSKRYYADSVKGRF			18	2310.17	Opdivo-Control-PD1	60	2317.61	0.140003	6.09144	0.226525	6.57055	0.001505
Opdivo heavy chain	50	68	VIWYDGSKRYYADSVKGRF			18	2310.17	Opdivo-Control-PD1	240	2318.16	0.037246	6.63834	0.181934	6.56752	0.004381
Opdivo heavy chain	50	68	VIWYDGSKRYYADSVKGRF			18	2310.17	Opdivo-Control-PD1	480	2318.74	0.071119	7.21442	0.191757	6.5551	0.003233
Opdivo heavy chain	52	68	WYDGSKRYYADSVKGRF			16	2098.01	Opdivo-Conjugate-PD1	0	2099.1	0.022248	0	0	6.56649	0.002311
Opdivo heavy chain	52	68	WYDGSKRYYADSVKGRF			16	2098.01	Opdivo-Conjugate-PD1	15	2102.49	0.032826	3.38723	0.039655	6.57147	0.001022
Opdivo heavy chain	52	68	WYDGSKRYYADSVKGRF			16	2098.01	Opdivo-Conjugate-PD1	60	2102.62	0.083619	3.51674	0.086528	6.57062	0.010845
Opdivo heavy chain	52	68	WYDGSKRYYADSVKGRF			16	2098.01	Opdivo-Conjugate-PD1	240	2102.64	0.010781	3.53799	0.024723	6.57187	0.000756
Opdivo heavy chain	52	68	WYDGSKRYYADSVKGRF			16	2098.01	Opdivo-Conjugate-PD1	480	2103.66	0.019168	4.55773	0.029366	6.55885	0.00675
Opdivo heavy chain	52	68	WYDGSKRYYADSVKGRF			16	2098.01	Opdivo-Control-PD1	0	2099.12	0.002298	0	0	6.5468	0.009542
Opdivo heavy chain	52	68	WYDGSKRYYADSVKGRF			16	2098.01	Opdivo-Control-PD1	15	2103.74	0.058802	4.61753	0.058846	6.55689	0.005839
Opdivo heavy chain	52	68	WYDGSKRYYADSVKGRF			16	2098.01	Opdivo-Control-PD1	60	2104.62	0.060628	5.50078	0.060671	6.55643	0.002751
Opdivo heavy chain	52	68	WYDGSKRYYADSVKGRF			16	2098.01	Opdivo-Control-PD1	240	2105.1	0.06128	5.97561	0.061323	6.55011	0.005559
Opdivo heavy chain	52	68	WYDGSKRYYADSVKGRF			16	2098.01	Opdivo-Control-PD1	480	2105.32	0.028589	6.19766	0.028681	6.52966	0.007948
Opdivo heavy chain	61	68	ADSVKGRF			7	879.468	Opdivo-Conjugate-PD1	0	879.971	0.105151	0	0	5.28653	0.001861
Opdivo heavy chain	61	68	ADSVKGRF			7	879.468	Opdivo-Conjugate-PD1	15	881.715	0.070489	1.74436	0.126591	5.28709	0.002284
Opdivo heavy chain	61	68	ADSVKGRF			7	879.468	Opdivo-Conjugate-PD1	60	882.133	0.056504	2.16233	0.119371	5.28675	0.003316
Opdivo heavy chain	61	68	ADSVKGRF			7	879.468	Opdivo-Conjugate-PD1	240	882.385	0.087372	2.41379	0.136714	5.28661	0.003343
Opdivo heavy chain	61	68	ADSVKGRF			7	879.468	Opdivo-Conjugate-PD1	480	882.512	0.108988	2.54078	0.151443	5.27948	0.005986
Opdivo heavy chain	61	68	ADSVKGRF			7	879.468	Opdivo-Control-PD1	0	879.891	0.05463	0	0	5.27896	0.002748
Opdivo heavy chain	61	68	ADSVKGRF			7	879.468	Opdivo-Control-PD1	15	882.044	0.009169	2.15347	0.055394	5.27788	0.001123
Opdivo heavy chain	61	68	ADSVKGRF			7	879.468	Opdivo-Control-PD1	60	882.443	0.043924	2.55222	0.070098	5.28395	0.004122
Opdivo heavy chain	61	68	ADSVKGRF			7	879.468	Opdivo-Control-PD1	240	882.636	0.061347	2.74523	0.082146	5.27906	0.004004
Opdivo heavy chain	61	68	ADSVKGRF			7	879.468	Opdivo-Control-PD1	480	882.828	0.017284	2.93745	0.057299	5.27334	0.00014
Opdivo heavy chain	69	79	TISRDNSKNTL			10	1248.65	Opdivo-Conjugate-PD1	0	1249.37	0.036095	0	0	4.32824	0.003777
Opdivo heavy chain	69	79	TISRDNSKNTL			10	1248.65	Opdivo-Conjugate-PD1	15	1251.22	0.073415	1.84976	0.081808	4.33669	0.000596
Opdivo heavy chain	69	79	TISRDNSKNTL			10	1248.65	Opdivo-Conjugate-PD1	60	1251.32	0.047033	1.95119	0.059287	4.3342	0.002186
Opdivo heavy chain	69	79	TISRDNSKNTL			10	1248.65	Opdivo-Conjugate-PD1	240	1251.5	0.091204	2.12626	0.098087	4.33251	0.003369
Opdivo heavy chain	69	79	TISRDNSKNTL			10	1248.65	Opdivo-Conjugate-PD1	480	1251.73	0.138745	2.36328	0.143363	4.3305	0.003354
Opdivo heavy chain	69	79	TISRDNSKNTL			10	1248.65	Opdivo-Control-PD1	0	1249.23	0.04422	0	0	4.33844	0.002347
Opdivo heavy chain	69	79	TISRDNSKNTL			10	1248.65	Opdivo-Control-PD1	15	1251.52	0.004925	2.2817	0.044494	4.33032	0.003847
Opdivo heavy chain	69	79	TISRDNSKNTL			10	1248.65	Opdivo-Control-PD1	60	1251.57	0.014451	2.33597	0.046521	4.3326	0.00617
Opdivo heavy chain	69	79	TISRDNSKNTL			10	1248.65	Opdivo-Control-PD1	240	1251.91	0.03247	2.675	0.054861	4.32771	0.003834
Opdivo heavy chain	69	79	TISRDNSKNTL			10	1248.65	Opdivo-Control-PD1	480	1252.17	0.041185	2.93679	0.060428	4.31778	0.004204
Opdivo heavy chain	70	79	ISRDNSKNTL			9	1147.61	Opdivo-Conjugate-PD1	0	1148.15	0.003466	0	0	4.33443	0.003423
Opdivo heavy chain	70	79	ISRDNSKNTL			9	1147.61	Opdivo-Conjugate-PD1	15	1149.62	0.144409	1.47033	0.144451	4.33691	0.000304
Opdivo heavy chain	70	79	ISRDNSKNTL			9	1147.61	Opdivo-Conjugate-PD1	60	1149.84	0.045577	1.68637	0.045709	4.33654	0.002106
Opdivo heavy chain	70	79	ISRDNSKNTL			9	1147.61	Opdivo-Conjugate-PD1	240	1150.04	0.053334	1.89333	0.053447	4.33627	0.001331
Opdivo heavy chain	70	79	ISRDNSKNTL			9	1147.61	Opdivo-Conjugate-PD1	480	1150.13	0.076439	1.97604	0.076518	4.33252	0.001197
Opdivo heavy chain	70	79	ISRDNSKNTL			9	1147.61	Opdivo-Control-PD1	0	1148.15	0.022173	0	0	4.3299	0.002807
Opdivo heavy chain	70	79	ISRDNSKNTL			9	1147.61	Opdivo-Control-PD1	15	1150.14	0.035734	1.99293	0.042054	4.33282	0.000987
Opdivo heavy chain	70	79	ISRDNSKNTL			9	1147.61	Opdivo-Control-PD1	60	1150.29	0.045865	2.13611	0.050943	4.34088	0.001262
Opdivo heavy chain	70	79	ISRDNSKNTL			9	1147.61	Opdivo-Control-PD1	240	1150.51	0.038531	2.35879	0.044455	4.33548	0.00215
Opdivo heavy chain	70	79	ISRDNSKNTL			9	1147.61	Opdivo-Control-PD1	480	1150.85	0.021679	2.70146	0.03101	4.32511	0.003685
Opdivo heavy chain	69	80	TISRDNSKNTLF			11	1395.72	Opdivo-Conjugate-PD1	0	1396.3	0.049535	0	0	6.15095	0.008448
Opdivo heavy chain	69	80	TISRDNSKNTLF			11	1395.72	Opdivo-Conjugate-PD1	15	1398.13	0.045132	1.82504	0.067012	6.15547	0.003191
Opdivo heavy chain	69	80	TISRDNSKNTLF			11	1395.72	Opdivo-Conjugate-PD1	60	1398.27	0.060632	1.96946	0.078294	6.1458	0.011639
Opdivo heavy chain	69	80	TISRDNSKNTLF			11	1395.72	Opdivo-Conjugate-PD1	240	1398.45	0.03982	2.15126	0.063556	6.14796	0.004461
Opdivo heavy chain	69	80	TISRDNSKNTLF			11	1395.72	Opdivo-Conjugate-PD1	480	1398.66	0.037041	2.35177	0.061852	6.14395	0.006309
Opdivo heavy chain	69	80	TISRDNSKNTLF			11	1395.72	Opdivo-Control-PD1	0	1396.55	0.140668	0	0	6.12658	0.002876
Opdivo heavy chain	69	80	TISRDNSKNTLF			11	1395.72	Opdivo-Control-PD1	15	1398.44	0.020041	1.89017	0.142089	6.13446	0.004261
Opdivo heavy chain	69	80	TISRDNSKNTLF			11	1395.72	Opdivo-Control-PD1	60	1398.55	0.062828	2.0094	0.154061	6.14003	0.008231
Opdivo heavy chain	69	80	TISRDNSKNTLF			11	1395.72	Opdivo-Control-PD1	240	1398.84	0.088417	2.29637	0.166148	6.13788	0.00651
Opdivo heavy chain	69	80	TISRDNSKNTLF			11	1395.72	Opdivo-Control-PD1	480	1399.26	0.047105	2.71263	0.148346	6.12287	0.003982
Opdivo heavy chain	71	80	SRDNSKNTLF			9	1181.59	Opdivo-Conjugate-PD1	0	1181.99	0.051755	0	0	6.15735	0.005204
Opdivo heavy chain	71	80	SRDNSKNTLF			9	1181.59	Opdivo-Conjugate-PD1	15	1183.76	0.060232	1.76899	0.079414	6.15515	0.005853
Opdivo heavy chain	71	80	SRDNSKNTLF			9	1181.59	Opdivo-Conjugate-PD1	60	1183.8	0.05111	1.8051	0.072738	6.14626	0.008779
Opdivo heavy chain	71	80	SRDNSKNTLF			9	1181.59	Opdivo-Conjugate-PD1	240	1183.88	0.041599	1.88722	0.066401	6.15089	0.005065
Opdivo heavy chain	71	80	SRDNSKNTLF			9	1181.59	Opdivo-Conjugate-PD1	480	1183.98	0.107599	1.99022	0.119399	6.14362	0.006703
Opdivo heavy chain	71	80	SRDNSKNTLF			9	1181.59	Opdivo-Control-PD1	0	1182.13	0.036795	0	0	6.13028	0.003882
Opdivo heavy chain	71	80	SRDNSKNTLF			9	1181.59	Opdivo-Control-PD1	15	1183.93	0.006322	1.80617	0.037335	6.13703	0.003586
Opdivo heavy chain	71	80	SRDNSKNTLF			9	1181.59	Opdivo-Control-PD1	60	1184.04	0.0294	1.91181	0.047098	6.14093	0.004358
Opdivo heavy chain	71	80	SRDNSKNTLF			9	1181.59	Opdivo-Control-PD1	240	1184.23	0.057542	2.10728	0.0683	6.14739	0.006079
Opdivo heavy chain	71	80	SRDNSKNTLF			9	1181.59	Opdivo-Control-PD1	480	1184.62	0.021449	2.4956	0.042591	6.11315	0.00701
Opdivo heavy chain	84	90	NSLRAED			6	804.385	Opdivo-Conjugate-PD1	0	804.772	0.014986	0	0	4.15419	0.003749
Opdivo heavy chain	84	90	NSLRAED			6	804.385	Opdivo-Conjugate-PD1	15	806.302	0.054131	1.53054	0.056167	4.15494	0.004938
Opdivo heavy chain	84	90	NSLRAED			6	804.385	Opdivo-Conjugate-PD1	60	806.428	0.081711	1.6559	0.083074	4.15378	0.003309
Opdivo heavy chain	84	90	NSLRAED			6	804.385	Opdivo-Conjugate-PD1	240	806.568	0.032399	1.79659	0.035697	4.15286	0.001542
Opdivo heavy chain	84	90	NSLRAED			6	804.385	Opdivo-Conjugate-PD1	480	806.629	0.026121	1.85669	0.030114	4.14852	0.002411
Opdivo heavy chain	84	90	NSLRAED			6	804.385	Opdivo-Control-PD1	0	804.73	0.016516	0	0	4.15326	0.000579
Opdivo heavy chain	84	90	NSLRAED			6	804.385	Opdivo-Control-PD1	15	806.476	0.027543	1.7464	0.032115	4.15192	0.001744
Opdivo heavy chain	84	90	NSLRAED			6	804.385	Opdivo-Control-PD1	60	806.67	0.029293	1.94056	0.033628	4.1555	0.00147
Opdivo heavy chain	84	90	NSLRAED			6	804.385	Opdivo-Control-PD1	240	806.902	0.025561	2.1719	0.030432	4.15227	0.002162
Opdivo heavy chain	84	90	NSLRAED			6	804.385	Opdivo-Control-PD1	480	806.934	0.048802	2.20418	0.051521	4.14609	0.001963
Opdivo heavy chain	84	93	NSLRAEDTAV			9	1075.54	Opdivo-Conjugate-PD1	0	1076.02	0.002269	0	0	5.18382	0.000382
Opdivo heavy chain	84	93	NSLRAEDTAV			9	1075.54	Opdivo-Conjugate-PD1	15	1077.67	0.060212	1.64207	0.060255	5.18654	0.001655
Opdivo heavy chain	84	93	NSLRAEDTAV			9	1075.54	Opdivo-Conjugate-PD1	60	1077.78	0.095629	1.75743	0.095656	5.18065	0.002348
Opdivo heavy chain	84	93	NSLRAEDTAV			9	1075.54	Opdivo-Conjugate-PD1	240	1077.96	0.0705	1.93306	0.070536	5.18237	0.001374
Opdivo heavy chain	84	93	NSLRAEDTAV			9	1075.54	Opdivo-Conjugate-PD1	480	1077.98	0.044234	1.95973	0.044292	5.17769	0.001681
Opdivo heavy chain	84	93	NSLRAEDTAV			9	1075.54	Opdivo-Control-PD1	0	1076.06	0.039549	0	0	5.18349	0.003405
Opdivo heavy chain	84	93	NSLRAEDTAV			9	1075.54	Opdivo-Control-PD1	15	1077.86	0.011548	1.79485	0.041201	5.18164	0.001113
Opdivo heavy chain	84	93	NSLRAEDTAV			9	1075.54	Opdivo-Control-PD1	60	1078.01	0.059188	1.94951	0.071186	5.18552	0.001306
Opdivo heavy chain	84	93	NSLRAEDTAV			9	1075.54	Opdivo-Control-PD1	240	1078.19	0.019825	2.12657	0.04424	5.17974	0.00187
Opdivo heavy chain	84	93	NSLRAEDTAV			9	1075.54	Opdivo-Control-PD1	480	1078.26	0.016041	2.19993	0.042679	5.17295	0.000911
Opdivo heavy chain	94	100	YYCATND			6	849.308	Opdivo-Conjugate-PD1	0	849.709	0.023686	0	0	5.66333	0.003282
Opdivo heavy chain	94	100	YYCATND			6	849.308	Opdivo-Conjugate-PD1	15	850.658	0.088052	0.948521	0.091182	5.6653	0.00152
Opdivo heavy chain	94	100	YYCATND			6	849.308	Opdivo-Conjugate-PD1	60	850.747	0.068803	1.03819	0.072766	5.66449	0.008005
Opdivo heavy chain	94	100	YYCATND			6	849.308	Opdivo-Conjugate-PD1	240	850.847	0.058217	1.13779	0.062851	5.66423	0.004107
Opdivo heavy chain	94	100	YYCATND			6	849.308	Opdivo-Conjugate-PD1	480	850.978	0.100846	1.26863	0.10359	5.65834	0.002729
Opdivo heavy chain	94	100	YYCATND			6	849.308	Opdivo-Control-PD1	0	849.709	0.022536	0	0	5.66117	0.001421
Opdivo heavy chain	94	100	YYCATND			6	849.308	Opdivo-Control-PD1	15	850.776	0.00525	1.06691	0.023139	5.66063	0.001703
Opdivo heavy chain	94	100	YYCATND			6	849.308	Opdivo-Control-PD1	60	850.895	0.018114	1.18652	0.028913	5.66642	0.004397
Opdivo heavy chain	94	100	YYCATND			6	849.308	Opdivo-Control-PD1	240	851.028	0.027345	1.31886	0.035435	5.66155	0.001026
Opdivo heavy chain	94	100	YYCATND			6	849.308	Opdivo-Control-PD1	480	851.119	0.027089	1.41038	0.035238	5.65611	0.001618
Opdivo heavy chain	94	101	YYCATNDD			7	964.335	Opdivo-Conjugate-PD1	0	964.873	0.006449	0	0	5.72009	0.003271
Opdivo heavy chain	94	101	YYCATNDD			7	964.335	Opdivo-Conjugate-PD1	15	965.894	0.061365	1.02079	0.061703	5.72112	0.00448
Opdivo heavy chain	94	101	YYCATNDD			7	964.335	Opdivo-Conjugate-PD1	60	965.965	0.077128	1.09193	0.077397	5.72247	0.007925
Opdivo heavy chain	94	101	YYCATNDD			7	964.335	Opdivo-Conjugate-PD1	240	966.09	0.058085	1.21691	0.058442	5.71798	0.005241
Opdivo heavy chain	94	101	YYCATNDD			7	964.335	Opdivo-Conjugate-PD1	480	966.238	0.099799	1.36407	0.100007	5.71237	0.004202
Opdivo heavy chain	94	101	YYCATNDD			7	964.335	Opdivo-Control-PD1	0	964.818	0.034985	0	0	5.71533	0.002379
Opdivo heavy chain	94	101	YYCATNDD			7	964.335	Opdivo-Control-PD1	15	966.053	0.010513	1.23481	0.03653	5.71704	0.002885
Opdivo heavy chain	94	101	YYCATNDD			7	964.335	Opdivo-Control-PD1	60	966.179	0.018069	1.36079	0.039375	5.72219	0.005579
Opdivo heavy chain	94	101	YYCATNDD			7	964.335	Opdivo-Control-PD1	240	966.286	0.032674	1.46843	0.04787	5.7182	0.003161
Opdivo heavy chain	94	101	YYCATNDD			7	964.335	Opdivo-Control-PD1	480	966.408	0.020288	1.59031	0.040442	5.71131	0.002228
Opdivo heavy chain	94	102	YYCATNDDY			8	1127.4	Opdivo-Conjugate-PD1	0	1127.93	0.016512	0	0	6.90119	0.001725
Opdivo heavy chain	94	102	YYCATNDDY			8	1127.4	Opdivo-Conjugate-PD1	15	1128.93	0.050646	0.997414	0.05327	6.90755	0.001795
Opdivo heavy chain	94	102	YYCATNDDY			8	1127.4	Opdivo-Conjugate-PD1	60	1129.17	0.073932	1.24332	0.075753	6.90356	0.003585
Opdivo heavy chain	94	102	YYCATNDDY			8	1127.4	Opdivo-Conjugate-PD1	240	1129.38	0.024755	1.45226	0.029756	6.90358	0.0039
Opdivo heavy chain	94	102	YYCATNDDY			8	1127.4	Opdivo-Conjugate-PD1	480	1129.53	0.113461	1.59933	0.114656	6.89965	0.003575
Opdivo heavy chain	94	102	YYCATNDDY			8	1127.4	Opdivo-Control-PD1	0	1128.04	0.023428	0	0	6.89708	0.002441
Opdivo heavy chain	94	102	YYCATNDDY			8	1127.4	Opdivo-Control-PD1	15	1129	0.023746	0.966581	0.033358	6.89703	0.001744
Opdivo heavy chain	94	102	YYCATNDDY			8	1127.4	Opdivo-Control-PD1	60	1129.3	0.030783	1.25988	0.038684	6.90231	0.005138
Opdivo heavy chain	94	102	YYCATNDDY			8	1127.4	Opdivo-Control-PD1	240	1129.61	0.01539	1.57325	0.02803	6.89596	0.000773
Opdivo heavy chain	94	102	YYCATNDDY			8	1127.4	Opdivo-Control-PD1	480	1129.73	0.039296	1.69512	0.04575	6.88655	0.005937
Opdivo heavy chain	95	108	YCATNDDYWGQGTL			13	1606.65	Opdivo-Conjugate-PD1	0	1607.58	0.030858	0	0	8.45599	0.015001
Opdivo heavy chain	95	108	YCATNDDYWGQGTL			13	1606.65	Opdivo-Conjugate-PD1	15	1610.09	0.11577	2.51827	0.119812	8.45153	0.003933
Opdivo heavy chain	95	108	YCATNDDYWGQGTL			13	1606.65	Opdivo-Conjugate-PD1	60	1610.35	0.055225	2.77703	0.063261	8.44418	0.005672
Opdivo heavy chain	95	108	YCATNDDYWGQGTL			13	1606.65	Opdivo-Conjugate-PD1	240	1610.82	0.155258	3.24386	0.158295	8.45764	0.01082
Opdivo heavy chain	95	108	YCATNDDYWGQGTL			13	1606.65	Opdivo-Conjugate-PD1	480	1611.24	0.139781	3.66825	0.143146	8.43874	0.003421
Opdivo heavy chain	95	108	YCATNDDYWGQGTL			13	1606.65	Opdivo-Control-PD1	0	1607.5	0.017112	0	0	8.46525	0.013073
Opdivo heavy chain	95	108	YCATNDDYWGQGTL			13	1606.65	Opdivo-Control-PD1	15	1610.09	0.024192	2.59239	0.029632	8.45148	0.00825
Opdivo heavy chain	95	108	YCATNDDYWGQGTL			13	1606.65	Opdivo-Control-PD1	60	1610.33	0.105402	2.8298	0.106782	8.45185	0.00072
Opdivo heavy chain	95	108	YCATNDDYWGQGTL			13	1606.65	Opdivo-Control-PD1	240	1610.93	0.032914	3.42412	0.037096	8.45404	0.014887
Opdivo heavy chain	95	108	YCATNDDYWGQGTL			13	1606.65	Opdivo-Control-PD1	480	1611.28	0.08646	3.77811	0.088137	8.44066	0.005003
Opdivo heavy chain	99	108	NDDYWGQGTL			9	1168.49	Opdivo-Conjugate-PD1	0	1169.07	0.043349	0	0	8.32029	0.017482
Opdivo heavy chain	99	108	NDDYWGQGTL			9	1168.49	Opdivo-Conjugate-PD1	15	1170.89	0.081335	1.82479	0.092166	8.31619	0.003166
Opdivo heavy chain	99	108	NDDYWGQGTL			9	1168.49	Opdivo-Conjugate-PD1	60	1170.91	0.033211	1.84509	0.054609	8.3099	0.002838
Opdivo heavy chain	99	108	NDDYWGQGTL			9	1168.49	Opdivo-Conjugate-PD1	240	1171.34	0.091779	2.26849	0.101501	8.3242	0.016807
Opdivo heavy chain	99	108	NDDYWGQGTL			9	1168.49	Opdivo-Conjugate-PD1	480	1171.6	0.035428	2.52897	0.055985	8.30868	0.003177
Opdivo heavy chain	99	108	NDDYWGQGTL			9	1168.49	Opdivo-Control-PD1	0	1169.05	0.008889	0	0	8.32519	0.010772
Opdivo heavy chain	99	108	NDDYWGQGTL			9	1168.49	Opdivo-Control-PD1	15	1170.95	0.036279	1.90216	0.037352	8.31443	0.007805
Opdivo heavy chain	99	108	NDDYWGQGTL			9	1168.49	Opdivo-Control-PD1	60	1171.14	0.056839	2.09161	0.05753	8.31587	0.001704
Opdivo heavy chain	99	108	NDDYWGQGTL			9	1168.49	Opdivo-Control-PD1	240	1171.49	0.008473	2.44011	0.01228	8.31963	0.015261
Opdivo heavy chain	99	108	NDDYWGQGTL			9	1168.49	Opdivo-Control-PD1	480	1171.71	0.03744	2.65784	0.038481	8.30603	0.004047
Opdivo heavy chain	102	108	YWGQGTL			6	824.394	Opdivo-Conjugate-PD1	0	824.793	0.007589	0	0	8.34242	0.01763
Opdivo heavy chain	102	108	YWGQGTL			6	824.394	Opdivo-Conjugate-PD1	15	826.157	0.052755	1.36415	0.053298	8.33653	0.004414
Opdivo heavy chain	102	108	YWGQGTL			6	824.394	Opdivo-Conjugate-PD1	60	826.311	0.04325	1.51877	0.043911	8.32766	0.002215
Opdivo heavy chain	102	108	YWGQGTL			6	824.394	Opdivo-Conjugate-PD1	240	826.438	0.064694	1.6453	0.065138	8.34105	0.017783
Opdivo heavy chain	102	108	YWGQGTL			6	824.394	Opdivo-Conjugate-PD1	480	826.598	0.076609	1.80561	0.076984	8.32763	0.002678
Opdivo heavy chain	102	108	YWGQGTL			6	824.394	Opdivo-Control-PD1	0	824.718	0.048096	0	0	8.34363	0.010069
Opdivo heavy chain	102	108	YWGQGTL			6	824.394	Opdivo-Control-PD1	15	826.292	0.008019	1.57378	0.04876	8.33501	0.007264
Opdivo heavy chain	102	108	YWGQGTL			6	824.394	Opdivo-Control-PD1	60	826.399	0.03392	1.68083	0.058854	8.33647	0.001968
Opdivo heavy chain	102	108	YWGQGTL			6	824.394	Opdivo-Control-PD1	240	826.518	0.001427	1.79963	0.048117	8.33807	0.015356
Opdivo heavy chain	102	108	YWGQGTL			6	824.394	Opdivo-Control-PD1	480	826.61	0.016006	1.89217	0.050689	8.32578	0.004132
Opdivo heavy chain	103	108	WGQGTL			5	661.33	Opdivo-Conjugate-PD1	0	661.594	0.01255	0	0	7.52604	0.012269
Opdivo heavy chain	103	108	WGQGTL			5	661.33	Opdivo-Conjugate-PD1	15	662.776	0.049808	1.18244	0.051365	7.52745	0.001373
Opdivo heavy chain	103	108	WGQGTL			5	661.33	Opdivo-Conjugate-PD1	60	662.865	0.070743	1.271	0.071848	7.51401	0.005374
Opdivo heavy chain	103	108	WGQGTL			5	661.33	Opdivo-Conjugate-PD1	240	662.927	0.070395	1.33274	0.071505	7.52764	0.011513
Opdivo heavy chain	103	108	WGQGTL			5	661.33	Opdivo-Conjugate-PD1	480	662.98	0.043461	1.38561	0.045236	7.51623	0.001438
Opdivo heavy chain	103	108	WGQGTL			5	661.33	Opdivo-Control-PD1	0	661.64	0.010158	0	0	7.51576	0.015353
Opdivo heavy chain	103	108	WGQGTL			5	661.33	Opdivo-Control-PD1	15	662.802	0.079034	1.16216	0.079684	7.51943	0.001792
Opdivo heavy chain	103	108	WGQGTL			5	661.33	Opdivo-Control-PD1	60	662.93	0.037539	1.29	0.038889	7.52013	0.005155
Opdivo heavy chain	103	108	WGQGTL			5	661.33	Opdivo-Control-PD1	240	662.98	0.019167	1.3397	0.021692	7.52545	0.008841
Opdivo heavy chain	103	108	WGQGTL			5	661.33	Opdivo-Control-PD1	480	662.933	0.142674	1.29224	0.143036	7.50325	0.005929
Opdivo heavy chain	109	114	VTVSSA			5	563.303	Opdivo-Conjugate-PD1	0	563.614	0.010605	0	0	4.58584	0.003
Opdivo heavy chain	109	114	VTVSSA			5	563.303	Opdivo-Conjugate-PD1	15	564.526	0.069229	0.91177	0.070036	4.59214	0.001404
Opdivo heavy chain	109	114	VTVSSA			5	563.303	Opdivo-Conjugate-PD1	60	564.554	0.10242	0.939679	0.102968	4.58394	0.002246
Opdivo heavy chain	109	114	VTVSSA			5	563.303	Opdivo-Conjugate-PD1	240	564.545	0.061982	0.930489	0.062883	4.58654	0.001983
Opdivo heavy chain	109	114	VTVSSA			5	563.303	Opdivo-Conjugate-PD1	480	564.59	0.064187	0.975644	0.065057	4.58066	0.001516
Opdivo heavy chain	109	114	VTVSSA			5	563.303	Opdivo-Control-PD1	0	563.467	0.007715	0	0	4.58202	0.002594
Opdivo heavy chain	109	114	VTVSSA			5	563.303	Opdivo-Control-PD1	15	564.823	0.004582	1.35577	0.008973	4.58856	0.001288
Opdivo heavy chain	109	114	VTVSSA			5	563.303	Opdivo-Control-PD1	60	564.811	0.007352	1.34368	0.010657	4.59086	0.000539
Opdivo heavy chain	109	114	VTVSSA			5	563.303	Opdivo-Control-PD1	240	564.846	0.008262	1.37893	0.011304	4.58595	0.001088
Opdivo heavy chain	109	114	VTVSSA			5	563.303	Opdivo-Control-PD1	480	564.899	0.008109	1.4314	0.011193	4.57487	0.00259
Opdivo heavy chain	109	122	VTVSSASTKGPSVF			12	1366.72	Opdivo-Conjugate-PD1	0	1367.28	0.042705	0	0	6.47113	0.004949
Opdivo heavy chain	109	122	VTVSSASTKGPSVF			12	1366.72	Opdivo-Conjugate-PD1	15	1370.28	0.095177	3.00363	0.104318	6.48844	0.003569
Opdivo heavy chain	109	122	VTVSSASTKGPSVF			12	1366.72	Opdivo-Conjugate-PD1	60	1370.37	0.057885	3.09371	0.071933	6.47316	0.005927
Opdivo heavy chain	109	122	VTVSSASTKGPSVF			12	1366.72	Opdivo-Conjugate-PD1	240	1370.37	0.114816	3.08879	0.1225	6.4778	0.001618
Opdivo heavy chain	109	122	VTVSSASTKGPSVF			12	1366.72	Opdivo-Conjugate-PD1	480	1370.54	0.08715	3.2609	0.09705	6.47178	0.006435
Opdivo heavy chain	109	122	VTVSSASTKGPSVF			12	1366.72	Opdivo-Control-PD1	0	1367.13	0.026538	0	0	6.47511	0.002372
Opdivo heavy chain	109	122	VTVSSASTKGPSVF			12	1366.72	Opdivo-Control-PD1	15	1370.5	0.099796	3.37084	0.103264	6.48362	0.002806
Opdivo heavy chain	109	122	VTVSSASTKGPSVF			12	1366.72	Opdivo-Control-PD1	60	1370.64	0.083901	3.51264	0.087998	6.48447	0.003117
Opdivo heavy chain	109	122	VTVSSASTKGPSVF			12	1366.72	Opdivo-Control-PD1	240	1370.99	0.20069	3.86239	0.202437	6.47927	0.001361
Opdivo heavy chain	109	122	VTVSSASTKGPSVF			12	1366.72	Opdivo-Control-PD1	480	1371.13	0.191779	3.99837	0.193607	6.46129	0.007572
Opdivo heavy chain	109	128	VTVSSASTKGPSVFPLAPCS			16	1934.99	Opdivo-Conjugate-PD1	0	1935.99	0.032908	0	0	7.47327	0.019866
Opdivo heavy chain	109	128	VTVSSASTKGPSVFPLAPCS			16	1934.99	Opdivo-Conjugate-PD1	15	1940.24	0.245741	4.24811	0.247934	7.476	0.003086
Opdivo heavy chain	109	128	VTVSSASTKGPSVFPLAPCS			16	1934.99	Opdivo-Conjugate-PD1	60	1940.42	0.140785	4.43294	0.14458	7.44668	0.00388
Opdivo heavy chain	109	128	VTVSSASTKGPSVFPLAPCS			16	1934.99	Opdivo-Conjugate-PD1	240	1940.48	0.189506	4.49214	0.192342	7.47562	0.020989
Opdivo heavy chain	109	128	VTVSSASTKGPSVFPLAPCS			16	1934.99	Opdivo-Conjugate-PD1	480	1940.82	0.09644	4.83226	0.1019	7.44896	0.007957
Opdivo heavy chain	109	128	VTVSSASTKGPSVFPLAPCS			16	1934.99	Opdivo-Control-PD1	0	1936.18	0.072709	0	0	7.46183	0.017018
Opdivo heavy chain	109	128	VTVSSASTKGPSVFPLAPCS			16	1934.99	Opdivo-Control-PD1	15	1940.45	0.094651	4.26684	0.119355	7.46504	0.003252
Opdivo heavy chain	109	128	VTVSSASTKGPSVFPLAPCS			16	1934.99	Opdivo-Control-PD1	60	1940.7	0.137828	4.5205	0.15583	7.46415	0.007636
Opdivo heavy chain	109	128	VTVSSASTKGPSVFPLAPCS			16	1934.99	Opdivo-Control-PD1	240	1940.95	0.018761	4.77179	0.075091	7.47288	0.018084
Opdivo heavy chain	109	128	VTVSSASTKGPSVFPLAPCS			16	1934.99	Opdivo-Control-PD1	480	1941.33	0.076394	5.14544	0.105464	7.44339	0.006944
Opdivo heavy chain	111	128	VSSASTKGPSVFPLAPCS			14	1734.87	Opdivo-Conjugate-PD1	0	1735.95	0.016725	0	0	7.40004	0.021622
Opdivo heavy chain	111	128	VSSASTKGPSVFPLAPCS			14	1734.87	Opdivo-Conjugate-PD1	15	1739.33	0.16514	3.38297	0.165985	7.39968	0.000902
Opdivo heavy chain	111	128	VSSASTKGPSVFPLAPCS			14	1734.87	Opdivo-Conjugate-PD1	60	1739.62	0.160564	3.67067	0.161432	7.38005	0.003299
Opdivo heavy chain	111	128	VSSASTKGPSVFPLAPCS			14	1734.87	Opdivo-Conjugate-PD1	240	1739.62	0.186211	3.67663	0.18696	7.39646	0.013386
Opdivo heavy chain	111	128	VSSASTKGPSVFPLAPCS			14	1734.87	Opdivo-Conjugate-PD1	480	1739.78	0.149204	3.83563	0.150139	7.38333	0.006401
Opdivo heavy chain	111	128	VSSASTKGPSVFPLAPCS			14	1734.87	Opdivo-Control-PD1	0	1735.72	0.058651	0	0	7.4025	0.011859
Opdivo heavy chain	111	128	VSSASTKGPSVFPLAPCS			14	1734.87	Opdivo-Control-PD1	15	1739.69	0.035623	3.96703	0.068622	7.39943	0.00377
Opdivo heavy chain	111	128	VSSASTKGPSVFPLAPCS			14	1734.87	Opdivo-Control-PD1	60	1739.96	0.012499	4.23419	0.059968	7.39191	0.001921
Opdivo heavy chain	111	128	VSSASTKGPSVFPLAPCS			14	1734.87	Opdivo-Control-PD1	240	1740.23	0.034744	4.50855	0.068169	7.3974	0.0137
Opdivo heavy chain	111	128	VSSASTKGPSVFPLAPCS			14	1734.87	Opdivo-Control-PD1	480	1740.6	0.037441	4.87206	0.069582	7.37649	0.002996
Opdivo heavy chain	115	128	STKGPSVFPLAPCS			10	1390.7	Opdivo-Conjugate-PD1	0	1391.46	0.039447	0	0	7.49124	0.022005
Opdivo heavy chain	115	128	STKGPSVFPLAPCS			10	1390.7	Opdivo-Conjugate-PD1	15	1393.93	0.188935	2.47385	0.193009	7.48821	0.002483
Opdivo heavy chain	115	128	STKGPSVFPLAPCS			10	1390.7	Opdivo-Conjugate-PD1	60	1394.1	0.198055	2.64102	0.201945	7.46372	0.004904
Opdivo heavy chain	115	128	STKGPSVFPLAPCS			10	1390.7	Opdivo-Conjugate-PD1	240	1394.22	0.159518	2.75831	0.164323	7.48631	0.018961
Opdivo heavy chain	115	128	STKGPSVFPLAPCS			10	1390.7	Opdivo-Conjugate-PD1	480	1394.42	0.148755	2.95853	0.153896	7.46581	0.003752
Opdivo heavy chain	115	128	STKGPSVFPLAPCS			10	1390.7	Opdivo-Control-PD1	0	1391.43	0.04877	0	0	7.47313	0.012857
Opdivo heavy chain	115	128	STKGPSVFPLAPCS			10	1390.7	Opdivo-Control-PD1	15	1394.21	0.046604	2.78529	0.067457	7.46987	0.001404
Opdivo heavy chain	115	128	STKGPSVFPLAPCS			10	1390.7	Opdivo-Control-PD1	60	1394.43	0.012549	2.99809	0.050359	7.46931	0.001938
Opdivo heavy chain	115	128	STKGPSVFPLAPCS			10	1390.7	Opdivo-Control-PD1	240	1394.79	0.048074	3.36379	0.068481	7.47266	0.020391
Opdivo heavy chain	115	128	STKGPSVFPLAPCS			10	1390.7	Opdivo-Control-PD1	480	1394.98	0.040963	3.55208	0.063691	7.45005	0.00498
Opdivo heavy chain	123	133	PLAPCSRSTSE			8	1147.54	Opdivo-Conjugate-PD1	0	1148.3	0.067561	0	0	4.64131	0.001107
Opdivo heavy chain	123	133	PLAPCSRSTSE			8	1147.54	Opdivo-Conjugate-PD1	15	1150.52	0.143159	2.21834	0.1583	4.64277	0.002161
Opdivo heavy chain	123	133	PLAPCSRSTSE			8	1147.54	Opdivo-Conjugate-PD1	60	1150.49	0.268329	2.18935	0.276704	4.63303	0.001973
Opdivo heavy chain	123	133	PLAPCSRSTSE			8	1147.54	Opdivo-Conjugate-PD1	240	1150.63	0.215108	2.32504	0.225468	4.63798	0.002609
Opdivo heavy chain	123	133	PLAPCSRSTSE			8	1147.54	Opdivo-Conjugate-PD1	480	1150.59	0.30281	2.28864	0.310256	4.63012	9.29868e-05
Opdivo heavy chain	123	133	PLAPCSRSTSE			8	1147.54	Opdivo-Control-PD1	0	1148.16	0.033375	0	0	4.64471	0.002257
Opdivo heavy chain	123	133	PLAPCSRSTSE			8	1147.54	Opdivo-Control-PD1	15	1151.15	0.069039	2.98796	0.076683	4.64492	0.001198
Opdivo heavy chain	123	133	PLAPCSRSTSE			8	1147.54	Opdivo-Control-PD1	60	1151.17	0.037481	3.00968	0.050187	4.64741	0.002717
Opdivo heavy chain	123	133	PLAPCSRSTSE			8	1147.54	Opdivo-Control-PD1	240	1151.23	0.214906	3.07563	0.217482	4.64443	0.002599
Opdivo heavy chain	123	133	PLAPCSRSTSE			8	1147.54	Opdivo-Control-PD1	480	1151.45	0.044799	3.29327	0.055865	4.63824	0.004043
Opdivo heavy chain	109	135	VTVSSASTKGPSVFPLAPCSRSTSEST			23	2683.32	Opdivo-Conjugate-PD1	0	2684.68	0.060203	0	0	6.54519	0.006164
Opdivo heavy chain	109	135	VTVSSASTKGPSVFPLAPCSRSTSEST			23	2683.32	Opdivo-Conjugate-PD1	15	2691.74	0.112474	7.06137	0.127573	6.55942	0.004281
Opdivo heavy chain	109	135	VTVSSASTKGPSVFPLAPCSRSTSEST			23	2683.32	Opdivo-Conjugate-PD1	60	2692.08	0.200357	7.39448	0.209206	6.5401	0.007651
Opdivo heavy chain	109	135	VTVSSASTKGPSVFPLAPCSRSTSEST			23	2683.32	Opdivo-Conjugate-PD1	240	2692.14	0.226727	7.45767	0.234584	6.54613	0.00478
Opdivo heavy chain	109	135	VTVSSASTKGPSVFPLAPCSRSTSEST			23	2683.32	Opdivo-Conjugate-PD1	480	2692.46	0.121479	7.78022	0.135579	6.53473	0.005077
Opdivo heavy chain	109	135	VTVSSASTKGPSVFPLAPCSRSTSEST			23	2683.32	Opdivo-Control-PD1	0	2684.72	0.025254	0	0	6.55254	0.004174
Opdivo heavy chain	109	135	VTVSSASTKGPSVFPLAPCSRSTSEST			23	2683.32	Opdivo-Control-PD1	15	2692.02	0.115593	7.30128	0.11832	6.54795	0.003014
Opdivo heavy chain	109	135	VTVSSASTKGPSVFPLAPCSRSTSEST			23	2683.32	Opdivo-Control-PD1	60	2692.14	0.164571	7.42201	0.166498	6.55045	0.007701
Opdivo heavy chain	109	135	VTVSSASTKGPSVFPLAPCSRSTSEST			23	2683.32	Opdivo-Control-PD1	240	2692.57	0.033825	7.84877	0.042212	6.54353	0.002013
Opdivo heavy chain	109	135	VTVSSASTKGPSVFPLAPCSRSTSEST			23	2683.32	Opdivo-Control-PD1	480	2693	0.036347	8.28257	0.044259	6.52481	0.001283
Opdivo heavy chain	109	138	VTVSSASTKGPSVFPLAPCSRSTSESTAAL			26	2938.48	Opdivo-Conjugate-PD1	0	2940.09	0.091156	0	0	7.04307	0.004333
Opdivo heavy chain	109	138	VTVSSASTKGPSVFPLAPCSRSTSESTAAL			26	2938.48	Opdivo-Conjugate-PD1	15	2948.18	0.318839	8.08333	0.331614	7.04668	0.006503
Opdivo heavy chain	109	138	VTVSSASTKGPSVFPLAPCSRSTSESTAAL			26	2938.48	Opdivo-Conjugate-PD1	60	2948.64	0.213527	8.54182	0.232171	7.03096	0.00645
Opdivo heavy chain	109	138	VTVSSASTKGPSVFPLAPCSRSTSESTAAL			26	2938.48	Opdivo-Conjugate-PD1	240	2948.77	0.14051	8.6754	0.167488	7.03699	0.003767
Opdivo heavy chain	109	138	VTVSSASTKGPSVFPLAPCSRSTSESTAAL			26	2938.48	Opdivo-Conjugate-PD1	480	2949.13	0.052164	9.03255	0.105026	7.02999	0.004273
Opdivo heavy chain	109	138	VTVSSASTKGPSVFPLAPCSRSTSESTAAL			26	2938.48	Opdivo-Control-PD1	0	2940.01	0.038276	0	0	7.03592	0.002835
Opdivo heavy chain	109	138	VTVSSASTKGPSVFPLAPCSRSTSESTAAL			26	2938.48	Opdivo-Control-PD1	15	2948.26	0.055349	8.24375	0.067295	7.04124	0.00414
Opdivo heavy chain	109	138	VTVSSASTKGPSVFPLAPCSRSTSESTAAL			26	2938.48	Opdivo-Control-PD1	60	2948.73	0.041593	8.71134	0.056525	7.03246	0.00505
Opdivo heavy chain	109	138	VTVSSASTKGPSVFPLAPCSRSTSESTAAL			26	2938.48	Opdivo-Control-PD1	240	2949	0.063006	8.98422	0.073721	7.02958	0.00273
Opdivo heavy chain	109	138	VTVSSASTKGPSVFPLAPCSRSTSESTAAL			26	2938.48	Opdivo-Control-PD1	480	2949.32	0.047299	9.30144	0.060846	7.02245	0.005241
Opdivo heavy chain	141	151	LVKDYFPEPVT			8	1307.69	Opdivo-Conjugate-PD1	0	1308.24	0.09396	0	0	7.19952	0.004897
Opdivo heavy chain	141	151	LVKDYFPEPVT			8	1307.69	Opdivo-Conjugate-PD1	15	1309.56	0.147585	1.32984	0.174956	7.20725	0.002564
Opdivo heavy chain	141	151	LVKDYFPEPVT			8	1307.69	Opdivo-Conjugate-PD1	60	1310.01	0.118855	1.7793	0.151509	7.18696	0.004563
Opdivo heavy chain	141	151	LVKDYFPEPVT			8	1307.69	Opdivo-Conjugate-PD1	240	1310.37	0.127772	2.13712	0.1586	7.19688	0.008486
Opdivo heavy chain	141	151	LVKDYFPEPVT			8	1307.69	Opdivo-Conjugate-PD1	480	1310.45	0.063715	2.21151	0.113526	7.18316	0.004132
Opdivo heavy chain	141	151	LVKDYFPEPVT			8	1307.69	Opdivo-Control-PD1	0	1308.33	0.045087	0	0	7.19838	0.007952
Opdivo heavy chain	141	151	LVKDYFPEPVT			8	1307.69	Opdivo-Control-PD1	15	1309.8	0.02056	1.47452	0.049554	7.20325	0.00255
Opdivo heavy chain	141	151	LVKDYFPEPVT			8	1307.69	Opdivo-Control-PD1	60	1310.22	0.041798	1.89597	0.061481	7.19752	0.008664
Opdivo heavy chain	141	151	LVKDYFPEPVT			8	1307.69	Opdivo-Control-PD1	240	1310.5	0.023627	2.17359	0.050903	7.19188	0.001334
Opdivo heavy chain	141	151	LVKDYFPEPVT			8	1307.69	Opdivo-Control-PD1	480	1310.74	0.036742	2.41112	0.058162	7.17804	0.005151
Opdivo heavy chain	142	151	VKDYFPEPVT			7	1194.6	Opdivo-Conjugate-PD1	0	1195.09	0.057144	0	0	6.89636	0.003443
Opdivo heavy chain	142	151	VKDYFPEPVT			7	1194.6	Opdivo-Conjugate-PD1	15	1196.4	0.063582	1.31076	0.085488	6.90437	0.004152
Opdivo heavy chain	142	151	VKDYFPEPVT			7	1194.6	Opdivo-Conjugate-PD1	60	1196.66	0.121207	1.57431	0.134003	6.89157	0.004391
Opdivo heavy chain	142	151	VKDYFPEPVT			7	1194.6	Opdivo-Conjugate-PD1	240	1196.99	0.088273	1.90445	0.105155	6.90007	0.003859
Opdivo heavy chain	142	151	VKDYFPEPVT			7	1194.6	Opdivo-Conjugate-PD1	480	1197.1	0.036539	2.01525	0.067827	6.89097	0.00304
Opdivo heavy chain	142	151	VKDYFPEPVT			7	1194.6	Opdivo-Control-PD1	0	1195.2	0.029702	0	0	6.90116	0.00494
Opdivo heavy chain	142	151	VKDYFPEPVT			7	1194.6	Opdivo-Control-PD1	15	1196.56	0.080423	1.36312	0.085732	6.89892	0.003629
Opdivo heavy chain	142	151	VKDYFPEPVT			7	1194.6	Opdivo-Control-PD1	60	1197	0.06089	1.80629	0.067749	6.89878	0.001441
Opdivo heavy chain	142	151	VKDYFPEPVT			7	1194.6	Opdivo-Control-PD1	240	1197.24	0.042804	2.04835	0.0521	6.89261	0.002517
Opdivo heavy chain	142	151	VKDYFPEPVT			7	1194.6	Opdivo-Control-PD1	480	1197.39	0.059337	2.19224	0.066356	6.88115	0.006789
Opdivo heavy chain	142	154	VKDYFPEPVTVSW			10	1566.78	Opdivo-Conjugate-PD1	0	1567.51	0.009013	0	0	8.37022	0.016973
Opdivo heavy chain	142	154	VKDYFPEPVTVSW			10	1566.78	Opdivo-Conjugate-PD1	15	1569.78	0.04377	2.27561	0.044689	8.36591	0.005599
Opdivo heavy chain	142	154	VKDYFPEPVTVSW			10	1566.78	Opdivo-Conjugate-PD1	60	1570.28	0.035937	2.77583	0.03705	8.35557	0.005089
Opdivo heavy chain	142	154	VKDYFPEPVTVSW			10	1566.78	Opdivo-Conjugate-PD1	240	1570.41	0.087237	2.9022	0.087701	8.36962	0.013403
Opdivo heavy chain	142	154	VKDYFPEPVTVSW			10	1566.78	Opdivo-Conjugate-PD1	480	1570.4	0.164454	2.89173	0.164701	8.35136	0.00256
Opdivo heavy chain	142	154	VKDYFPEPVTVSW			10	1566.78	Opdivo-Control-PD1	0	1567.49	0.088395	0	0	8.37658	0.010429
Opdivo heavy chain	142	154	VKDYFPEPVTVSW			10	1566.78	Opdivo-Control-PD1	15	1570.14	0.033698	2.64786	0.094601	8.36563	0.006479
Opdivo heavy chain	142	154	VKDYFPEPVTVSW			10	1566.78	Opdivo-Control-PD1	60	1570.42	0.026088	2.9342	0.092165	8.36115	0.000546
Opdivo heavy chain	142	154	VKDYFPEPVTVSW			10	1566.78	Opdivo-Control-PD1	240	1570.69	0.080131	3.2058	0.119309	8.36604	0.012257
Opdivo heavy chain	142	154	VKDYFPEPVTVSW			10	1566.78	Opdivo-Control-PD1	480	1570.87	0.033861	3.38167	0.094659	8.35371	0.004517
Opdivo heavy chain	152	158	VSWNSGA			6	720.331	Opdivo-Conjugate-PD1	0	720.669	0.001108	0	0	6.63493	0.00233
Opdivo heavy chain	152	158	VSWNSGA			6	720.331	Opdivo-Conjugate-PD1	15	722.481	0.033105	1.81208	0.033123	6.63822	0.004299
Opdivo heavy chain	152	158	VSWNSGA			6	720.331	Opdivo-Conjugate-PD1	60	722.733	0.073594	2.06431	0.073602	6.63256	0.00354
Opdivo heavy chain	152	158	VSWNSGA			6	720.331	Opdivo-Conjugate-PD1	240	722.772	0.066248	2.10326	0.066257	6.63293	0.000404
Opdivo heavy chain	152	158	VSWNSGA			6	720.331	Opdivo-Conjugate-PD1	480	722.891	0.156045	2.22176	0.156049	6.62805	0.00541
Opdivo heavy chain	152	158	VSWNSGA			6	720.331	Opdivo-Control-PD1	0	720.65	0.005315	0	0	6.63546	0.002325
Opdivo heavy chain	152	158	VSWNSGA			6	720.331	Opdivo-Control-PD1	15	722.831	0	2.18064	0.005315	6.62917	0
Opdivo heavy chain	152	158	VSWNSGA			6	720.331	Opdivo-Control-PD1	60	722.94	0.003147	2.28991	0.006177	6.64023	0.002537
Opdivo heavy chain	152	158	VSWNSGA			6	720.331	Opdivo-Control-PD1	240	722.936	0	2.28556	0.005315	6.62975	0
Opdivo heavy chain	152	158	VSWNSGA			6	720.331	Opdivo-Control-PD1	480	723.029	0	2.37923	0.005315	6.62356	0
Opdivo heavy chain	152	159	VSWNSGAL			7	833.415	Opdivo-Conjugate-PD1	0	833.75	0.026071	0	0	7.85607	0.015883
Opdivo heavy chain	152	159	VSWNSGAL			7	833.415	Opdivo-Conjugate-PD1	15	836.331	0.038134	2.58114	0.046194	7.85648	0.002099
Opdivo heavy chain	152	159	VSWNSGAL			7	833.415	Opdivo-Conjugate-PD1	60	836.614	0.042643	2.86344	0.049981	7.84005	0.002867
Opdivo heavy chain	152	159	VSWNSGAL			7	833.415	Opdivo-Conjugate-PD1	240	836.604	0.025358	2.85414	0.036369	7.85605	0.015985
Opdivo heavy chain	152	159	VSWNSGAL			7	833.415	Opdivo-Conjugate-PD1	480	836.72	0.092669	2.96981	0.096267	7.83825	0.002414
Opdivo heavy chain	152	159	VSWNSGAL			7	833.415	Opdivo-Control-PD1	0	833.704	0.005618	0	0	7.86093	0.01713
Opdivo heavy chain	152	159	VSWNSGAL			7	833.415	Opdivo-Control-PD1	15	836.42	0.073194	2.71585	0.073409	7.84849	0.004212
Opdivo heavy chain	152	159	VSWNSGAL			7	833.415	Opdivo-Control-PD1	60	836.612	0.135062	2.90821	0.135179	7.84766	0.000787
Opdivo heavy chain	152	159	VSWNSGAL			7	833.415	Opdivo-Control-PD1	240	836.625	0.044674	2.921	0.045026	7.85646	0.019263
Opdivo heavy chain	152	159	VSWNSGAL			7	833.415	Opdivo-Control-PD1	480	836.761	0.052794	3.05735	0.053092	7.83211	0.001553
Opdivo heavy chain	152	163	VSWNSGALTSGV			11	1177.58	Opdivo-Conjugate-PD1	0	1178.17	0.014635	0	0	7.89285	0.016975
Opdivo heavy chain	152	163	VSWNSGALTSGV			11	1177.58	Opdivo-Conjugate-PD1	15	1182.41	0.08442	4.23876	0.085679	7.88726	0.002754
Opdivo heavy chain	152	163	VSWNSGALTSGV			11	1177.58	Opdivo-Conjugate-PD1	60	1182.86	0.163255	4.69531	0.16391	7.86826	0.002677
Opdivo heavy chain	152	163	VSWNSGALTSGV			11	1177.58	Opdivo-Conjugate-PD1	240	1182.86	0.131516	4.69204	0.132328	7.88359	0.016987
Opdivo heavy chain	152	163	VSWNSGALTSGV			11	1177.58	Opdivo-Conjugate-PD1	480	1182.99	0.214118	4.82215	0.214618	7.86702	0.001861
Opdivo heavy chain	152	163	VSWNSGALTSGV			11	1177.58	Opdivo-Control-PD1	0	1178.16	0.01771	0	0	7.89254	0.01271
Opdivo heavy chain	152	163	VSWNSGALTSGV			11	1177.58	Opdivo-Control-PD1	15	1182.78	0.044253	4.62374	0.047665	7.88347	0.00646
Opdivo heavy chain	152	163	VSWNSGALTSGV			11	1177.58	Opdivo-Control-PD1	60	1182.91	0.15932	4.75202	0.160301	7.8807	0.002424
Opdivo heavy chain	152	163	VSWNSGALTSGV			11	1177.58	Opdivo-Control-PD1	240	1182.93	0.090273	4.77154	0.091994	7.88462	0.015804
Opdivo heavy chain	152	163	VSWNSGALTSGV			11	1177.58	Opdivo-Control-PD1	480	1183.21	0.01353	5.05414	0.022287	7.86476	0.001001
Opdivo heavy chain	155	170	NSGALTSGVHTFPAVL			14	1570.82	Opdivo-Conjugate-PD1	0	1571.57	0.052781	0	0	7.7434	0.028035
Opdivo heavy chain	155	170	NSGALTSGVHTFPAVL			14	1570.82	Opdivo-Conjugate-PD1	15	1575.04	0.04755	3.46368	0.071041	7.76188	0.00506
Opdivo heavy chain	155	170	NSGALTSGVHTFPAVL			14	1570.82	Opdivo-Conjugate-PD1	60	1575.3	0.069289	3.73034	0.087102	7.743	0.005299
Opdivo heavy chain	155	170	NSGALTSGVHTFPAVL			14	1570.82	Opdivo-Conjugate-PD1	240	1575.22	0.064863	3.6442	0.083625	7.75985	0.01846
Opdivo heavy chain	155	170	NSGALTSGVHTFPAVL			14	1570.82	Opdivo-Conjugate-PD1	480	1575.39	0.111732	3.81734	0.123571	7.73776	0.005705
Opdivo heavy chain	155	170	NSGALTSGVHTFPAVL			14	1570.82	Opdivo-Control-PD1	0	1571.52	0.010908	0	0	7.7568	0.010829
Opdivo heavy chain	155	170	NSGALTSGVHTFPAVL			14	1570.82	Opdivo-Control-PD1	15	1575.35	0.124917	3.82703	0.125392	7.74561	0.00573
Opdivo heavy chain	155	170	NSGALTSGVHTFPAVL			14	1570.82	Opdivo-Control-PD1	60	1575.49	0.15289	3.97654	0.153279	7.74279	0.005082
Opdivo heavy chain	155	170	NSGALTSGVHTFPAVL			14	1570.82	Opdivo-Control-PD1	240	1575.43	0.072919	3.90985	0.073731	7.74992	0.017849
Opdivo heavy chain	155	170	NSGALTSGVHTFPAVL			14	1570.82	Opdivo-Control-PD1	480	1575.83	0.04936	4.30962	0.050551	7.72287	0.005926
Opdivo heavy chain	158	170	ALTSGVHTFPAVL			11	1312.73	Opdivo-Conjugate-PD1	0	1313.51	0.116753	0	0	7.76749	0.018839
Opdivo heavy chain	158	170	ALTSGVHTFPAVL			11	1312.73	Opdivo-Conjugate-PD1	15	1315.98	0.087786	2.47219	0.146074	7.7607	0.005063
Opdivo heavy chain	158	170	ALTSGVHTFPAVL			11	1312.73	Opdivo-Conjugate-PD1	60	1316.16	0.087617	2.64685	0.145973	7.74057	0.001445
Opdivo heavy chain	158	170	ALTSGVHTFPAVL			11	1312.73	Opdivo-Conjugate-PD1	240	1316.04	0.092488	2.5254	0.148948	7.75895	0.018031
Opdivo heavy chain	158	170	ALTSGVHTFPAVL			11	1312.73	Opdivo-Conjugate-PD1	480	1316.07	0.091992	2.55593	0.14864	7.73793	0.001728
Opdivo heavy chain	158	170	ALTSGVHTFPAVL			11	1312.73	Opdivo-Control-PD1	0	1313.41	0.045882	0	0	7.75667	0.010045
Opdivo heavy chain	158	170	ALTSGVHTFPAVL			11	1312.73	Opdivo-Control-PD1	15	1316.07	0.032303	2.66656	0.056113	7.75415	0.00457
Opdivo heavy chain	158	170	ALTSGVHTFPAVL			11	1312.73	Opdivo-Control-PD1	60	1316.07	0.025826	2.65901	0.052651	7.74685	0.002575
Opdivo heavy chain	158	170	ALTSGVHTFPAVL			11	1312.73	Opdivo-Control-PD1	240	1316.08	0.093942	2.6764	0.104548	7.75518	0.016265
Opdivo heavy chain	158	170	ALTSGVHTFPAVL			11	1312.73	Opdivo-Control-PD1	480	1316.14	0.013351	2.72925	0.047785	7.72147	0.002949
Opdivo heavy chain	159	170	LTSGVHTFPAVL			10	1241.69	Opdivo-Conjugate-PD1	0	1242.26	0.05429	0	0	7.62652	0.012564
Opdivo heavy chain	159	170	LTSGVHTFPAVL			10	1241.69	Opdivo-Conjugate-PD1	15	1244.45	0.11744	2.19454	0.129381	7.6334	0.004004
Opdivo heavy chain	159	170	LTSGVHTFPAVL			10	1241.69	Opdivo-Conjugate-PD1	60	1244.53	0.161455	2.27883	0.170338	7.61264	0.005388
Opdivo heavy chain	159	170	LTSGVHTFPAVL			10	1241.69	Opdivo-Conjugate-PD1	240	1244.49	0.114786	2.23862	0.126977	7.63749	0.022202
Opdivo heavy chain	159	170	LTSGVHTFPAVL			10	1241.69	Opdivo-Conjugate-PD1	480	1244.69	0.107693	2.43653	0.120603	7.61698	0.005602
Opdivo heavy chain	159	170	LTSGVHTFPAVL			10	1241.69	Opdivo-Control-PD1	0	1242.19	0.043367	0	0	7.62097	0.016206
Opdivo heavy chain	159	170	LTSGVHTFPAVL			10	1241.69	Opdivo-Control-PD1	15	1244.51	0.068864	2.32004	0.081381	7.61303	0.00568
Opdivo heavy chain	159	170	LTSGVHTFPAVL			10	1241.69	Opdivo-Control-PD1	60	1244.68	0.069496	2.48093	0.081917	7.61417	0.005405
Opdivo heavy chain	159	170	LTSGVHTFPAVL			10	1241.69	Opdivo-Control-PD1	240	1244.69	0.066621	2.49848	0.079492	7.61822	0.016139
Opdivo heavy chain	159	170	LTSGVHTFPAVL			10	1241.69	Opdivo-Control-PD1	480	1244.83	0.075062	2.64053	0.086689	7.58862	0.005908
Opdivo heavy chain	160	170	TSGVHTFPAVL			9	1128.6	Opdivo-Conjugate-PD1	0	1129.2	0.04321	0	0	7.40058	0.019153
Opdivo heavy chain	160	170	TSGVHTFPAVL			9	1128.6	Opdivo-Conjugate-PD1	15	1131.17	0.058981	1.97427	0.073116	7.41026	0.001277
Opdivo heavy chain	160	170	TSGVHTFPAVL			9	1128.6	Opdivo-Conjugate-PD1	60	1131.29	0.094134	2.08928	0.103578	7.38754	0.004291
Opdivo heavy chain	160	170	TSGVHTFPAVL			9	1128.6	Opdivo-Conjugate-PD1	240	1131.27	0.037776	2.07317	0.057395	7.40569	0.012614
Opdivo heavy chain	160	170	TSGVHTFPAVL			9	1128.6	Opdivo-Conjugate-PD1	480	1131.26	0.127798	2.06289	0.134906	7.38865	0.007327
Opdivo heavy chain	160	170	TSGVHTFPAVL			9	1128.6	Opdivo-Control-PD1	0	1129.02	0.064237	0	0	7.40076	0.003505
Opdivo heavy chain	160	170	TSGVHTFPAVL			9	1128.6	Opdivo-Control-PD1	15	1131.21	0.027367	2.19383	0.069823	7.41186	0.011278
Opdivo heavy chain	160	170	TSGVHTFPAVL			9	1128.6	Opdivo-Control-PD1	60	1131.28	0.071328	2.26233	0.09599	7.39125	0.000276
Opdivo heavy chain	160	170	TSGVHTFPAVL			9	1128.6	Opdivo-Control-PD1	240	1131.32	0.028711	2.30256	0.070361	7.41034	0.020603
Opdivo heavy chain	160	170	TSGVHTFPAVL			9	1128.6	Opdivo-Control-PD1	480	1131.4	0.063371	2.38072	0.090234	7.37138	0.005701
Opdivo heavy chain	164	170	HTFPAVL			5	784.435	Opdivo-Conjugate-PD1	0	784.818	0.018873	0	0	7.04965	0.001147
Opdivo heavy chain	164	170	HTFPAVL			5	784.435	Opdivo-Conjugate-PD1	15	786.065	0.03331	1.24646	0.038285	7.05698	0.003453
Opdivo heavy chain	164	170	HTFPAVL			5	784.435	Opdivo-Conjugate-PD1	60	786.091	0.039525	1.27291	0.0438	7.03742	0.002976
Opdivo heavy chain	164	170	HTFPAVL			5	784.435	Opdivo-Conjugate-PD1	240	786.108	0.017784	1.28958	0.025931	7.04603	0.004235
Opdivo heavy chain	164	170	HTFPAVL			5	784.435	Opdivo-Conjugate-PD1	480	786.107	0.055033	1.28839	0.058179	7.03486	0.003725
Opdivo heavy chain	164	170	HTFPAVL			5	784.435	Opdivo-Control-PD1	0	784.813	0.002608	0	0	7.04652	0.002379
Opdivo heavy chain	164	170	HTFPAVL			5	784.435	Opdivo-Control-PD1	15	786.131	0.01085	1.31771	0.011159	7.04863	0.001469
Opdivo heavy chain	164	170	HTFPAVL			5	784.435	Opdivo-Control-PD1	60	786.151	0.029621	1.33792	0.029735	7.04646	0.001344
Opdivo heavy chain	164	170	HTFPAVL			5	784.435	Opdivo-Control-PD1	240	786.184	0.016975	1.37139	0.017174	7.03975	0.001088
Opdivo heavy chain	164	170	HTFPAVL			5	784.435	Opdivo-Control-PD1	480	786.21	0.021082	1.39728	0.021243	7.02644	0.002911
Opdivo heavy chain	176	181	YSLSSV			5	655.33	Opdivo-Conjugate-PD1	0	655.591	0.004995	0	0	7.13573	0.001076
Opdivo heavy chain	176	181	YSLSSV			5	655.33	Opdivo-Conjugate-PD1	15	656.014	0.063718	0.423005	0.063913	7.14353	0.003453
Opdivo heavy chain	176	181	YSLSSV			5	655.33	Opdivo-Conjugate-PD1	60	655.995	0.052358	0.403495	0.052596	7.13038	0.00325
Opdivo heavy chain	176	181	YSLSSV			5	655.33	Opdivo-Conjugate-PD1	240	655.982	0.031883	0.390164	0.032272	7.13561	0.004701
Opdivo heavy chain	176	181	YSLSSV			5	655.33	Opdivo-Conjugate-PD1	480	655.997	0.004357	0.405904	0.006628	7.12531	0.003148
Opdivo heavy chain	176	181	YSLSSV			5	655.33	Opdivo-Control-PD1	0	655.639	0.000651	0	0	7.13604	0.001387
Opdivo heavy chain	176	181	YSLSSV			5	655.33	Opdivo-Control-PD1	15	656.048	0.034281	0.409227	0.034287	7.13809	0.000757
Opdivo heavy chain	176	181	YSLSSV			5	655.33	Opdivo-Control-PD1	60	656.057	0.062234	0.417882	0.062237	7.13795	0.002798
Opdivo heavy chain	176	181	YSLSSV			5	655.33	Opdivo-Control-PD1	240	656.062	0.019149	0.42269	0.01916	7.13216	0.001563
Opdivo heavy chain	176	181	YSLSSV			5	655.33	Opdivo-Control-PD1	480	656.09	0.017608	0.451114	0.017621	7.12368	0.002683
Opdivo heavy chain	181	193	VVTVPSSSLGTKT			11	1275.72	Opdivo-Conjugate-PD1	0	1276.33	0.026921	0	0	5.51492	0.003484
Opdivo heavy chain	181	193	VVTVPSSSLGTKT			11	1275.72	Opdivo-Conjugate-PD1	15	1280.38	0.088596	4.05173	0.092596	5.51173	0.003518
Opdivo heavy chain	181	193	VVTVPSSSLGTKT			11	1275.72	Opdivo-Conjugate-PD1	60	1280.51	0.163723	4.17935	0.165922	5.49873	0.007703
Opdivo heavy chain	181	193	VVTVPSSSLGTKT			11	1275.72	Opdivo-Conjugate-PD1	240	1280.91	0.03936	4.57587	0.047686	5.50436	0.003097
Opdivo heavy chain	181	193	VVTVPSSSLGTKT			11	1275.72	Opdivo-Conjugate-PD1	480	1281.3	0.086499	4.96708	0.090591	5.49331	0.002409
Opdivo heavy chain	181	193	VVTVPSSSLGTKT			11	1275.72	Opdivo-Control-PD1	0	1276.33	0.052216	0	0	5.49802	0.002748
Opdivo heavy chain	181	193	VVTVPSSSLGTKT			11	1275.72	Opdivo-Control-PD1	15	1280.84	0.093524	4.51104	0.107113	5.49888	0.009222
Opdivo heavy chain	181	193	VVTVPSSSLGTKT			11	1275.72	Opdivo-Control-PD1	60	1281.07	0.112792	4.74275	0.124293	5.50278	0.004173
Opdivo heavy chain	181	193	VVTVPSSSLGTKT			11	1275.72	Opdivo-Control-PD1	240	1281.52	0.096251	5.19359	0.109503	5.49581	0.002554
Opdivo heavy chain	181	193	VVTVPSSSLGTKT			11	1275.72	Opdivo-Control-PD1	480	1281.95	0.062007	5.62287	0.081064	5.48304	0.006635
Opdivo heavy chain	182	193	VTVPSSSLGTKT			10	1176.65	Opdivo-Conjugate-PD1	0	1177.21	0.039196	0	0	5.26067	0.001569
Opdivo heavy chain	182	193	VTVPSSSLGTKT			10	1176.65	Opdivo-Conjugate-PD1	15	1181.22	0.317798	4.00192	0.320206	5.26333	0.003485
Opdivo heavy chain	182	193	VTVPSSSLGTKT			10	1176.65	Opdivo-Conjugate-PD1	60	1181.3	0.320354	4.08987	0.322743	5.25351	0.003506
Opdivo heavy chain	182	193	VTVPSSSLGTKT			10	1176.65	Opdivo-Conjugate-PD1	240	1181.42	0.309843	4.20584	0.312312	5.26133	0.001332
Opdivo heavy chain	182	193	VTVPSSSLGTKT			10	1176.65	Opdivo-Conjugate-PD1	480	1181.7	0.319588	4.48111	0.321983	5.2521	0.001977
Opdivo heavy chain	182	193	VTVPSSSLGTKT			10	1176.65	Opdivo-Control-PD1	0	1177.18	0.034209	0	0	5.26697	0.010157
Opdivo heavy chain	182	193	VTVPSSSLGTKT			10	1176.65	Opdivo-Control-PD1	15	1181.74	0.066407	4.55745	0.0747	5.25578	0.00321
Opdivo heavy chain	182	193	VTVPSSSLGTKT			10	1176.65	Opdivo-Control-PD1	60	1181.93	0.144388	4.7476	0.148385	5.25648	0.002794
Opdivo heavy chain	182	193	VTVPSSSLGTKT			10	1176.65	Opdivo-Control-PD1	240	1182.07	0.095598	4.89383	0.101534	5.25595	0.00318
Opdivo heavy chain	182	193	VTVPSSSLGTKT			10	1176.65	Opdivo-Control-PD1	480	1182.46	0.078906	5.27961	0.086003	5.24586	0.00448
Opdivo heavy chain	189	195	LGTKTYT			6	783.425	Opdivo-Conjugate-PD1	0	783.817	0.02226	0	0	4.53846	0.000404
Opdivo heavy chain	189	195	LGTKTYT			6	783.425	Opdivo-Conjugate-PD1	15	784.56	0.105564	0.743342	0.107885	4.54606	0.002605
Opdivo heavy chain	189	195	LGTKTYT			6	783.425	Opdivo-Conjugate-PD1	60	784.561	0.152863	0.744105	0.154475	4.53817	0.002489
Opdivo heavy chain	189	195	LGTKTYT			6	783.425	Opdivo-Conjugate-PD1	240	784.563	0.10209	0.745562	0.104489	4.54236	0.003095
Opdivo heavy chain	189	195	LGTKTYT			6	783.425	Opdivo-Conjugate-PD1	480	784.641	0.082286	0.823417	0.085243	4.53619	0.002249
Opdivo heavy chain	189	195	LGTKTYT			6	783.425	Opdivo-Control-PD1	0	783.743	0.070962	0	0	4.54105	0.001453
Opdivo heavy chain	189	195	LGTKTYT			6	783.425	Opdivo-Control-PD1	15	784.926	0.022482	1.18294	0.074439	4.54329	0.001457
Opdivo heavy chain	189	195	LGTKTYT			6	783.425	Opdivo-Control-PD1	60	784.972	0.04791	1.22901	0.085622	4.54704	0.002136
Opdivo heavy chain	189	195	LGTKTYT			6	783.425	Opdivo-Control-PD1	240	785.025	0.029131	1.28197	0.076709	4.54201	0.001161
Opdivo heavy chain	189	195	LGTKTYT			6	783.425	Opdivo-Control-PD1	480	785.088	0.021814	1.3455	0.074239	4.5361	0.002051
Opdivo heavy chain	194	205	YTCNVDHKPSNT			10	1378.61	Opdivo-Conjugate-PD1	0	1379.55	0.067952	0	0	4.32268	0.004494
Opdivo heavy chain	194	205	YTCNVDHKPSNT			10	1378.61	Opdivo-Conjugate-PD1	15	1380.17	0.120921	0.620206	0.138705	4.32506	0.002776
Opdivo heavy chain	194	205	YTCNVDHKPSNT			10	1378.61	Opdivo-Conjugate-PD1	60	1380.23	0.118706	0.678873	0.136779	4.32345	0.005124
Opdivo heavy chain	194	205	YTCNVDHKPSNT			10	1378.61	Opdivo-Conjugate-PD1	240	1380.26	0.100397	0.718223	0.121231	4.32475	0.002152
Opdivo heavy chain	194	205	YTCNVDHKPSNT			10	1378.61	Opdivo-Conjugate-PD1	480	1380.39	0.129798	0.841712	0.146509	4.31843	0.00249
Opdivo heavy chain	194	205	YTCNVDHKPSNT			10	1378.61	Opdivo-Control-PD1	0	1379.33	0.062329	0	0	4.31106	0.007393
Opdivo heavy chain	194	205	YTCNVDHKPSNT			10	1378.61	Opdivo-Control-PD1	15	1380.29	0.141984	0.966246	0.155063	4.31604	0.006906
Opdivo heavy chain	194	205	YTCNVDHKPSNT			10	1378.61	Opdivo-Control-PD1	60	1380.34	0.057334	1.00965	0.084689	4.31994	0.00403
Opdivo heavy chain	194	205	YTCNVDHKPSNT			10	1378.61	Opdivo-Control-PD1	240	1380.41	0.088795	1.08379	0.108487	4.31425	0.004031
Opdivo heavy chain	194	205	YTCNVDHKPSNT			10	1378.61	Opdivo-Control-PD1	480	1380.46	0.07203	1.13317	0.095253	4.30974	0.00313
Opdivo heavy chain	195	205	TCNVDHKPSNT			9	1215.54	Opdivo-Conjugate-PD1	0	1216.17	0.009318	0	0	4.32302	0.00305
Opdivo heavy chain	195	205	TCNVDHKPSNT			9	1215.54	Opdivo-Conjugate-PD1	15	1216.8	0.089931	0.622835	0.090413	4.32175	0.001297
Opdivo heavy chain	195	205	TCNVDHKPSNT			9	1215.54	Opdivo-Conjugate-PD1	60	1216.81	0.08327	0.634449	0.08379	4.32709	0.010761
Opdivo heavy chain	195	205	TCNVDHKPSNT			9	1215.54	Opdivo-Conjugate-PD1	240	1217.43	0.044308	1.26019	0.045277	4.32137	0.004138
Opdivo heavy chain	195	205	TCNVDHKPSNT			9	1215.54	Opdivo-Conjugate-PD1	480	1217.4	0.072267	1.22891	0.072865	4.31175	0.003198
Opdivo heavy chain	195	205	TCNVDHKPSNT			9	1215.54	Opdivo-Control-PD1	0	1216.15	0.02675	0	0	4.31946	0.002838
Opdivo heavy chain	195	205	TCNVDHKPSNT			9	1215.54	Opdivo-Control-PD1	15	1216.98	0.034777	0.830189	0.043875	4.31653	0.003587
Opdivo heavy chain	195	205	TCNVDHKPSNT			9	1215.54	Opdivo-Control-PD1	60	1217.08	0.020827	0.930997	0.033902	4.32029	0.001814
Opdivo heavy chain	195	205	TCNVDHKPSNT			9	1215.54	Opdivo-Control-PD1	240	1217.56	0.016387	1.4176	0.03137	4.31486	0.00129
Opdivo heavy chain	195	205	TCNVDHKPSNT			9	1215.54	Opdivo-Control-PD1	480	1217.61	0.021017	1.46781	0.034019	4.3105	0.001729
Opdivo heavy chain	228	233	LGGPSV			4	529.298	Opdivo-Conjugate-PD1	0	529.426	0.01628	0	0	5.78775	0.003069
Opdivo heavy chain	228	233	LGGPSV			4	529.298	Opdivo-Conjugate-PD1	15	530.588	0.067606	1.16116	0.069539	5.79774	0.003669
Opdivo heavy chain	228	233	LGGPSV			4	529.298	Opdivo-Conjugate-PD1	60	530.885	0.086867	1.45853	0.08838	5.78404	0.005319
Opdivo heavy chain	228	233	LGGPSV			4	529.298	Opdivo-Conjugate-PD1	240	531.012	0.068153	1.58556	0.07007	5.78848	0.004115
Opdivo heavy chain	228	233	LGGPSV			4	529.298	Opdivo-Conjugate-PD1	480	531.091	0.093365	1.66488	0.094774	5.77945	0.003118
Opdivo heavy chain	228	233	LGGPSV			4	529.298	Opdivo-Control-PD1	0	529.431	0.02795	0	0	5.78803	0.003023
Opdivo heavy chain	228	233	LGGPSV			4	529.298	Opdivo-Control-PD1	15	530.874	0.041135	1.44306	0.049732	5.78506	0.000768
Opdivo heavy chain	228	233	LGGPSV			4	529.298	Opdivo-Control-PD1	60	531.2	0.032989	1.76906	0.043237	5.78764	0.005949
Opdivo heavy chain	228	233	LGGPSV			4	529.298	Opdivo-Control-PD1	240	531.223	0.052255	1.79248	0.05926	5.78501	0.002739
Opdivo heavy chain	228	233	LGGPSV			4	529.298	Opdivo-Control-PD1	480	531.309	0.025334	1.87824	0.037723	5.77028	0.002777
Opdivo heavy chain	228	234	LGGPSVF			5	676.366	Opdivo-Conjugate-PD1	0	676.671	0.013734	0	0	7.91796	0.016536
Opdivo heavy chain	228	234	LGGPSVF			5	676.366	Opdivo-Conjugate-PD1	15	677.648	0.049306	0.976848	0.051183	7.91696	0.004368
Opdivo heavy chain	228	234	LGGPSVF			5	676.366	Opdivo-Conjugate-PD1	60	677.892	0.069928	1.22088	0.071264	7.89603	0.000609
Opdivo heavy chain	228	234	LGGPSVF			5	676.366	Opdivo-Conjugate-PD1	240	678.029	0.086023	1.35871	0.087113	7.91655	0.016751
Opdivo heavy chain	228	234	LGGPSVF			5	676.366	Opdivo-Conjugate-PD1	480	678.097	0.124158	1.4259	0.124915	7.89541	0.003383
Opdivo heavy chain	228	234	LGGPSVF			5	676.366	Opdivo-Control-PD1	0	676.887	0.046021	0	0	7.9127	0.005736
Opdivo heavy chain	228	234	LGGPSVF			5	676.366	Opdivo-Control-PD1	15	677.888	0.016673	1.00083	0.048948	7.90934	0.007088
Opdivo heavy chain	228	234	LGGPSVF			5	676.366	Opdivo-Control-PD1	60	678.183	0.015986	1.29614	0.048718	7.90562	0.003812
Opdivo heavy chain	228	234	LGGPSVF			5	676.366	Opdivo-Control-PD1	240	678.237	0.02617	1.34992	0.052941	7.91278	0.010453
Opdivo heavy chain	228	234	LGGPSVF			5	676.366	Opdivo-Control-PD1	480	678.293	0.015719	1.4053	0.048631	7.88863	0.002187
Opdivo heavy chain	235	244	LFPPKPKDTL			6	1155.68	Opdivo-Conjugate-PD1	0	1156.35	0.040197	0	0	5.68511	0.005412
Opdivo heavy chain	235	244	LFPPKPKDTL			6	1155.68	Opdivo-Conjugate-PD1	15	1158.23	0.136596	1.8766	0.142388	5.68924	0.003156
Opdivo heavy chain	235	244	LFPPKPKDTL			6	1155.68	Opdivo-Conjugate-PD1	60	1158.46	0.1348	2.11475	0.140666	5.68031	0.009301
Opdivo heavy chain	235	244	LFPPKPKDTL			6	1155.68	Opdivo-Conjugate-PD1	240	1158.77	0.177356	2.41956	0.181854	5.68026	0.005576
Opdivo heavy chain	235	244	LFPPKPKDTL			6	1155.68	Opdivo-Conjugate-PD1	480	1158.79	0.170111	2.44504	0.174796	5.67101	0.004884
Opdivo heavy chain	235	244	LFPPKPKDTL			6	1155.68	Opdivo-Control-PD1	0	1156.13	0.056669	0	0	5.6778	0.004038
Opdivo heavy chain	235	244	LFPPKPKDTL			6	1155.68	Opdivo-Control-PD1	15	1158.32	0.092921	2.18789	0.108838	5.67985	0.003725
Opdivo heavy chain	235	244	LFPPKPKDTL			6	1155.68	Opdivo-Control-PD1	60	1158.54	0.055317	2.41146	0.079192	5.68324	0.007155
Opdivo heavy chain	235	244	LFPPKPKDTL			6	1155.68	Opdivo-Control-PD1	240	1158.88	0.069577	2.74622	0.089735	5.67557	0.002253
Opdivo heavy chain	235	244	LFPPKPKDTL			6	1155.68	Opdivo-Control-PD1	480	1158.99	0.068578	2.8584	0.088963	5.66044	0.002749
Opdivo heavy chain	238	244	PKPKDTL			4	798.472	Opdivo-Conjugate-PD1	0	798.857	0.006668	0	0	5.68531	0.004418
Opdivo heavy chain	238	244	PKPKDTL			4	798.472	Opdivo-Conjugate-PD1	15	800.076	0.109331	1.21886	0.109534	5.68999	0.005333
Opdivo heavy chain	238	244	PKPKDTL			4	798.472	Opdivo-Conjugate-PD1	60	800.313	0.064428	1.45589	0.064772	5.6782	0.00762
Opdivo heavy chain	238	244	PKPKDTL			4	798.472	Opdivo-Conjugate-PD1	240	800.448	0.111217	1.5905	0.111417	5.67997	0.005602
Opdivo heavy chain	238	244	PKPKDTL			4	798.472	Opdivo-Conjugate-PD1	480	800.527	0.125506	1.66962	0.125683	5.67	0.004966
Opdivo heavy chain	238	244	PKPKDTL			4	798.472	Opdivo-Control-PD1	0	798.843	0.024168	0	0	5.68097	0.002807
Opdivo heavy chain	238	244	PKPKDTL			4	798.472	Opdivo-Control-PD1	15	800.278	0.015343	1.43519	0.028627	5.68273	0.003568
Opdivo heavy chain	238	244	PKPKDTL			4	798.472	Opdivo-Control-PD1	60	800.573	0.056167	1.72972	0.061146	5.6867	0.006113
Opdivo heavy chain	238	244	PKPKDTL			4	798.472	Opdivo-Control-PD1	240	800.722	0.037336	1.87884	0.044475	5.67885	0.002029
Opdivo heavy chain	238	244	PKPKDTL			4	798.472	Opdivo-Control-PD1	480	800.941	0.04987	2.09832	0.055418	5.66761	0.001812
Opdivo heavy chain	234	245	FLFPPKPKDTLM			8	1433.79	Opdivo-Conjugate-PD1	0	1434.62	0.11244	0	0	7.12601	0.00409
Opdivo heavy chain	234	245	FLFPPKPKDTLM			8	1433.79	Opdivo-Conjugate-PD1	15	1436.69	0.100567	2.06667	0.150853	7.13622	0.004746
Opdivo heavy chain	234	245	FLFPPKPKDTLM			8	1433.79	Opdivo-Conjugate-PD1	60	1437.09	0.155042	2.46956	0.191522	7.12075	0.004139
Opdivo heavy chain	234	245	FLFPPKPKDTLM			8	1433.79	Opdivo-Conjugate-PD1	240	1437.4	0.149305	2.7758	0.186908	7.1257	0.005292
Opdivo heavy chain	234	245	FLFPPKPKDTLM			8	1433.79	Opdivo-Conjugate-PD1	480	1437.48	0.177423	2.85916	0.210052	7.1161	0.002965
Opdivo heavy chain	234	245	FLFPPKPKDTLM			8	1433.79	Opdivo-Control-PD1	0	1434.31	0.054022	0	0	7.12063	0.007923
Opdivo heavy chain	234	245	FLFPPKPKDTLM			8	1433.79	Opdivo-Control-PD1	15	1436.74	0.081335	2.42996	0.097641	7.12573	0.000554
Opdivo heavy chain	234	245	FLFPPKPKDTLM			8	1433.79	Opdivo-Control-PD1	60	1437.23	0.09735	2.91967	0.111334	7.12246	0.002493
Opdivo heavy chain	234	245	FLFPPKPKDTLM			8	1433.79	Opdivo-Control-PD1	240	1437.44	0.106464	3.13475	0.119386	7.11567	0.003293
Opdivo heavy chain	234	245	FLFPPKPKDTLM			8	1433.79	Opdivo-Control-PD1	480	1437.64	0.117204	3.3353	0.129055	7.10393	0.008703
Opdivo heavy chain	246	253	ISRTPEVT			6	902.494	Opdivo-Conjugate-PD1	0	902.915	0.028312	0	0	4.53938	0.002398
Opdivo heavy chain	246	253	ISRTPEVT			6	902.494	Opdivo-Conjugate-PD1	15	903.891	0.155443	0.975951	0.158001	4.54622	0.001758
Opdivo heavy chain	246	253	ISRTPEVT			6	902.494	Opdivo-Conjugate-PD1	60	903.905	0.174749	0.990476	0.177028	4.53841	0.003163
Opdivo heavy chain	246	253	ISRTPEVT			6	902.494	Opdivo-Conjugate-PD1	240	903.984	0.210125	1.06872	0.212024	4.54247	0.00311
Opdivo heavy chain	246	253	ISRTPEVT			6	902.494	Opdivo-Conjugate-PD1	480	903.987	0.224815	1.07253	0.226591	4.53552	0.004137
Opdivo heavy chain	246	253	ISRTPEVT			6	902.494	Opdivo-Control-PD1	0	902.964	0.092177	0	0	4.5414	0.002805
Opdivo heavy chain	246	253	ISRTPEVT			6	902.494	Opdivo-Control-PD1	15	904.528	0.15176	1.56442	0.17756	4.54422	0.002151
Opdivo heavy chain	246	253	ISRTPEVT			6	902.494	Opdivo-Control-PD1	60	904.567	0.071803	1.60314	0.116842	4.54593	0.00247
Opdivo heavy chain	246	253	ISRTPEVT			6	902.494	Opdivo-Control-PD1	240	904.669	0.051943	1.70517	0.105804	4.54162	0.002442
Opdivo heavy chain	246	253	ISRTPEVT			6	902.494	Opdivo-Control-PD1	480	904.782	0.042007	1.81825	0.101297	4.53155	0.003633
Opdivo heavy chain	246	255	ISRTPEVTCV			8	1104.57	Opdivo-Conjugate-PD1	0	1105.14	0.067903	0	0	6.01175	0.001787
Opdivo heavy chain	246	255	ISRTPEVTCV			8	1104.57	Opdivo-Conjugate-PD1	15	1105.73	0.064728	0.589267	0.093811	6.0251	0.007747
Opdivo heavy chain	246	255	ISRTPEVTCV			8	1104.57	Opdivo-Conjugate-PD1	60	1105.8	0.05089	0.659939	0.084856	6.00633	0.007492
Opdivo heavy chain	246	255	ISRTPEVTCV			8	1104.57	Opdivo-Conjugate-PD1	240	1105.68	0.053492	0.539394	0.086441	6.00888	0.00558
Opdivo heavy chain	246	255	ISRTPEVTCV			8	1104.57	Opdivo-Conjugate-PD1	480	1105.64	0.101889	0.499055	0.122442	6.00006	0.001652
Opdivo heavy chain	246	255	ISRTPEVTCV			8	1104.57	Opdivo-Control-PD1	0	1105.07	0.085715	0	0	6.00417	0.007681
Opdivo heavy chain	246	255	ISRTPEVTCV			8	1104.57	Opdivo-Control-PD1	15	1106.61	0.013953	1.5427	0.086843	6.01358	0.005465
Opdivo heavy chain	246	255	ISRTPEVTCV			8	1104.57	Opdivo-Control-PD1	60	1106.59	0.021157	1.51788	0.088288	6.0284	0.004994
Opdivo heavy chain	246	255	ISRTPEVTCV			8	1104.57	Opdivo-Control-PD1	240	1106.59	0.052749	1.51903	0.100646	6.02345	0.000664
Opdivo heavy chain	246	255	ISRTPEVTCV			8	1104.57	Opdivo-Control-PD1	480	1106.65	0.026311	1.58419	0.089662	6.01366	0.005361
Opdivo heavy chain	259	267	VSQEDPEVQ			7	1030.47	Opdivo-Conjugate-PD1	0	1030.97	0.008327	0	0	4.92983	0.000533
Opdivo heavy chain	259	267	VSQEDPEVQ			7	1030.47	Opdivo-Conjugate-PD1	15	1033.32	0.070019	2.35009	0.070513	4.93147	0.002017
Opdivo heavy chain	259	267	VSQEDPEVQ			7	1030.47	Opdivo-Conjugate-PD1	60	1033.51	0.083555	2.53201	0.083969	4.92647	0.002143
Opdivo heavy chain	259	267	VSQEDPEVQ			7	1030.47	Opdivo-Conjugate-PD1	240	1033.65	0.086174	2.6742	0.086576	4.92638	0.002299
Opdivo heavy chain	259	267	VSQEDPEVQ			7	1030.47	Opdivo-Conjugate-PD1	480	1033.77	0.101865	2.7915	0.102204	4.92184	0.001577
Opdivo heavy chain	259	267	VSQEDPEVQ			7	1030.47	Opdivo-Control-PD1	0	1030.93	0.006221	0	0	4.92596	0.000339
Opdivo heavy chain	259	267	VSQEDPEVQ			7	1030.47	Opdivo-Control-PD1	15	1033.62	0.024961	2.68657	0.025724	4.92692	0.001482
Opdivo heavy chain	259	267	VSQEDPEVQ			7	1030.47	Opdivo-Control-PD1	60	1033.79	0.087883	2.86373	0.088103	4.92838	0.0005
Opdivo heavy chain	259	267	VSQEDPEVQ			7	1030.47	Opdivo-Control-PD1	240	1033.95	0.054847	3.01918	0.055199	4.9243	0.001045
Opdivo heavy chain	259	267	VSQEDPEVQ			7	1030.47	Opdivo-Control-PD1	480	1034.1	0.029759	3.16891	0.030402	4.91833	0.001691
Opdivo heavy chain	255	268	VVVDVSQEDPEVQF			12	1589.77	Opdivo-Conjugate-PD1	0	1590.59	0.0125	0	0	8.02325	0.017672
Opdivo heavy chain	255	268	VVVDVSQEDPEVQF			12	1589.77	Opdivo-Conjugate-PD1	15	1594.27	0.088224	3.68405	0.089105	8.02188	0.003724
Opdivo heavy chain	255	268	VVVDVSQEDPEVQF			12	1589.77	Opdivo-Conjugate-PD1	60	1594.59	0.09573	4.00157	0.096543	8.00333	0.007166
Opdivo heavy chain	255	268	VVVDVSQEDPEVQF			12	1589.77	Opdivo-Conjugate-PD1	240	1595.1	0.120352	4.50998	0.121	8.01904	0.017562
Opdivo heavy chain	255	268	VVVDVSQEDPEVQF			12	1589.77	Opdivo-Conjugate-PD1	480	1595.14	0.087858	4.55497	0.088743	8.00066	0.003483
Opdivo heavy chain	255	268	VVVDVSQEDPEVQF			12	1589.77	Opdivo-Control-PD1	0	1590.39	0.016302	0	0	8.01583	0.01392
Opdivo heavy chain	255	268	VVVDVSQEDPEVQF			12	1589.77	Opdivo-Control-PD1	15	1594.71	0.112245	4.31414	0.113422	8.01632	0.005527
Opdivo heavy chain	255	268	VVVDVSQEDPEVQF			12	1589.77	Opdivo-Control-PD1	60	1595.01	0.035618	4.61586	0.039171	8.00739	0.00184
Opdivo heavy chain	255	268	VVVDVSQEDPEVQF			12	1589.77	Opdivo-Control-PD1	240	1595.38	0.029355	4.98888	0.033578	8.01193	0.015629
Opdivo heavy chain	255	268	VVVDVSQEDPEVQF			12	1589.77	Opdivo-Control-PD1	480	1595.78	0.072789	5.39045	0.074592	7.99424	0.00365
Opdivo heavy chain	256	268	VVDVSQEDPEVQF			11	1490.7	Opdivo-Conjugate-PD1	0	1491.52	0.083646	0	0	7.85151	0.021032
Opdivo heavy chain	256	268	VVDVSQEDPEVQF			11	1490.7	Opdivo-Conjugate-PD1	15	1495.12	0.131132	3.59956	0.155538	7.84982	0.002259
Opdivo heavy chain	256	268	VVDVSQEDPEVQF			11	1490.7	Opdivo-Conjugate-PD1	60	1495.47	0.115266	3.94976	0.142418	7.8347	0.001814
Opdivo heavy chain	256	268	VVDVSQEDPEVQF			11	1490.7	Opdivo-Conjugate-PD1	240	1495.83	0.168836	4.31185	0.18842	7.84944	0.01557
Opdivo heavy chain	256	268	VVDVSQEDPEVQF			11	1490.7	Opdivo-Conjugate-PD1	480	1496.05	0.174371	4.52243	0.193396	7.83499	0.001141
Opdivo heavy chain	256	268	VVDVSQEDPEVQF			11	1490.7	Opdivo-Control-PD1	0	1491.38	0.097483	0	0	7.85168	0.014506
Opdivo heavy chain	256	268	VVDVSQEDPEVQF			11	1490.7	Opdivo-Control-PD1	15	1495.47	0	4.0934	0.097483	7.8444	0
Opdivo heavy chain	256	268	VVDVSQEDPEVQF			11	1490.7	Opdivo-Control-PD1	60	1495.67	0	4.2862	0.097483	7.83809	0
Opdivo heavy chain	256	268	VVDVSQEDPEVQF			11	1490.7	Opdivo-Control-PD1	480	1496.3	0.074895	4.92396	0.122931	7.82667	0.000586
Opdivo heavy chain	257	268	VDVSQEDPEVQF			10	1391.63	Opdivo-Conjugate-PD1	0	1392.33	0.058721	0	0	7.78876	0.016095
Opdivo heavy chain	257	268	VDVSQEDPEVQF			10	1391.63	Opdivo-Conjugate-PD1	15	1396.01	0.131719	3.68408	0.144215	7.78646	0.005908
Opdivo heavy chain	257	268	VDVSQEDPEVQF			10	1391.63	Opdivo-Conjugate-PD1	60	1396.29	0.07014	3.96128	0.091475	7.77156	0.00421
Opdivo heavy chain	257	268	VDVSQEDPEVQF			10	1391.63	Opdivo-Conjugate-PD1	240	1396.72	0.09625	4.39461	0.112748	7.78901	0.017511
Opdivo heavy chain	257	268	VDVSQEDPEVQF			10	1391.63	Opdivo-Conjugate-PD1	480	1397.01	0.322501	4.67967	0.327803	7.77477	0.00281
Opdivo heavy chain	257	268	VDVSQEDPEVQF			10	1391.63	Opdivo-Control-PD1	0	1392.33	0.025608	0	0	7.78878	0.010119
Opdivo heavy chain	257	268	VDVSQEDPEVQF			10	1391.63	Opdivo-Control-PD1	15	1395.99	0.051785	3.66193	0.057771	7.77751	0.001242
Opdivo heavy chain	257	268	VDVSQEDPEVQF			10	1391.63	Opdivo-Control-PD1	60	1396.29	0.062242	3.95693	0.067304	7.77776	0.003075
Opdivo heavy chain	257	268	VDVSQEDPEVQF			10	1391.63	Opdivo-Control-PD1	240	1396.66	0.042553	4.32775	0.049664	7.78558	0.017643
Opdivo heavy chain	257	268	VDVSQEDPEVQF			10	1391.63	Opdivo-Control-PD1	480	1396.9	0.07637	4.56796	0.080549	7.76378	0.001602
Opdivo heavy chain	259	268	VSQEDPEVQF			8	1177.54	Opdivo-Conjugate-PD1	0	1178.11	0.026608	0	0	7.51052	0.016226
Opdivo heavy chain	259	268	VSQEDPEVQF			8	1177.54	Opdivo-Conjugate-PD1	15	1180.93	0.113149	2.81835	0.116235	7.51156	0.003953
Opdivo heavy chain	259	268	VSQEDPEVQF			8	1177.54	Opdivo-Conjugate-PD1	60	1181.13	0.111095	3.02284	0.114237	7.49526	0.005563
Opdivo heavy chain	259	268	VSQEDPEVQF			8	1177.54	Opdivo-Conjugate-PD1	240	1181.27	0.096757	3.15831	0.100349	7.51208	0.015945
Opdivo heavy chain	259	268	VSQEDPEVQF			8	1177.54	Opdivo-Conjugate-PD1	480	1181.4	0.183595	3.29333	0.185513	7.49655	0.006076
Opdivo heavy chain	259	268	VSQEDPEVQF			8	1177.54	Opdivo-Control-PD1	0	1177.91	0.05548	0	0	7.50071	0.016968
Opdivo heavy chain	259	268	VSQEDPEVQF			8	1177.54	Opdivo-Control-PD1	15	1181.21	0.095334	3.30024	0.110302	7.50332	0.002586
Opdivo heavy chain	259	268	VSQEDPEVQF			8	1177.54	Opdivo-Control-PD1	60	1181.41	0.068709	3.50109	0.088311	7.50301	0.002145
Opdivo heavy chain	259	268	VSQEDPEVQF			8	1177.54	Opdivo-Control-PD1	240	1181.53	0.079378	3.6176	0.096845	7.50536	0.01448
Opdivo heavy chain	259	268	VSQEDPEVQF			8	1177.54	Opdivo-Control-PD1	480	1181.65	0.107058	3.73834	0.120579	7.48793	0.001918
Opdivo heavy chain	261	268	QEDPEVQF			6	991.437	Opdivo-Conjugate-PD1	0	992.085	0.068735	0	0	7.53152	0.016134
Opdivo heavy chain	261	268	QEDPEVQF			6	991.437	Opdivo-Conjugate-PD1	15	994.114	0.107703	2.02899	0.127767	7.52896	0.001191
Opdivo heavy chain	261	268	QEDPEVQF			6	991.437	Opdivo-Conjugate-PD1	60	994.286	0.078691	2.2015	0.104483	7.5154	0.006321
Opdivo heavy chain	261	268	QEDPEVQF			6	991.437	Opdivo-Conjugate-PD1	240	994.427	0.066707	2.34181	0.095783	7.53226	0.01257
Opdivo heavy chain	261	268	QEDPEVQF			6	991.437	Opdivo-Conjugate-PD1	480	994.534	0.128781	2.44891	0.145976	7.51798	0.004551
Opdivo heavy chain	261	268	QEDPEVQF			6	991.437	Opdivo-Control-PD1	0	992.234	0.03112	0	0	7.52888	0.009943
Opdivo heavy chain	261	268	QEDPEVQF			6	991.437	Opdivo-Control-PD1	15	994.385	0.158499	2.15076	0.161525	7.52017	0.002484
Opdivo heavy chain	261	268	QEDPEVQF			6	991.437	Opdivo-Control-PD1	60	994.37	0.117431	2.13562	0.121485	7.52067	0.003049
Opdivo heavy chain	261	268	QEDPEVQF			6	991.437	Opdivo-Control-PD1	240	994.573	0.263967	2.33886	0.265795	7.52535	0.013751
Opdivo heavy chain	261	268	QEDPEVQF			6	991.437	Opdivo-Control-PD1	480	994.772	0.111961	2.53798	0.116205	7.50525	0.004238
Opdivo heavy chain	255	270	VVVDVSQEDPEVQFNW			14	1889.89	Opdivo-Conjugate-PD1	0	1890.92	0.044692	0	0	8.95936	0.01772
Opdivo heavy chain	255	270	VVVDVSQEDPEVQFNW			14	1889.89	Opdivo-Conjugate-PD1	15	1894.93	0.055723	4.00906	0.071432	8.96713	0.003914
Opdivo heavy chain	255	270	VVVDVSQEDPEVQFNW			14	1889.89	Opdivo-Conjugate-PD1	60	1895.14	0.167282	4.22853	0.17315	8.95201	0.004184
Opdivo heavy chain	255	270	VVVDVSQEDPEVQFNW			14	1889.89	Opdivo-Conjugate-PD1	240	1895.58	0.497516	4.65911	0.49952	8.96608	0.012023
Opdivo heavy chain	255	270	VVVDVSQEDPEVQFNW			14	1889.89	Opdivo-Conjugate-PD1	480	1895.95	0.228095	5.0378	0.232432	8.95564	0.017498
Opdivo heavy chain	255	270	VVVDVSQEDPEVQFNW			14	1889.89	Opdivo-Control-PD1	0	1890.91	0.034025	0	0	8.98418	0.010733
Opdivo heavy chain	255	270	VVVDVSQEDPEVQFNW			14	1889.89	Opdivo-Control-PD1	15	1895.43	0.064503	4.51435	0.072927	8.95804	0.00657
Opdivo heavy chain	255	270	VVVDVSQEDPEVQFNW			14	1889.89	Opdivo-Control-PD1	60	1895.81	0.045474	4.89575	0.056794	8.95443	0.005837
Opdivo heavy chain	255	270	VVVDVSQEDPEVQFNW			14	1889.89	Opdivo-Control-PD1	240	1896.46	0.039112	5.5429	0.051841	8.95774	0.013197
Opdivo heavy chain	255	270	VVVDVSQEDPEVQFNW			14	1889.89	Opdivo-Control-PD1	480	1896.84	0.139432	5.92297	0.143523	8.93853	0.004341
Opdivo heavy chain	256	270	VVDVSQEDPEVQFNW			13	1790.82	Opdivo-Conjugate-PD1	0	1791.78	0.013647	0	0	8.8711	0.011993
Opdivo heavy chain	256	270	VVDVSQEDPEVQFNW			13	1790.82	Opdivo-Conjugate-PD1	15	1795.6	0.169479	3.81906	0.170027	8.87506	0.003122
Opdivo heavy chain	256	270	VVDVSQEDPEVQFNW			13	1790.82	Opdivo-Conjugate-PD1	60	1795.87	0.219011	4.08321	0.219435	8.86214	0.001154
Opdivo heavy chain	256	270	VVDVSQEDPEVQFNW			13	1790.82	Opdivo-Conjugate-PD1	240	1796.35	0.128494	4.56769	0.129216	8.87686	0.008882
Opdivo heavy chain	256	270	VVDVSQEDPEVQFNW			13	1790.82	Opdivo-Conjugate-PD1	480	1796.55	0.305346	4.7661	0.305651	8.8618	0.014488
Opdivo heavy chain	256	270	VVDVSQEDPEVQFNW			13	1790.82	Opdivo-Control-PD1	0	1791.64	0.091068	0	0	8.89654	0.010889
Opdivo heavy chain	256	270	VVDVSQEDPEVQFNW			13	1790.82	Opdivo-Control-PD1	15	1796.03	0.080018	4.39712	0.121228	8.87619	0.00653
Opdivo heavy chain	256	270	VVDVSQEDPEVQFNW			13	1790.82	Opdivo-Control-PD1	60	1796.34	0.060602	4.70712	0.10939	8.87055	0.007881
Opdivo heavy chain	256	270	VVDVSQEDPEVQFNW			13	1790.82	Opdivo-Control-PD1	240	1796.95	0.062047	5.31069	0.110196	8.87449	0.010444
Opdivo heavy chain	256	270	VVDVSQEDPEVQFNW			13	1790.82	Opdivo-Control-PD1	480	1797.33	0.095077	5.68919	0.131655	8.85268	0.003663
Opdivo heavy chain	259	270	VSQEDPEVQFNW			10	1477.66	Opdivo-Conjugate-PD1	0	1478.41	0.042486	0	0	8.70147	0.011367
Opdivo heavy chain	259	270	VSQEDPEVQFNW			10	1477.66	Opdivo-Conjugate-PD1	15	1481.18	0.058086	2.77185	0.071966	8.70463	0.005215
Opdivo heavy chain	259	270	VSQEDPEVQFNW			10	1477.66	Opdivo-Conjugate-PD1	60	1481.16	0.175392	2.75609	0.180465	8.69324	0.005966
Opdivo heavy chain	259	270	VSQEDPEVQFNW			10	1477.66	Opdivo-Conjugate-PD1	240	1481.44	0.160759	3.03945	0.166279	8.71036	0.013663
Opdivo heavy chain	259	270	VSQEDPEVQFNW			10	1477.66	Opdivo-Conjugate-PD1	480	1481.6	0.236837	3.19179	0.240617	8.6935	0.012383
Opdivo heavy chain	259	270	VSQEDPEVQFNW			10	1477.66	Opdivo-Control-PD1	0	1478.17	0.059003	0	0	8.72283	0.004064
Opdivo heavy chain	259	270	VSQEDPEVQFNW			10	1477.66	Opdivo-Control-PD1	15	1481.38	0.116371	3.21249	0.130474	8.70065	0.011384
Opdivo heavy chain	259	270	VSQEDPEVQFNW			10	1477.66	Opdivo-Control-PD1	60	1481.75	0.142804	3.57648	0.154514	8.69451	0.006947
Opdivo heavy chain	259	270	VSQEDPEVQFNW			10	1477.66	Opdivo-Control-PD1	240	1482.07	0.037964	3.89745	0.070161	8.70539	0.012549
Opdivo heavy chain	259	270	VSQEDPEVQFNW			10	1477.66	Opdivo-Control-PD1	480	1482.47	0.028731	4.3027	0.065626	8.68661	0.006295
Opdivo heavy chain	269	274	NWYVDG			5	753.32	Opdivo-Conjugate-PD1	0	753.703	0.008869	0	0	7.86751	0.01682
Opdivo heavy chain	269	274	NWYVDG			5	753.32	Opdivo-Conjugate-PD1	15	754.489	0.06099	0.786267	0.061632	7.86473	0.001416
Opdivo heavy chain	269	274	NWYVDG			5	753.32	Opdivo-Conjugate-PD1	60	754.589	0.031749	0.885598	0.032965	7.85436	0.002764
Opdivo heavy chain	269	274	NWYVDG			5	753.32	Opdivo-Conjugate-PD1	240	754.564	0.045192	0.860858	0.046054	7.8677	0.016575
Opdivo heavy chain	269	274	NWYVDG			5	753.32	Opdivo-Conjugate-PD1	480	754.565	0.051011	0.862325	0.051776	7.85463	0.002313
Opdivo heavy chain	269	274	NWYVDG			5	753.32	Opdivo-Control-PD1	0	753.589	0.01072	0	0	7.86651	0.007471
Opdivo heavy chain	269	274	NWYVDG			5	753.32	Opdivo-Control-PD1	15	754.523	0.010633	0.933199	0.015099	7.8601	0.005945
Opdivo heavy chain	269	274	NWYVDG			5	753.32	Opdivo-Control-PD1	60	754.543	0.01128	0.953344	0.015562	7.86128	0.002995
Opdivo heavy chain	269	274	NWYVDG			5	753.32	Opdivo-Control-PD1	240	754.55	0.002882	0.960243	0.011101	7.86681	0.015368
Opdivo heavy chain	269	274	NWYVDG			5	753.32	Opdivo-Control-PD1	480	754.584	0.024992	0.994362	0.027194	7.85114	0.002474
Opdivo heavy chain	270	276	WYVDGVE			6	867.388	Opdivo-Conjugate-PD1	0	867.831	0.02113	0	0	8.15723	0.015997
Opdivo heavy chain	270	276	WYVDGVE			6	867.388	Opdivo-Conjugate-PD1	15	868.686	0.144896	0.855433	0.146428	8.15362	0.002872
Opdivo heavy chain	270	276	WYVDGVE			6	867.388	Opdivo-Conjugate-PD1	60	868.785	0.033638	0.954379	0.039724	8.13676	0.008509
Opdivo heavy chain	270	276	WYVDGVE			6	867.388	Opdivo-Conjugate-PD1	240	868.739	0.158471	0.908093	0.159874	8.15548	0.0164
Opdivo heavy chain	270	276	WYVDGVE			6	867.388	Opdivo-Conjugate-PD1	480	868.72	0.178348	0.889383	0.179595	8.14191	0.005179
Opdivo heavy chain	270	276	WYVDGVE			6	867.388	Opdivo-Control-PD1	0	867.815	0.030855	0	0	8.15951	0.011769
Opdivo heavy chain	270	276	WYVDGVE			6	867.388	Opdivo-Control-PD1	15	868.894	0.028177	1.07905	0.041785	8.15507	0.006814
Opdivo heavy chain	270	276	WYVDGVE			6	867.388	Opdivo-Control-PD1	60	868.842	0.019895	1.0274	0.036713	8.15121	0.002529
Opdivo heavy chain	270	276	WYVDGVE			6	867.388	Opdivo-Control-PD1	240	868.874	0.0388	1.05932	0.049573	8.15325	0.013284
Opdivo heavy chain	270	276	WYVDGVE			6	867.388	Opdivo-Control-PD1	480	868.944	0.033039	1.12954	0.045206	8.13769	0.002849
Opdivo heavy chain	294	299	RVVSVL			5	672.44	Opdivo-Conjugate-PD1	0	672.652	0.059266	0	0	6.23327	0.003012
Opdivo heavy chain	294	299	RVVSVL			5	672.44	Opdivo-Conjugate-PD1	15	672.778	0.027226	0.125943	0.06522	6.24611	0.006495
Opdivo heavy chain	294	299	RVVSVL			5	672.44	Opdivo-Conjugate-PD1	60	672.761	0.022053	0.109005	0.063236	6.23569	0.003249
Opdivo heavy chain	294	299	RVVSVL			5	672.44	Opdivo-Conjugate-PD1	240	672.86	0.024953	0.207794	0.064305	6.23717	0.00085
Opdivo heavy chain	294	299	RVVSVL			5	672.44	Opdivo-Conjugate-PD1	480	672.969	0.023738	0.31686	0.063843	6.22827	0.002331
Opdivo heavy chain	294	299	RVVSVL			5	672.44	Opdivo-Control-PD1	0	672.71	0.033635	0	0	6.22154	0.004862
Opdivo heavy chain	294	299	RVVSVL			5	672.44	Opdivo-Control-PD1	15	672.788	0.031332	0.078434	0.045967	6.2276	0.011904
Opdivo heavy chain	294	299	RVVSVL			5	672.44	Opdivo-Control-PD1	60	672.834	0.010952	0.123847	0.035373	6.23389	0.002314
Opdivo heavy chain	294	299	RVVSVL			5	672.44	Opdivo-Control-PD1	240	672.954	0.020883	0.244661	0.03959	6.22537	0.001207
Opdivo heavy chain	294	299	RVVSVL			5	672.44	Opdivo-Control-PD1	480	673.072	0.015251	0.362539	0.036931	6.21055	0.000568
Opdivo heavy chain	296	305	VSVLTVLHQD			9	1110.62	Opdivo-Conjugate-PD1	0	1111.87	0.241702	0	0	7.65498	0.016688
Opdivo heavy chain	296	305	VSVLTVLHQD			9	1110.62	Opdivo-Conjugate-PD1	15	1113.37	0.121717	1.5024	0.270619	7.65694	0.002654
Opdivo heavy chain	296	305	VSVLTVLHQD			9	1110.62	Opdivo-Conjugate-PD1	60	1113.44	0.147406	1.57124	0.283105	7.62916	0.013266
Opdivo heavy chain	296	305	VSVLTVLHQD			9	1110.62	Opdivo-Conjugate-PD1	240	1113.58	0.208038	1.71251	0.318904	7.6518	0.019819
Opdivo heavy chain	296	305	VSVLTVLHQD			9	1110.62	Opdivo-Conjugate-PD1	480	1113.53	0.195741	1.66016	0.311022	7.62643	0.009817
Opdivo heavy chain	296	305	VSVLTVLHQD			9	1110.62	Opdivo-Control-PD1	0	1111.11	0.12261	0	0	7.63398	0.007664
Opdivo heavy chain	296	305	VSVLTVLHQD			9	1110.62	Opdivo-Control-PD1	15	1113.01	0.064872	1.8973	0.138714	7.62651	0.002468
Opdivo heavy chain	296	305	VSVLTVLHQD			9	1110.62	Opdivo-Control-PD1	60	1113.09	0.041876	1.97445	0.129564	7.62171	0.001131
Opdivo heavy chain	296	305	VSVLTVLHQD			9	1110.62	Opdivo-Control-PD1	240	1113.1	0.032976	1.98394	0.126967	7.62528	0.015811
Opdivo heavy chain	296	305	VSVLTVLHQD			9	1110.62	Opdivo-Control-PD1	480	1113.24	0.046624	2.12894	0.131175	7.6076	0.0026
Opdivo heavy chain	304	309	QDWLNG			5	732.331	Opdivo-Conjugate-PD1	0	732.763	0.060038	0	0	5.86403	0.002196
Opdivo heavy chain	304	309	QDWLNG			5	732.331	Opdivo-Conjugate-PD1	15	734.297	0.116985	1.53479	0.131491	5.86916	0.005333
Opdivo heavy chain	304	309	QDWLNG			5	732.331	Opdivo-Conjugate-PD1	60	734.302	0.071092	1.53928	0.093051	5.85633	0.007185
Opdivo heavy chain	304	309	QDWLNG			5	732.331	Opdivo-Conjugate-PD1	240	734.335	0.020635	1.57192	0.063485	5.8582	0.005576
Opdivo heavy chain	304	309	QDWLNG			5	732.331	Opdivo-Conjugate-PD1	480	734.363	0.068539	1.5999	0.091116	5.85376	0.00245
Opdivo heavy chain	304	309	QDWLNG			5	732.331	Opdivo-Control-PD1	0	732.731	0.044539	0	0	5.85528	0.002283
Opdivo heavy chain	304	309	QDWLNG			5	732.331	Opdivo-Control-PD1	15	734.42	0.045213	1.68903	0.063466	5.86069	0.004193
Opdivo heavy chain	304	309	QDWLNG			5	732.331	Opdivo-Control-PD1	60	734.372	0.038467	1.64144	0.058851	5.86372	0.006159
Opdivo heavy chain	304	309	QDWLNG			5	732.331	Opdivo-Control-PD1	240	734.388	0.020405	1.65766	0.048991	5.85747	0.001445
Opdivo heavy chain	304	309	QDWLNG			5	732.331	Opdivo-Control-PD1	480	734.503	0.026037	1.77239	0.051591	5.84642	0.004333
Opdivo heavy chain	300	311	TVLHQDWLNGKE			11	1439.73	Opdivo-Conjugate-PD1	0	1440.33	0.043688	0	0	6.43421	0.004235
Opdivo heavy chain	300	311	TVLHQDWLNGKE			11	1439.73	Opdivo-Conjugate-PD1	15	1441.64	0.082352	1.31166	0.093222	6.4429	0.002234
Opdivo heavy chain	300	311	TVLHQDWLNGKE			11	1439.73	Opdivo-Conjugate-PD1	60	1442.14	0.095433	1.8106	0.104957	6.43352	0.00606
Opdivo heavy chain	300	311	TVLHQDWLNGKE			11	1439.73	Opdivo-Conjugate-PD1	240	1442.74	0.119688	2.40825	0.127412	6.43415	0.003323
Opdivo heavy chain	300	311	TVLHQDWLNGKE			11	1439.73	Opdivo-Conjugate-PD1	480	1443.27	0.176542	2.94788	0.181868	6.43559	0.006423
Opdivo heavy chain	300	311	TVLHQDWLNGKE			11	1439.73	Opdivo-Control-PD1	0	1440.22	0.057565	0	0	6.43162	0.003421
Opdivo heavy chain	300	311	TVLHQDWLNGKE			11	1439.73	Opdivo-Control-PD1	15	1441.88	0.078263	1.66072	0.097154	6.42963	0.005341
Opdivo heavy chain	300	311	TVLHQDWLNGKE			11	1439.73	Opdivo-Control-PD1	60	1442.63	0.161844	2.40948	0.171777	6.43431	0.002877
Opdivo heavy chain	300	311	TVLHQDWLNGKE			11	1439.73	Opdivo-Control-PD1	240	1443.27	0.094871	3.04202	0.11097	6.43002	0.003737
Opdivo heavy chain	300	311	TVLHQDWLNGKE			11	1439.73	Opdivo-Control-PD1	480	1443.46	0.137882	3.24014	0.149416	6.41768	0.006746
Opdivo heavy chain	302	311	LHQDWLNGKE			9	1239.61	Opdivo-Conjugate-PD1	0	1240.21	0.072685	0	0	6.4393	0.0022
Opdivo heavy chain	302	311	LHQDWLNGKE			9	1239.61	Opdivo-Conjugate-PD1	15	1241.27	0.097465	1.06751	0.121583	6.45162	0.002955
Opdivo heavy chain	302	311	LHQDWLNGKE			9	1239.61	Opdivo-Conjugate-PD1	60	1241.68	0.081166	1.47416	0.108954	6.43922	0.003927
Opdivo heavy chain	302	311	LHQDWLNGKE			9	1239.61	Opdivo-Conjugate-PD1	240	1242.19	0.048971	1.98542	0.087643	6.4414	0.001102
Opdivo heavy chain	302	311	LHQDWLNGKE			9	1239.61	Opdivo-Conjugate-PD1	480	1242.51	0.123245	2.3001	0.143082	6.43361	0.00806
Opdivo heavy chain	302	311	LHQDWLNGKE			9	1239.61	Opdivo-Control-PD1	0	1240.12	0.053274	0	0	6.43104	0.000836
Opdivo heavy chain	302	311	LHQDWLNGKE			9	1239.61	Opdivo-Control-PD1	15	1241.58	0.008323	1.45941	0.05392	6.43729	0.002938
Opdivo heavy chain	302	311	LHQDWLNGKE			9	1239.61	Opdivo-Control-PD1	60	1242.01	0.11133	1.88688	0.12342	6.44205	0.003226
Opdivo heavy chain	302	311	LHQDWLNGKE			9	1239.61	Opdivo-Control-PD1	240	1242.51	0.006036	2.39374	0.053614	6.43541	0.000677
Opdivo heavy chain	302	311	LHQDWLNGKE			9	1239.61	Opdivo-Control-PD1	480	1242.8	0.069931	2.68487	0.087911	6.41942	0.002444
Opdivo heavy chain	312	324	YKCKVSNKGLPSS			11	1410.74	Opdivo-Conjugate-PD1	0	1411.55	0.038069	0	0	4.40479	0.000364
Opdivo heavy chain	312	324	YKCKVSNKGLPSS			11	1410.74	Opdivo-Conjugate-PD1	15	1414.3	0.117022	2.74807	0.123059	4.40911	0.001325
Opdivo heavy chain	312	324	YKCKVSNKGLPSS			11	1410.74	Opdivo-Conjugate-PD1	60	1414.47	0.048309	2.9173	0.061506	4.40691	0.002117
Opdivo heavy chain	312	324	YKCKVSNKGLPSS			11	1410.74	Opdivo-Conjugate-PD1	240	1414.58	0.079507	3.03423	0.088151	4.40679	0.000333
Opdivo heavy chain	312	324	YKCKVSNKGLPSS			11	1410.74	Opdivo-Conjugate-PD1	480	1414.68	0.169294	3.13482	0.173522	4.40193	0.002718
Opdivo heavy chain	312	324	YKCKVSNKGLPSS			11	1410.74	Opdivo-Control-PD1	0	1411.36	0.056214	0	0	4.39872	0.004777
Opdivo heavy chain	312	324	YKCKVSNKGLPSS			11	1410.74	Opdivo-Control-PD1	15	1414.58	0.05208	3.22623	0.076631	4.40713	0.003811
Opdivo heavy chain	312	324	YKCKVSNKGLPSS			11	1410.74	Opdivo-Control-PD1	60	1414.65	0.157109	3.29359	0.166863	4.4065	0.003872
Opdivo heavy chain	312	324	YKCKVSNKGLPSS			11	1410.74	Opdivo-Control-PD1	240	1414.82	0.066963	3.46171	0.087431	4.40238	0.000554
Opdivo heavy chain	312	324	YKCKVSNKGLPSS			11	1410.74	Opdivo-Control-PD1	480	1415.04	0.029639	3.68581	0.063549	4.39777	0.003663
Opdivo heavy chain	312	326	YKCKVSNKGLPSSIE			13	1652.87	Opdivo-Conjugate-PD1	0	1653.76	0.050255	0	0	5.176	0.002162
Opdivo heavy chain	312	326	YKCKVSNKGLPSSIE			13	1652.87	Opdivo-Conjugate-PD1	15	1656.53	0.185473	2.76739	0.19216	5.17962	0.002452
Opdivo heavy chain	312	326	YKCKVSNKGLPSSIE			13	1652.87	Opdivo-Conjugate-PD1	60	1657.14	0.224176	3.37589	0.229739	5.17315	0.002761
Opdivo heavy chain	312	326	YKCKVSNKGLPSSIE			13	1652.87	Opdivo-Conjugate-PD1	240	1657.12	0.284746	3.35239	0.289147	5.17583	0.004682
Opdivo heavy chain	312	326	YKCKVSNKGLPSSIE			13	1652.87	Opdivo-Conjugate-PD1	480	1657.63	0.258464	3.8631	0.263304	5.16962	0.002579
Opdivo heavy chain	312	326	YKCKVSNKGLPSSIE			13	1652.87	Opdivo-Control-PD1	0	1653.74	0.032901	0	0	5.1737	0.002641
Opdivo heavy chain	312	326	YKCKVSNKGLPSSIE			13	1652.87	Opdivo-Control-PD1	15	1657.23	0.113063	3.4896	0.117753	5.17305	0.001743
Opdivo heavy chain	312	326	YKCKVSNKGLPSSIE			13	1652.87	Opdivo-Control-PD1	60	1657.65	0.113523	3.91001	0.118194	5.17654	0.001899
Opdivo heavy chain	312	326	YKCKVSNKGLPSSIE			13	1652.87	Opdivo-Control-PD1	240	1657.72	0.028025	3.9767	0.043219	5.17275	0.002403
Opdivo heavy chain	312	326	YKCKVSNKGLPSSIE			13	1652.87	Opdivo-Control-PD1	480	1658.03	0.220513	4.29141	0.222954	5.16307	0.002108
Opdivo heavy chain	325	341	IEKTISKAKGQPREPQV			14	1909.09	Opdivo-Conjugate-PD1	0	1909.86	0.094824	0	0	4.0729	0.003312
Opdivo heavy chain	325	341	IEKTISKAKGQPREPQV			14	1909.09	Opdivo-Conjugate-PD1	15	1913.2	0.338018	3.33726	0.351066	4.08715	0.004277
Opdivo heavy chain	325	341	IEKTISKAKGQPREPQV			14	1909.09	Opdivo-Conjugate-PD1	60	1913.38	0.194659	3.51643	0.216526	4.08957	0.001621
Opdivo heavy chain	325	341	IEKTISKAKGQPREPQV			14	1909.09	Opdivo-Conjugate-PD1	240	1913.58	0.265348	3.71624	0.281782	4.08812	0.001736
Opdivo heavy chain	325	341	IEKTISKAKGQPREPQV			14	1909.09	Opdivo-Conjugate-PD1	480	1913.67	0.117111	3.80546	0.150687	4.08061	0.004708
Opdivo heavy chain	325	341	IEKTISKAKGQPREPQV			14	1909.09	Opdivo-Control-PD1	0	1910.07	0.067207	0	0	4.0674	0.004393
Opdivo heavy chain	325	341	IEKTISKAKGQPREPQV			14	1909.09	Opdivo-Control-PD1	15	1914.31	0.137244	4.23834	0.152816	4.07199	0.002586
Opdivo heavy chain	325	341	IEKTISKAKGQPREPQV			14	1909.09	Opdivo-Control-PD1	60	1914.28	0.015929	4.20681	0.069069	4.07471	0.003853
Opdivo heavy chain	325	341	IEKTISKAKGQPREPQV			14	1909.09	Opdivo-Control-PD1	240	1914.29	0.054232	4.2187	0.086359	4.07129	0.001491
Opdivo heavy chain	325	341	IEKTISKAKGQPREPQV			14	1909.09	Opdivo-Control-PD1	480	1914.75	0.079567	4.67489	0.104152	4.07288	0.002107
Opdivo heavy chain	342	348	YTLPPSQ			4	805.409	Opdivo-Conjugate-PD1	0	805.776	0.013331	0	0	5.68586	0.003188
Opdivo heavy chain	342	348	YTLPPSQ			4	805.409	Opdivo-Conjugate-PD1	15	806.681	0.103471	0.905359	0.104326	5.69237	0.020425
Opdivo heavy chain	342	348	YTLPPSQ			4	805.409	Opdivo-Conjugate-PD1	60	806.777	0.024536	1.00116	0.027924	5.68271	0.010681
Opdivo heavy chain	342	348	YTLPPSQ			4	805.409	Opdivo-Conjugate-PD1	240	806.909	0.032357	1.13277	0.034995	5.68427	0.005953
Opdivo heavy chain	342	348	YTLPPSQ			4	805.409	Opdivo-Conjugate-PD1	480	806.975	0.053152	1.19961	0.054799	5.67305	0.004028
Opdivo heavy chain	342	348	YTLPPSQ			4	805.409	Opdivo-Control-PD1	0	805.744	0.056197	0	0	5.68363	0.001869
Opdivo heavy chain	342	348	YTLPPSQ			4	805.409	Opdivo-Control-PD1	15	806.897	0.059128	1.15327	0.081573	5.68479	0.003915
Opdivo heavy chain	342	348	YTLPPSQ			4	805.409	Opdivo-Control-PD1	60	806.972	0.021753	1.22824	0.06026	5.69132	0.005251
Opdivo heavy chain	342	348	YTLPPSQ			4	805.409	Opdivo-Control-PD1	240	807.069	0.037834	1.325	0.067746	5.68483	0.003535
Opdivo heavy chain	342	348	YTLPPSQ			4	805.409	Opdivo-Control-PD1	480	807.181	0.00893	1.43728	0.056902	5.67419	0.000321
Opdivo heavy chain	325	349	IEKTISKAKGQPREPQVYTLPPSQE			20	2824.52	Opdivo-Conjugate-PD1	0	2826.13	0.02506	0	0	4.99727	0.000283
Opdivo heavy chain	325	349	IEKTISKAKGQPREPQVYTLPPSQE			20	2824.52	Opdivo-Conjugate-PD1	15	2831.24	0.228594	5.11515	0.229963	4.99877	0.005622
Opdivo heavy chain	325	349	IEKTISKAKGQPREPQVYTLPPSQE			20	2824.52	Opdivo-Conjugate-PD1	60	2832.04	0.187681	5.90877	0.189346	4.99954	0.003432
Opdivo heavy chain	325	349	IEKTISKAKGQPREPQVYTLPPSQE			20	2824.52	Opdivo-Conjugate-PD1	240	2831.81	0.184689	5.68425	0.186381	4.99244	0.002004
Opdivo heavy chain	325	349	IEKTISKAKGQPREPQVYTLPPSQE			20	2824.52	Opdivo-Conjugate-PD1	480	2832.3	0.168568	6.16835	0.170421	4.99069	0.001684
Opdivo heavy chain	325	349	IEKTISKAKGQPREPQVYTLPPSQE			20	2824.52	Opdivo-Control-PD1	0	2826	0.103036	0	0	4.98112	0.00469
Opdivo heavy chain	325	349	IEKTISKAKGQPREPQVYTLPPSQE			20	2824.52	Opdivo-Control-PD1	15	2832.6	0.145067	6.60424	0.177935	4.98755	0.001098
Opdivo heavy chain	325	349	IEKTISKAKGQPREPQVYTLPPSQE			20	2824.52	Opdivo-Control-PD1	60	2832.88	0.132236	6.88589	0.167639	4.99834	0.004296
Opdivo heavy chain	325	349	IEKTISKAKGQPREPQVYTLPPSQE			20	2824.52	Opdivo-Control-PD1	240	2833.1	0.132138	7.09926	0.167561	4.98578	0.002879
Opdivo heavy chain	325	349	IEKTISKAKGQPREPQVYTLPPSQE			20	2824.52	Opdivo-Control-PD1	480	2833.6	0.052889	7.5989	0.115818	4.98327	0.003105
Opdivo heavy chain	327	349	KTISKAKGQPREPQVYTLPPSQE			18	2582.39	Opdivo-Conjugate-PD1	0	2583.79	0.053397	0	0	4.87202	0.005292
Opdivo heavy chain	327	349	KTISKAKGQPREPQVYTLPPSQE			18	2582.39	Opdivo-Conjugate-PD1	15	2588.78	0.155757	4.98696	0.164655	4.87591	0.001969
Opdivo heavy chain	327	349	KTISKAKGQPREPQVYTLPPSQE			18	2582.39	Opdivo-Conjugate-PD1	60	2588.73	0.258913	4.93825	0.264362	4.86579	0.003716
Opdivo heavy chain	327	349	KTISKAKGQPREPQVYTLPPSQE			18	2582.39	Opdivo-Conjugate-PD1	240	2589.95	0.044719	6.15679	0.069649	4.86341	0.003425
Opdivo heavy chain	327	349	KTISKAKGQPREPQVYTLPPSQE			18	2582.39	Opdivo-Conjugate-PD1	480	2590.38	0.090222	6.59284	0.104839	4.85838	0.000787
Opdivo heavy chain	327	349	KTISKAKGQPREPQVYTLPPSQE			18	2582.39	Opdivo-Control-PD1	0	2583.74	0.007711	0	0	4.84852	0.002911
Opdivo heavy chain	327	349	KTISKAKGQPREPQVYTLPPSQE			18	2582.39	Opdivo-Control-PD1	15	2589.42	0.087026	5.6802	0.087367	4.85567	0.001371
Opdivo heavy chain	327	349	KTISKAKGQPREPQVYTLPPSQE			18	2582.39	Opdivo-Control-PD1	60	2589.53	0.058874	5.78548	0.059377	4.86098	0.004671
Opdivo heavy chain	327	349	KTISKAKGQPREPQVYTLPPSQE			18	2582.39	Opdivo-Control-PD1	240	2590.27	0.089916	6.52904	0.090246	4.8541	0.001933
Opdivo heavy chain	327	349	KTISKAKGQPREPQVYTLPPSQE			18	2582.39	Opdivo-Control-PD1	480	2590.63	0.070643	6.88067	0.071062	4.84538	0.003186
Opdivo heavy chain	342	350	YTLPPSQEE			6	1063.49	Opdivo-Conjugate-PD1	0	1064.01	0.003232	0	0	5.91199	0.001103
Opdivo heavy chain	342	350	YTLPPSQEE			6	1063.49	Opdivo-Conjugate-PD1	15	1065.66	0.07026	1.65054	0.070334	5.91725	0.00366
Opdivo heavy chain	342	350	YTLPPSQEE			6	1063.49	Opdivo-Conjugate-PD1	60	1065.86	0.034525	1.85106	0.034676	5.90938	0.007318
Opdivo heavy chain	342	350	YTLPPSQEE			6	1063.49	Opdivo-Conjugate-PD1	240	1066.04	0.068707	2.02597	0.068783	5.90865	0.003415
Opdivo heavy chain	342	350	YTLPPSQEE			6	1063.49	Opdivo-Conjugate-PD1	480	1066.1	0.111217	2.08714	0.111264	5.9038	0.002998
Opdivo heavy chain	342	350	YTLPPSQEE			6	1063.49	Opdivo-Control-PD1	0	1064	0.017338	0	0	5.91028	0.003539
Opdivo heavy chain	342	350	YTLPPSQEE			6	1063.49	Opdivo-Control-PD1	15	1065.95	0.008979	1.95533	0.019525	5.91514	0.00426
Opdivo heavy chain	342	350	YTLPPSQEE			6	1063.49	Opdivo-Control-PD1	60	1066.13	0.012855	2.13372	0.021584	5.91728	0.006094
Opdivo heavy chain	342	350	YTLPPSQEE			6	1063.49	Opdivo-Control-PD1	240	1066.26	0.058589	2.26337	0.0611	5.91197	0.000627
Opdivo heavy chain	342	350	YTLPPSQEE			6	1063.49	Opdivo-Control-PD1	480	1066.42	0.023309	2.42308	0.02905	5.90397	0.004971
Opdivo heavy chain	351	358	MTKNQVSL			7	920.487	Opdivo-Conjugate-PD1	0	921.02	0.008626	0	0	5.66218	0.004874
Opdivo heavy chain	351	358	MTKNQVSL			7	920.487	Opdivo-Conjugate-PD1	15	922.534	0.050799	1.51356	0.051526	5.66457	0.001781
Opdivo heavy chain	351	358	MTKNQVSL			7	920.487	Opdivo-Conjugate-PD1	60	922.632	0.021974	1.61153	0.023607	5.65744	0.009108
Opdivo heavy chain	351	358	MTKNQVSL			7	920.487	Opdivo-Conjugate-PD1	240	922.702	0.05114	1.68177	0.051862	5.66137	0.004861
Opdivo heavy chain	351	358	MTKNQVSL			7	920.487	Opdivo-Conjugate-PD1	480	922.8	0.007401	1.78005	0.011366	5.64959	0.005169
Opdivo heavy chain	351	358	MTKNQVSL			7	920.487	Opdivo-Control-PD1	0	920.805	0.024016	0	0	5.65655	0.003617
Opdivo heavy chain	351	358	MTKNQVSL			7	920.487	Opdivo-Control-PD1	15	922.855	0.045378	2.05001	0.051341	5.65927	0.003595
Opdivo heavy chain	351	358	MTKNQVSL			7	920.487	Opdivo-Control-PD1	60	922.846	0.018738	2.04091	0.030461	5.66315	0.003116
Opdivo heavy chain	351	358	MTKNQVSL			7	920.487	Opdivo-Control-PD1	240	922.929	0.057625	2.12387	0.062429	5.65936	0.001603
Opdivo heavy chain	351	358	MTKNQVSL			7	920.487	Opdivo-Control-PD1	480	923.042	0.017745	2.23681	0.02986	5.64532	0.002751
Opdivo heavy chain	352	358	TKNQVSL			6	789.447	Opdivo-Conjugate-PD1	0	789.786	0.06235	0	0	5.86397	0.001408
Opdivo heavy chain	352	358	TKNQVSL			6	789.447	Opdivo-Conjugate-PD1	15	791.469	0.046469	1.68283	0.077762	5.87356	0.00255
Opdivo heavy chain	352	358	TKNQVSL			6	789.447	Opdivo-Conjugate-PD1	60	791.511	0.02446	1.72422	0.066976	5.86199	0.005713
Opdivo heavy chain	352	358	TKNQVSL			6	789.447	Opdivo-Conjugate-PD1	240	791.585	0.014015	1.79852	0.063906	5.86132	0.006672
Opdivo heavy chain	352	358	TKNQVSL			6	789.447	Opdivo-Conjugate-PD1	480	791.655	0.04606	1.86872	0.077518	5.85645	0.00333
Opdivo heavy chain	352	358	TKNQVSL			6	789.447	Opdivo-Control-PD1	0	789.774	0.004571	0	0	5.85488	0.003806
Opdivo heavy chain	352	358	TKNQVSL			6	789.447	Opdivo-Control-PD1	15	791.748	0.007245	1.97367	0.008566	5.85977	0.002395
Opdivo heavy chain	352	358	TKNQVSL			6	789.447	Opdivo-Control-PD1	60	791.718	0.023251	1.94408	0.023696	5.86249	0.003608
Opdivo heavy chain	352	358	TKNQVSL			6	789.447	Opdivo-Control-PD1	240	791.787	0.010478	2.01295	0.011431	5.85786	0.001984
Opdivo heavy chain	352	358	TKNQVSL			6	789.447	Opdivo-Control-PD1	480	791.938	0.035229	2.16341	0.035524	5.84378	0.002801
Opdivo heavy chain	350	359	EMTKNQVSLT			9	1150.58	Opdivo-Conjugate-PD1	0	1151.26	0.055395	0	0	5.36541	0.003806
Opdivo heavy chain	350	359	EMTKNQVSLT			9	1150.58	Opdivo-Conjugate-PD1	15	1153.2	0.081689	1.94562	0.0987	5.36987	0.00405
Opdivo heavy chain	350	359	EMTKNQVSLT			9	1150.58	Opdivo-Conjugate-PD1	60	1153.57	0.044029	2.31056	0.070761	5.3616	0.003445
Opdivo heavy chain	350	359	EMTKNQVSLT			9	1150.58	Opdivo-Conjugate-PD1	240	1153.54	0.212765	2.27881	0.219858	5.36066	0.005554
Opdivo heavy chain	350	359	EMTKNQVSLT			9	1150.58	Opdivo-Conjugate-PD1	480	1153.58	0.041085	2.32376	0.068968	5.3525	0.003617
Opdivo heavy chain	350	359	EMTKNQVSLT			9	1150.58	Opdivo-Control-PD1	0	1151.34	0.022659	0	0	5.36964	0.002242
Opdivo heavy chain	350	359	EMTKNQVSLT			9	1150.58	Opdivo-Control-PD1	15	1153.66	0.120431	2.31953	0.122544	5.37318	0.003041
Opdivo heavy chain	350	359	EMTKNQVSLT			9	1150.58	Opdivo-Control-PD1	60	1153.66	0.042502	2.31941	0.048165	5.375	0.003471
Opdivo heavy chain	350	359	EMTKNQVSLT			9	1150.58	Opdivo-Control-PD1	240	1153.7	0.050001	2.35961	0.054895	5.36569	0.002909
Opdivo heavy chain	350	359	EMTKNQVSLT			9	1150.58	Opdivo-Control-PD1	480	1153.75	0.045836	2.41064	0.051131	5.35691	0.002309
Opdivo heavy chain	359	369	TCLVKGFYPSD			9	1229.59	Opdivo-Conjugate-PD1	0	1230.34	0.045395	0	0	7.15401	0.003359
Opdivo heavy chain	359	369	TCLVKGFYPSD			9	1229.59	Opdivo-Conjugate-PD1	15	1231.41	0.145812	1.0654	0.152715	7.15415	0.003179
Opdivo heavy chain	359	369	TCLVKGFYPSD			9	1229.59	Opdivo-Conjugate-PD1	60	1231.36	0.067515	1.01607	0.081357	7.14323	0.00502
Opdivo heavy chain	359	369	TCLVKGFYPSD			9	1229.59	Opdivo-Conjugate-PD1	240	1231.54	0.128574	1.19528	0.136352	7.15015	0.005818
Opdivo heavy chain	359	369	TCLVKGFYPSD			9	1229.59	Opdivo-Conjugate-PD1	480	1231.55	0.167664	1.20192	0.173701	7.14026	0.004364
Opdivo heavy chain	359	369	TCLVKGFYPSD			9	1229.59	Opdivo-Control-PD1	0	1229.87	0.114261	0	0	7.15731	0.002345
Opdivo heavy chain	359	369	TCLVKGFYPSD			9	1229.59	Opdivo-Control-PD1	15	1231.74	0.034223	1.86644	0.119276	7.15766	0.002182
Opdivo heavy chain	359	369	TCLVKGFYPSD			9	1229.59	Opdivo-Control-PD1	60	1231.84	0.026321	1.96702	0.117253	7.15691	0.00254
Opdivo heavy chain	359	369	TCLVKGFYPSD			9	1229.59	Opdivo-Control-PD1	240	1232.02	0.029049	2.14341	0.117895	7.14962	0.002354
Opdivo heavy chain	359	369	TCLVKGFYPSD			9	1229.59	Opdivo-Control-PD1	480	1232.07	0.025705	2.19351	0.117117	7.14131	0.003266
Opdivo heavy chain	360	369	CLVKGFYPSD			8	1128.54	Opdivo-Conjugate-PD1	0	1129.19	0.11108	0	0	7.0196	0.00426
Opdivo heavy chain	360	369	CLVKGFYPSD			8	1128.54	Opdivo-Conjugate-PD1	15	1130.48	0.115508	1.28474	0.160253	7.02455	0.005363
Opdivo heavy chain	360	369	CLVKGFYPSD			8	1128.54	Opdivo-Conjugate-PD1	60	1130.59	0.19071	1.3964	0.220702	7.0092	0.003427
Opdivo heavy chain	360	369	CLVKGFYPSD			8	1128.54	Opdivo-Conjugate-PD1	240	1130.64	0.140537	1.44953	0.179135	7.01382	0.010284
Opdivo heavy chain	360	369	CLVKGFYPSD			8	1128.54	Opdivo-Conjugate-PD1	480	1130.52	0.132712	1.33425	0.173064	7.01028	0.005512
Opdivo heavy chain	360	369	CLVKGFYPSD			8	1128.54	Opdivo-Control-PD1	0	1129.21	0.053699	0	0	7.01663	0.004586
Opdivo heavy chain	360	369	CLVKGFYPSD			8	1128.54	Opdivo-Control-PD1	15	1130.53	0.075499	1.3195	0.092648	7.01159	0.002462
Opdivo heavy chain	360	369	CLVKGFYPSD			8	1128.54	Opdivo-Control-PD1	60	1130.81	0.062748	1.59978	0.082588	7.01023	0.004488
Opdivo heavy chain	360	369	CLVKGFYPSD			8	1128.54	Opdivo-Control-PD1	240	1130.89	0.034392	1.68039	0.063768	7.0062	0.002093
Opdivo heavy chain	360	369	CLVKGFYPSD			8	1128.54	Opdivo-Control-PD1	480	1130.84	0.063081	1.62499	0.082842	6.99507	0.006715
Opdivo heavy chain	362	369	VKGFYPSD			6	912.446	Opdivo-Conjugate-PD1	0	912.832	0.037511	0	0	6.07341	0.001142
Opdivo heavy chain	362	369	VKGFYPSD			6	912.446	Opdivo-Conjugate-PD1	15	914.07	0.02503	1.23751	0.045096	6.08327	0.004806
Opdivo heavy chain	362	369	VKGFYPSD			6	912.446	Opdivo-Conjugate-PD1	60	914.133	0.02573	1.30029	0.045488	6.07371	0.006739
Opdivo heavy chain	362	369	VKGFYPSD			6	912.446	Opdivo-Conjugate-PD1	240	914.211	0.048804	1.37845	0.061554	6.07518	0.003813
Opdivo heavy chain	362	369	VKGFYPSD			6	912.446	Opdivo-Conjugate-PD1	480	914.333	0.041016	1.50078	0.055582	6.07048	0.003764
Opdivo heavy chain	362	369	VKGFYPSD			6	912.446	Opdivo-Control-PD1	0	912.779	0.077634	0	0	6.06603	0.002789
Opdivo heavy chain	362	369	VKGFYPSD			6	912.446	Opdivo-Control-PD1	15	914.312	0.009968	1.53284	0.078272	6.06593	0.002666
Opdivo heavy chain	362	369	VKGFYPSD			6	912.446	Opdivo-Control-PD1	60	914.463	0.018199	1.68397	0.079739	6.07433	0.004182
Opdivo heavy chain	362	369	VKGFYPSD			6	912.446	Opdivo-Control-PD1	240	914.634	0.024659	1.85457	0.081456	6.06718	0.002192
Opdivo heavy chain	362	369	VKGFYPSD			6	912.446	Opdivo-Control-PD1	480	914.703	0.011228	1.92402	0.078442	6.06098	0.006855
Opdivo heavy chain	362	372	VKGFYPSDIAV			9	1195.64	Opdivo-Conjugate-PD1	0	1196.26	0.003501	0	0	7.45737	0.022576
Opdivo heavy chain	362	372	VKGFYPSDIAV			9	1195.64	Opdivo-Conjugate-PD1	15	1198	0.060361	1.7396	0.060462	7.45131	0.00477
Opdivo heavy chain	362	372	VKGFYPSDIAV			9	1195.64	Opdivo-Conjugate-PD1	60	1198.12	0.068539	1.85347	0.068628	7.42837	0.008408
Opdivo heavy chain	362	372	VKGFYPSDIAV			9	1195.64	Opdivo-Conjugate-PD1	240	1198.43	0.049232	2.17065	0.049356	7.44846	0.018814
Opdivo heavy chain	362	372	VKGFYPSDIAV			9	1195.64	Opdivo-Conjugate-PD1	480	1198.8	0.02079	2.53779	0.021083	7.43638	0.006044
Opdivo heavy chain	362	372	VKGFYPSDIAV			9	1195.64	Opdivo-Control-PD1	0	1196.26	0.00491	0	0	7.44693	0.015476
Opdivo heavy chain	362	372	VKGFYPSDIAV			9	1195.64	Opdivo-Control-PD1	15	1198.31	0.079367	2.04766	0.079519	7.44158	0.00096
Opdivo heavy chain	362	372	VKGFYPSDIAV			9	1195.64	Opdivo-Control-PD1	60	1198.61	0.016527	2.34899	0.017241	7.44235	0.001596
Opdivo heavy chain	362	372	VKGFYPSDIAV			9	1195.64	Opdivo-Control-PD1	240	1199.04	0.015477	2.777	0.016237	7.44439	0.018117
Opdivo heavy chain	362	372	VKGFYPSDIAV			9	1195.64	Opdivo-Control-PD1	480	1199.19	0.04142	2.92098	0.04171	7.42433	0.001821
Opdivo heavy chain	361	373	LVKGFYPSDIAVE			11	1437.76	Opdivo-Conjugate-PD1	0	1438.64	0.03423	0	0	7.4713	0.023458
Opdivo heavy chain	361	373	LVKGFYPSDIAVE			11	1437.76	Opdivo-Conjugate-PD1	15	1440.75	0.044279	2.11388	0.055967	7.46826	0.001418
Opdivo heavy chain	361	373	LVKGFYPSDIAVE			11	1437.76	Opdivo-Conjugate-PD1	60	1440.88	0.043647	2.24858	0.055468	7.44606	0.005742
Opdivo heavy chain	361	373	LVKGFYPSDIAVE			11	1437.76	Opdivo-Conjugate-PD1	240	1441.26	0.066335	2.62504	0.074646	7.46869	0.019369
Opdivo heavy chain	361	373	LVKGFYPSDIAVE			11	1437.76	Opdivo-Conjugate-PD1	480	1441.44	0.056403	2.80017	0.065977	7.45022	0.004807
Opdivo heavy chain	361	373	LVKGFYPSDIAVE			11	1437.76	Opdivo-Control-PD1	0	1438.33	0.045197	0	0	7.45634	0.015247
Opdivo heavy chain	361	373	LVKGFYPSDIAVE			11	1437.76	Opdivo-Control-PD1	15	1440.9	0.022768	2.57475	0.050608	7.45356	0.001385
Opdivo heavy chain	361	373	LVKGFYPSDIAVE			11	1437.76	Opdivo-Control-PD1	60	1441.29	0.023144	2.96366	0.050778	7.45136	0.001436
Opdivo heavy chain	361	373	LVKGFYPSDIAVE			11	1437.76	Opdivo-Control-PD1	240	1441.66	0.023731	3.33063	0.051048	7.45756	0.020972
Opdivo heavy chain	361	373	LVKGFYPSDIAVE			11	1437.76	Opdivo-Control-PD1	480	1441.61	0.037655	3.28148	0.058828	7.43228	0.002751
Opdivo heavy chain	362	373	VKGFYPSDIAVE			10	1324.68	Opdivo-Conjugate-PD1	0	1325.27	0.017761	0	0	7.17251	0.00256
Opdivo heavy chain	362	373	VKGFYPSDIAVE			10	1324.68	Opdivo-Conjugate-PD1	15	1327.37	0.040541	2.10382	0.04426	7.17915	0.004151
Opdivo heavy chain	362	373	VKGFYPSDIAVE			10	1324.68	Opdivo-Conjugate-PD1	60	1327.56	0.047818	2.28876	0.05101	7.16604	0.001639
Opdivo heavy chain	362	373	VKGFYPSDIAVE			10	1324.68	Opdivo-Conjugate-PD1	240	1327.96	0.095296	2.68948	0.096937	7.17295	0.006907
Opdivo heavy chain	362	373	VKGFYPSDIAVE			10	1324.68	Opdivo-Conjugate-PD1	480	1328.08	0.090791	2.8153	0.092512	7.16049	0.004194
Opdivo heavy chain	362	373	VKGFYPSDIAVE			10	1324.68	Opdivo-Control-PD1	0	1325.13	0.032837	0	0	7.16811	0.003586
Opdivo heavy chain	362	373	VKGFYPSDIAVE			10	1324.68	Opdivo-Control-PD1	15	1327.56	0.087937	2.43199	0.093868	7.1657	0.007812
Opdivo heavy chain	362	373	VKGFYPSDIAVE			10	1324.68	Opdivo-Control-PD1	60	1327.85	0.067576	2.71853	0.075132	7.17908	0.004321
Opdivo heavy chain	362	373	VKGFYPSDIAVE			10	1324.68	Opdivo-Control-PD1	240	1328.42	0.059473	3.29162	0.067936	7.16707	0.003608
Opdivo heavy chain	362	373	VKGFYPSDIAVE			10	1324.68	Opdivo-Control-PD1	480	1328.33	0.086277	3.1997	0.092314	7.15273	0.006043
Opdivo heavy chain	369	378	DIAVEWESNG			9	1119.5	Opdivo-Conjugate-PD1	0	1120.2	0.023829	0	0	7.79315	0.016757
Opdivo heavy chain	369	378	DIAVEWESNG			9	1119.5	Opdivo-Conjugate-PD1	15	1120.58	0.057461	0.38561	0.062206	7.79781	0.000584
Opdivo heavy chain	369	378	DIAVEWESNG			9	1119.5	Opdivo-Conjugate-PD1	60	1120.53	0.077412	0.333003	0.080996	7.78887	0.00756
Opdivo heavy chain	369	378	DIAVEWESNG			9	1119.5	Opdivo-Conjugate-PD1	240	1120.54	0.02957	0.343959	0.037976	7.80137	0.020262
Opdivo heavy chain	369	378	DIAVEWESNG			9	1119.5	Opdivo-Conjugate-PD1	480	1120.41	0.04248	0.209892	0.048707	7.77903	0.006409
Opdivo heavy chain	369	378	DIAVEWESNG			9	1119.5	Opdivo-Control-PD1	0	1120.18	0.007099	0	0	7.80224	0.012278
Opdivo heavy chain	369	378	DIAVEWESNG			9	1119.5	Opdivo-Control-PD1	15	1120.56	0.134066	0.386758	0.134254	7.79528	0.005586
Opdivo heavy chain	369	378	DIAVEWESNG			9	1119.5	Opdivo-Control-PD1	60	1120.32	0.114164	0.141744	0.114385	7.7905	0.00432
Opdivo heavy chain	369	378	DIAVEWESNG			9	1119.5	Opdivo-Control-PD1	240	1120.26	0.020417	0.083563	0.021616	7.79599	0.016224
Opdivo heavy chain	369	378	DIAVEWESNG			9	1119.5	Opdivo-Control-PD1	480	1120.22	0.026686	0.039081	0.027614	7.76956	0.002304
Opdivo heavy chain	370	383	IAVEWESNGQPENN			12	1586.71	Opdivo-Conjugate-PD1	0	1587.52	0.017385	0	0	6.95396	0.000522
Opdivo heavy chain	370	383	IAVEWESNGQPENN			12	1586.71	Opdivo-Conjugate-PD1	15	1591.46	0.12612	3.93888	0.127313	6.9603	0.003712
Opdivo heavy chain	370	383	IAVEWESNGQPENN			12	1586.71	Opdivo-Conjugate-PD1	60	1591.61	0.157638	4.09842	0.158594	6.9488	0.002778
Opdivo heavy chain	370	383	IAVEWESNGQPENN			12	1586.71	Opdivo-Conjugate-PD1	240	1591.87	0.207422	4.35055	0.208149	6.95398	0.004312
Opdivo heavy chain	370	383	IAVEWESNGQPENN			12	1586.71	Opdivo-Conjugate-PD1	480	1592.05	0.183659	4.53412	0.18448	6.94618	0.001769
Opdivo heavy chain	370	383	IAVEWESNGQPENN			12	1586.71	Opdivo-Control-PD1	0	1587.45	0.010267	0	0	6.95514	0.004535
Opdivo heavy chain	370	383	IAVEWESNGQPENN			12	1586.71	Opdivo-Control-PD1	15	1591.64	0.085748	4.18122	0.086361	6.95827	0.002068
Opdivo heavy chain	370	383	IAVEWESNGQPENN			12	1586.71	Opdivo-Control-PD1	60	1591.82	0.09933	4.36249	0.099859	6.95934	0.003713
Opdivo heavy chain	370	383	IAVEWESNGQPENN			12	1586.71	Opdivo-Control-PD1	240	1591.97	0.019345	4.51636	0.0219	6.95336	0.00235
Opdivo heavy chain	370	383	IAVEWESNGQPENN			12	1586.71	Opdivo-Control-PD1	480	1592.23	0.0833	4.77602	0.083931	6.94086	0.004563
Opdivo heavy chain	373	383	EWESNGQPENN			9	1303.52	Opdivo-Conjugate-PD1	0	1304.18	0.012472	0	0	5.5584	0.002198
Opdivo heavy chain	373	383	EWESNGQPENN			9	1303.52	Opdivo-Conjugate-PD1	15	1306.81	0.271692	2.6206	0.271978	5.56015	0.003147
Opdivo heavy chain	373	383	EWESNGQPENN			9	1303.52	Opdivo-Conjugate-PD1	60	1307.12	0.057367	2.93434	0.058708	5.56225	0.009459
Opdivo heavy chain	373	383	EWESNGQPENN			9	1303.52	Opdivo-Conjugate-PD1	240	1307.27	0.09611	3.08554	0.096916	5.56005	0.004494
Opdivo heavy chain	373	383	EWESNGQPENN			9	1303.52	Opdivo-Conjugate-PD1	480	1307.34	0.306872	3.15898	0.307125	5.55531	0.003254
Opdivo heavy chain	373	383	EWESNGQPENN			9	1303.52	Opdivo-Control-PD1	0	1304.18	0.05566	0	0	5.56026	0.003563
Opdivo heavy chain	373	383	EWESNGQPENN			9	1303.52	Opdivo-Control-PD1	15	1307.13	0.123521	2.95203	0.135482	5.55931	0.003723
Opdivo heavy chain	373	383	EWESNGQPENN			9	1303.52	Opdivo-Control-PD1	60	1307.34	0.157447	3.16428	0.166996	5.56481	0.006087
Opdivo heavy chain	373	383	EWESNGQPENN			9	1303.52	Opdivo-Control-PD1	240	1307.45	0.17947	3.26945	0.187903	5.55888	0.002846
Opdivo heavy chain	373	383	EWESNGQPENN			9	1303.52	Opdivo-Control-PD1	480	1307.67	0.069749	3.49043	0.089236	5.55136	0.002883
Opdivo heavy chain	374	383	WESNGQPENN			8	1174.48	Opdivo-Conjugate-PD1	0	1175.12	0.042618	0	0	5.15622	0.003555
Opdivo heavy chain	374	383	WESNGQPENN			8	1174.48	Opdivo-Conjugate-PD1	15	1177.57	0.03468	2.45181	0.054945	5.15801	0.001324
Opdivo heavy chain	374	383	WESNGQPENN			8	1174.48	Opdivo-Conjugate-PD1	60	1177.88	0.079428	2.76528	0.09014	5.15744	0.003218
Opdivo heavy chain	374	383	WESNGQPENN			8	1174.48	Opdivo-Conjugate-PD1	240	1177.98	0.066465	2.86814	0.078955	5.15668	0.00185
Opdivo heavy chain	374	383	WESNGQPENN			8	1174.48	Opdivo-Conjugate-PD1	480	1178.11	0.12824	2.99048	0.135136	5.1553	0.001015
Opdivo heavy chain	374	383	WESNGQPENN			8	1174.48	Opdivo-Control-PD1	0	1174.9	0.023282	0	0	5.14908	0.000213
Opdivo heavy chain	374	383	WESNGQPENN			8	1174.48	Opdivo-Control-PD1	15	1177.87	0.056769	2.97776	0.061358	5.15149	0.000914
Opdivo heavy chain	374	383	WESNGQPENN			8	1174.48	Opdivo-Control-PD1	60	1178.09	0.11274	3.19251	0.115119	5.15688	0.002327
Opdivo heavy chain	374	383	WESNGQPENN			8	1174.48	Opdivo-Control-PD1	240	1178.13	0.06431	3.23547	0.068394	5.15095	0.000745
Opdivo heavy chain	374	383	WESNGQPENN			8	1174.48	Opdivo-Control-PD1	480	1178.31	0.007053	3.41711	0.024327	5.14867	0.001659
Opdivo heavy chain	370	391	IAVEWESNGQPENNYKTTPPVL			18	2486.22	Opdivo-Conjugate-PD1	0	2487.61	0.036571	0	0	7.57413	0.016432
Opdivo heavy chain	370	391	IAVEWESNGQPENNYKTTPPVL			18	2486.22	Opdivo-Conjugate-PD1	15	2493.35	0.11713	5.73892	0.122706	7.56679	0.001668
Opdivo heavy chain	370	391	IAVEWESNGQPENNYKTTPPVL			18	2486.22	Opdivo-Conjugate-PD1	60	2493.76	0.109452	6.14755	0.1154	7.55113	0.003346
Opdivo heavy chain	370	391	IAVEWESNGQPENNYKTTPPVL			18	2486.22	Opdivo-Conjugate-PD1	240	2493.82	0.050714	6.21483	0.062525	7.57591	0.020471
Opdivo heavy chain	370	391	IAVEWESNGQPENNYKTTPPVL			18	2486.22	Opdivo-Conjugate-PD1	480	2494.22	0.112061	6.60578	0.117877	7.55239	0.00389
Opdivo heavy chain	370	391	IAVEWESNGQPENNYKTTPPVL			18	2486.22	Opdivo-Control-PD1	0	2487.59	0.006041	0	0	7.57694	0.016163
Opdivo heavy chain	370	391	IAVEWESNGQPENNYKTTPPVL			18	2486.22	Opdivo-Control-PD1	15	2493.97	0.072758	6.38062	0.073009	7.57015	0.00484
Opdivo heavy chain	370	391	IAVEWESNGQPENNYKTTPPVL			18	2486.22	Opdivo-Control-PD1	60	2494.16	0.030134	6.56972	0.030734	7.56609	0.002408
Opdivo heavy chain	370	391	IAVEWESNGQPENNYKTTPPVL			18	2486.22	Opdivo-Control-PD1	240	2494.34	0.054707	6.75443	0.05504	7.57822	0.015839
Opdivo heavy chain	370	391	IAVEWESNGQPENNYKTTPPVL			18	2486.22	Opdivo-Control-PD1	480	2494.7	0.04926	7.11025	0.049629	7.54801	0.00494
Opdivo heavy chain	372	391	VEWESNGQPENNYKTTPPVL			16	2302.1	Opdivo-Conjugate-PD1	0	2303.41	0.117515	0	0	7.17812	0.002909
Opdivo heavy chain	372	391	VEWESNGQPENNYKTTPPVL			16	2302.1	Opdivo-Conjugate-PD1	15	2308.15	0.126068	4.74072	0.172345	7.18405	0.006719
Opdivo heavy chain	372	391	VEWESNGQPENNYKTTPPVL			16	2302.1	Opdivo-Conjugate-PD1	60	2308.4	0.094156	4.99325	0.150583	7.16925	0.004979
Opdivo heavy chain	372	391	VEWESNGQPENNYKTTPPVL			16	2302.1	Opdivo-Conjugate-PD1	240	2308.67	0.057535	5.26299	0.130843	7.17892	0.005521
Opdivo heavy chain	372	391	VEWESNGQPENNYKTTPPVL			16	2302.1	Opdivo-Conjugate-PD1	480	2308.92	0.117483	5.51273	0.166168	7.1686	0.005905
Opdivo heavy chain	372	391	VEWESNGQPENNYKTTPPVL			16	2302.1	Opdivo-Control-PD1	0	2303.39	0.069989	0	0	7.18156	0.002868
Opdivo heavy chain	372	391	VEWESNGQPENNYKTTPPVL			16	2302.1	Opdivo-Control-PD1	15	2308.79	0.103994	5.39954	0.125353	7.18281	0.003861
Opdivo heavy chain	372	391	VEWESNGQPENNYKTTPPVL			16	2302.1	Opdivo-Control-PD1	60	2308.95	0.035739	5.56011	0.078586	7.1805	0.00297
Opdivo heavy chain	372	391	VEWESNGQPENNYKTTPPVL			16	2302.1	Opdivo-Control-PD1	240	2309.16	0.088587	5.777	0.112899	7.17435	0.002708
Opdivo heavy chain	372	391	VEWESNGQPENNYKTTPPVL			16	2302.1	Opdivo-Control-PD1	480	2309.56	0.023567	6.17824	0.07385	7.16082	0.002781
Opdivo heavy chain	374	391	WESNGQPENNYKTTPPVL			14	2073.99	Opdivo-Conjugate-PD1	0	2075.01	0.08151	0	0	6.87592	0.001037
Opdivo heavy chain	374	391	WESNGQPENNYKTTPPVL			14	2073.99	Opdivo-Conjugate-PD1	15	2079.65	0.058927	4.6416	0.10058	6.88777	0.00454
Opdivo heavy chain	374	391	WESNGQPENNYKTTPPVL			14	2073.99	Opdivo-Conjugate-PD1	60	2079.91	0.094469	4.89394	0.124773	6.87069	0.004475
Opdivo heavy chain	374	391	WESNGQPENNYKTTPPVL			14	2073.99	Opdivo-Conjugate-PD1	240	2080.02	0.057927	5.00228	0.099997	6.8766	0.00304
Opdivo heavy chain	374	391	WESNGQPENNYKTTPPVL			14	2073.99	Opdivo-Conjugate-PD1	480	2080.2	0.132806	5.18508	0.155825	6.86527	0.004223
Opdivo heavy chain	374	391	WESNGQPENNYKTTPPVL			14	2073.99	Opdivo-Control-PD1	0	2075.09	0.057058	0	0	6.87314	0.006437
Opdivo heavy chain	374	391	WESNGQPENNYKTTPPVL			14	2073.99	Opdivo-Control-PD1	15	2079.79	0.066268	4.69662	0.087448	6.86743	0.003431
Opdivo heavy chain	374	391	WESNGQPENNYKTTPPVL			14	2073.99	Opdivo-Control-PD1	60	2080.11	0.141014	5.02224	0.15212	6.86386	0.002561
Opdivo heavy chain	374	391	WESNGQPENNYKTTPPVL			14	2073.99	Opdivo-Control-PD1	240	2080.15	0.058077	5.05685	0.081416	6.85657	0.002632
Opdivo heavy chain	374	391	WESNGQPENNYKTTPPVL			14	2073.99	Opdivo-Control-PD1	480	2080.45	0.013701	5.36141	0.05868	6.85142	0.005777
Opdivo heavy chain	384	391	YKTTPPVL			5	918.529	Opdivo-Conjugate-PD1	0	919.012	0.01323	0	0	6.20305	0.003809
Opdivo heavy chain	384	391	YKTTPPVL			5	918.529	Opdivo-Conjugate-PD1	15	920.212	0.055409	1.1997	0.056967	6.209	0.004455
Opdivo heavy chain	384	391	YKTTPPVL			5	918.529	Opdivo-Conjugate-PD1	60	920.324	0.01986	1.31143	0.023863	6.19587	0.004688
Opdivo heavy chain	384	391	YKTTPPVL			5	918.529	Opdivo-Conjugate-PD1	240	920.314	0.021926	1.30186	0.025608	6.19926	0.002129
Opdivo heavy chain	384	391	YKTTPPVL			5	918.529	Opdivo-Conjugate-PD1	480	920.324	0.050262	1.31149	0.051974	6.18887	0.003399
Opdivo heavy chain	384	391	YKTTPPVL			5	918.529	Opdivo-Control-PD1	0	918.812	0.100157	0	0	6.1916	0.00071
Opdivo heavy chain	384	391	YKTTPPVL			5	918.529	Opdivo-Control-PD1	15	920.355	0.017645	1.54259	0.1017	6.19171	0.005825
Opdivo heavy chain	384	391	YKTTPPVL			5	918.529	Opdivo-Control-PD1	60	920.374	0.029584	1.5621	0.104435	6.19879	0.001515
Opdivo heavy chain	384	391	YKTTPPVL			5	918.529	Opdivo-Control-PD1	240	920.354	0.023075	1.54166	0.102781	6.19368	0.001802
Opdivo heavy chain	384	391	YKTTPPVL			5	918.529	Opdivo-Control-PD1	480	920.396	0.042909	1.5838	0.108962	6.17882	0.005475
Opdivo heavy chain	385	391	KTTPPVL			4	755.466	Opdivo-Conjugate-PD1	0	755.814	0.008709	0	0	5.65459	0.003777
Opdivo heavy chain	385	391	KTTPPVL			4	755.466	Opdivo-Conjugate-PD1	15	756.639	0.035904	0.825607	0.036945	5.65938	0.003151
Opdivo heavy chain	385	391	KTTPPVL			4	755.466	Opdivo-Conjugate-PD1	60	756.714	0.010557	0.900477	0.013686	5.64389	0.00799
Opdivo heavy chain	385	391	KTTPPVL			4	755.466	Opdivo-Conjugate-PD1	240	756.715	0.051676	0.901634	0.052405	5.64934	0.006103
Opdivo heavy chain	385	391	KTTPPVL			4	755.466	Opdivo-Conjugate-PD1	480	756.719	0.034673	0.905789	0.03575	5.63759	0.003551
Opdivo heavy chain	385	391	KTTPPVL			4	755.466	Opdivo-Control-PD1	0	755.833	0.007699	0	0	5.65129	0.00101
Opdivo heavy chain	385	391	KTTPPVL			4	755.466	Opdivo-Control-PD1	15	756.783	0.014085	0.950321	0.016052	5.65209	0.000831
Opdivo heavy chain	385	391	KTTPPVL			4	755.466	Opdivo-Control-PD1	60	756.785	0.027997	0.952704	0.029036	5.65247	0.003749
Opdivo heavy chain	385	391	KTTPPVL			4	755.466	Opdivo-Control-PD1	240	756.777	0.010318	0.944092	0.012874	5.64703	0.002089
Opdivo heavy chain	385	391	KTTPPVL			4	755.466	Opdivo-Control-PD1	480	756.769	0.014511	0.936197	0.016427	5.63143	0.003873
Opdivo heavy chain	398	403	FLYSRL			5	798.451	Opdivo-Conjugate-PD1	0	798.733	0.03509	0	0	7.28711	0.007919
Opdivo heavy chain	398	403	FLYSRL			5	798.451	Opdivo-Conjugate-PD1	15	799.108	0.059508	0.374923	0.069084	7.29913	0.002123
Opdivo heavy chain	398	403	FLYSRL			5	798.451	Opdivo-Conjugate-PD1	60	799.081	0.05088	0.348041	0.061807	7.28431	0.002265
Opdivo heavy chain	398	403	FLYSRL			5	798.451	Opdivo-Conjugate-PD1	240	799.026	0.050617	0.29328	0.061591	7.28948	0.007219
Opdivo heavy chain	398	403	FLYSRL			5	798.451	Opdivo-Conjugate-PD1	480	799.017	0.055027	0.284213	0.065263	7.27926	0.004361
Opdivo heavy chain	398	403	FLYSRL			5	798.451	Opdivo-Control-PD1	0	798.713	0.025165	0	0	7.28878	0.003954
Opdivo heavy chain	398	403	FLYSRL			5	798.451	Opdivo-Control-PD1	15	799.03	0.053942	0.317088	0.059523	7.29343	0.005622
Opdivo heavy chain	398	403	FLYSRL			5	798.451	Opdivo-Control-PD1	60	799.001	0.074075	0.288555	0.078233	7.29208	0.004099
Opdivo heavy chain	398	403	FLYSRL			5	798.451	Opdivo-Control-PD1	240	798.942	0.082951	0.228894	0.086684	7.28587	0.006571
Opdivo heavy chain	398	403	FLYSRL			5	798.451	Opdivo-Control-PD1	480	798.962	0.047605	0.249595	0.053847	7.27302	0.006898
Opdivo heavy chain	404	415	TVDKSRWQEGNV			11	1418.7	Opdivo-Conjugate-PD1	0	1419.3	0.053374	0	0	5.39997	0.005735
Opdivo heavy chain	404	415	TVDKSRWQEGNV			11	1418.7	Opdivo-Conjugate-PD1	15	1423.06	0.014944	3.75775	0.055427	5.39703	0.000111
Opdivo heavy chain	404	415	TVDKSRWQEGNV			11	1418.7	Opdivo-Conjugate-PD1	60	1423.41	0.06724	4.11023	0.085849	5.39818	0.006767
Opdivo heavy chain	404	415	TVDKSRWQEGNV			11	1418.7	Opdivo-Conjugate-PD1	240	1423.45	0.071973	4.15215	0.089604	5.39502	0.003839
Opdivo heavy chain	404	415	TVDKSRWQEGNV			11	1418.7	Opdivo-Conjugate-PD1	480	1423.86	0.140399	4.55935	0.150202	5.38535	0.002939
Opdivo heavy chain	404	415	TVDKSRWQEGNV			11	1418.7	Opdivo-Control-PD1	0	1419.37	0.079781	0	0	5.3829	0.007241
Opdivo heavy chain	404	415	TVDKSRWQEGNV			11	1418.7	Opdivo-Control-PD1	15	1423.43	0.088886	4.06657	0.119439	5.38974	0.00205
Opdivo heavy chain	404	415	TVDKSRWQEGNV			11	1418.7	Opdivo-Control-PD1	60	1423.85	0.138956	4.48693	0.16023	5.39297	0.007733
Opdivo heavy chain	404	415	TVDKSRWQEGNV			11	1418.7	Opdivo-Control-PD1	240	1423.8	0.057015	4.4358	0.09806	5.38691	0.003654
Opdivo heavy chain	404	415	TVDKSRWQEGNV			11	1418.7	Opdivo-Control-PD1	480	1424.31	0.06064	4.94071	0.100211	5.38086	0.002924
Opdivo heavy chain	404	416	TVDKSRWQEGNVF			12	1565.77	Opdivo-Conjugate-PD1	0	1566.45	0.070056	0	0	6.72858	0.004608
Opdivo heavy chain	404	416	TVDKSRWQEGNVF			12	1565.77	Opdivo-Conjugate-PD1	15	1569.86	0.145616	3.40997	0.161591	6.73577	0.003775
Opdivo heavy chain	404	416	TVDKSRWQEGNVF			12	1565.77	Opdivo-Conjugate-PD1	60	1570.33	0.017414	3.87849	0.072188	6.72852	0.006394
Opdivo heavy chain	404	416	TVDKSRWQEGNVF			12	1565.77	Opdivo-Conjugate-PD1	240	1570.5	0.06618	4.04878	0.096372	6.72968	0.002162
Opdivo heavy chain	404	416	TVDKSRWQEGNVF			12	1565.77	Opdivo-Conjugate-PD1	480	1570.73	0.06815	4.27781	0.097736	6.72206	0.007816
Opdivo heavy chain	404	416	TVDKSRWQEGNVF			12	1565.77	Opdivo-Control-PD1	0	1566.54	0.019117	0	0	6.71731	0.00403
Opdivo heavy chain	404	416	TVDKSRWQEGNVF			12	1565.77	Opdivo-Control-PD1	15	1570.12	0.118148	3.57756	0.119684	6.72283	0.002545
Opdivo heavy chain	404	416	TVDKSRWQEGNVF			12	1565.77	Opdivo-Control-PD1	60	1570.54	0.053186	4.00216	0.056517	6.72467	0.004047
Opdivo heavy chain	404	416	TVDKSRWQEGNVF			12	1565.77	Opdivo-Control-PD1	240	1570.7	0.080974	4.15739	0.0832	6.71694	0.003214
Opdivo heavy chain	404	416	TVDKSRWQEGNVF			12	1565.77	Opdivo-Control-PD1	480	1570.95	0.035133	4.41231	0.039998	6.70932	0.003997
Opdivo heavy chain	416	421	FSCSVM			5	673.268	Opdivo-Conjugate-PD1	0	673.679	0.053581	0	0	7.80877	0.016922
Opdivo heavy chain	416	421	FSCSVM			5	673.268	Opdivo-Conjugate-PD1	15	673.901	0.022904	0.222702	0.058271	7.81002	0.002044
Opdivo heavy chain	416	421	FSCSVM			5	673.268	Opdivo-Conjugate-PD1	60	673.839	0.016403	0.160287	0.056036	7.79316	0.002811
Opdivo heavy chain	416	421	FSCSVM			5	673.268	Opdivo-Conjugate-PD1	240	673.864	0.020472	0.185282	0.057359	7.80994	0.016845
Opdivo heavy chain	416	421	FSCSVM			5	673.268	Opdivo-Conjugate-PD1	480	673.848	0.018531	0.169467	0.056695	7.79391	0.002185
Opdivo heavy chain	416	421	FSCSVM			5	673.268	Opdivo-Control-PD1	0	673.494	0.020519	0	0	7.80845	0.008757
Opdivo heavy chain	416	421	FSCSVM			5	673.268	Opdivo-Control-PD1	15	673.942	0.01116	0.448072	0.023358	7.80167	0.002763
Opdivo heavy chain	416	421	FSCSVM			5	673.268	Opdivo-Control-PD1	60	673.913	0.029665	0.418884	0.03607	7.80183	0.001674
Opdivo heavy chain	416	421	FSCSVM			5	673.268	Opdivo-Control-PD1	240	673.92	0.01446	0.425838	0.025102	7.80519	0.014987
Opdivo heavy chain	416	421	FSCSVM			5	673.268	Opdivo-Control-PD1	480	673.877	0.016566	0.382515	0.026372	7.78777	0.001384
Opdivo heavy chain	417	435	SCSVMHEALHNHYTQKSLS			18	2172	Opdivo-Conjugate-PD1	0	2173.18	0.109647	0	0	5.42404	0.005928
Opdivo heavy chain	417	435	SCSVMHEALHNHYTQKSLS			18	2172	Opdivo-Conjugate-PD1	15	2176.3	0.091771	3.12141	0.142984	5.42151	0.001677
Opdivo heavy chain	417	435	SCSVMHEALHNHYTQKSLS			18	2172	Opdivo-Conjugate-PD1	60	2176.41	0.14193	3.23642	0.17935	5.42475	0.005994
Opdivo heavy chain	417	435	SCSVMHEALHNHYTQKSLS			18	2172	Opdivo-Conjugate-PD1	240	2176.85	0.17165	3.67528	0.203682	5.42124	0.002987
Opdivo heavy chain	417	435	SCSVMHEALHNHYTQKSLS			18	2172	Opdivo-Conjugate-PD1	480	2176.75	0.101561	3.57565	0.149456	5.40968	0.001919
Opdivo heavy chain	417	435	SCSVMHEALHNHYTQKSLS			18	2172	Opdivo-Control-PD1	0	2173.15	0.097573	0	0	5.42157	0.005829
Opdivo heavy chain	417	435	SCSVMHEALHNHYTQKSLS			18	2172	Opdivo-Control-PD1	15	2176.68	0.048343	3.5295	0.108892	5.41247	0.009077
Opdivo heavy chain	417	435	SCSVMHEALHNHYTQKSLS			18	2172	Opdivo-Control-PD1	60	2176.73	0.222218	3.58457	0.242696	5.41982	0.010246
Opdivo heavy chain	417	435	SCSVMHEALHNHYTQKSLS			18	2172	Opdivo-Control-PD1	240	2177.07	0.129489	3.9214	0.162135	5.42233	0.002969
Opdivo heavy chain	417	435	SCSVMHEALHNHYTQKSLS			18	2172	Opdivo-Control-PD1	480	2177.52	0.323485	4.37568	0.33788	5.40636	0.006049
Opdivo heavy chain	420	435	VMHEALHNHYTQKSLS			15	1894.92	Opdivo-Conjugate-PD1	0	1896.13	0.088424	0	0	4.46789	0.001738
Opdivo heavy chain	420	435	VMHEALHNHYTQKSLS			15	1894.92	Opdivo-Conjugate-PD1	15	1898.4	0.300215	2.27301	0.312966	4.46698	0.002095
Opdivo heavy chain	420	435	VMHEALHNHYTQKSLS			15	1894.92	Opdivo-Conjugate-PD1	60	1898.38	0.191572	2.24541	0.210995	4.46346	0.002505
Opdivo heavy chain	420	435	VMHEALHNHYTQKSLS			15	1894.92	Opdivo-Conjugate-PD1	240	1898.82	0.327267	2.69321	0.339002	4.46444	0.002417
Opdivo heavy chain	420	435	VMHEALHNHYTQKSLS			15	1894.92	Opdivo-Conjugate-PD1	480	1898.95	0.206467	2.81632	0.224605	4.46042	0.001982
Opdivo heavy chain	420	435	VMHEALHNHYTQKSLS			15	1894.92	Opdivo-Control-PD1	0	1895.86	0.121743	0	0	4.4611	0.007157
Opdivo heavy chain	420	435	VMHEALHNHYTQKSLS			15	1894.92	Opdivo-Control-PD1	15	1898.58	0.034233	2.71579	0.126464	4.45103	0.003643
Opdivo heavy chain	420	435	VMHEALHNHYTQKSLS			15	1894.92	Opdivo-Control-PD1	60	1898.67	0.0659	2.81208	0.138434	4.46128	0.003737
Opdivo heavy chain	420	435	VMHEALHNHYTQKSLS			15	1894.92	Opdivo-Control-PD1	240	1898.99	0.064988	3.12888	0.138003	4.44638	0.008395
Opdivo heavy chain	420	435	VMHEALHNHYTQKSLS			15	1894.92	Opdivo-Control-PD1	480	1899.13	0.173086	3.26627	0.211613	4.44592	0.005013
Opdivo heavy chain	422	435	HEALHNHYTQKSLS			13	1664.81	Opdivo-Conjugate-PD1	0	1665.54	0.140157	0	0	4.05368	0.005132
Opdivo heavy chain	422	435	HEALHNHYTQKSLS			13	1664.81	Opdivo-Conjugate-PD1	15	1667.23	0.33659	1.69124	0.364605	4.07069	0.002902
Opdivo heavy chain	422	435	HEALHNHYTQKSLS			13	1664.81	Opdivo-Conjugate-PD1	60	1667.48	0.256225	1.94511	0.292054	4.06855	0.006366
Opdivo heavy chain	422	435	HEALHNHYTQKSLS			13	1664.81	Opdivo-Conjugate-PD1	240	1667.59	0.295171	2.05566	0.326756	4.06564	0.0053
Opdivo heavy chain	422	435	HEALHNHYTQKSLS			13	1664.81	Opdivo-Conjugate-PD1	480	1668.13	0.252604	2.58993	0.288882	4.06056	0.002363
Opdivo heavy chain	422	435	HEALHNHYTQKSLS			13	1664.81	Opdivo-Control-PD1	0	1665.52	0.087017	0	0	4.04475	0.004496
Opdivo heavy chain	422	435	HEALHNHYTQKSLS			13	1664.81	Opdivo-Control-PD1	15	1667.72	0.306302	2.19592	0.318423	4.06417	0.004157
Opdivo heavy chain	422	435	HEALHNHYTQKSLS			13	1664.81	Opdivo-Control-PD1	60	1667.87	0.359381	2.35093	0.369766	4.06193	0.00554
Opdivo heavy chain	422	435	HEALHNHYTQKSLS			13	1664.81	Opdivo-Control-PD1	240	1668.06	0.448032	2.53855	0.456404	4.05416	0.003028
Opdivo heavy chain	422	435	HEALHNHYTQKSLS			13	1664.81	Opdivo-Control-PD1	480	1668.87	0.021532	3.34764	0.089641	4.06112	0.003665
Opdivo heavy chain	424	435	ALHNHYTQKSLS			11	1398.71	Opdivo-Conjugate-PD1	0	1399.44	0.025891	0	0	4.13308	0.001672
Opdivo heavy chain	424	435	ALHNHYTQKSLS			11	1398.71	Opdivo-Conjugate-PD1	15	1401.3	0.079867	1.86366	0.083959	4.13383	0.002127
Opdivo heavy chain	424	435	ALHNHYTQKSLS			11	1398.71	Opdivo-Conjugate-PD1	60	1401.43	0.126315	1.99496	0.128941	4.13404	0.002387
Opdivo heavy chain	424	435	ALHNHYTQKSLS			11	1398.71	Opdivo-Conjugate-PD1	240	1401.62	0.102406	2.18158	0.105629	4.13333	0.0008
Opdivo heavy chain	424	435	ALHNHYTQKSLS			11	1398.71	Opdivo-Conjugate-PD1	480	1401.79	0.095906	2.35654	0.099339	4.12542	0.001726
Opdivo heavy chain	424	435	ALHNHYTQKSLS			11	1398.71	Opdivo-Control-PD1	0	1399.31	0.038844	0	0	4.13072	0.001492
Opdivo heavy chain	424	435	ALHNHYTQKSLS			11	1398.71	Opdivo-Control-PD1	15	1401.79	0.025343	2.47861	0.046381	4.13177	0.001072
Opdivo heavy chain	424	435	ALHNHYTQKSLS			11	1398.71	Opdivo-Control-PD1	60	1401.91	0.078673	2.59734	0.08774	4.13011	0.001301
Opdivo heavy chain	424	435	ALHNHYTQKSLS			11	1398.71	Opdivo-Control-PD1	240	1402.23	0.074713	2.91512	0.084207	4.12744	0.001828
Opdivo heavy chain	424	435	ALHNHYTQKSLS			11	1398.71	Opdivo-Control-PD1	480	1402.35	0.115348	3.03722	0.121713	4.12278	0.002515
Opdivo heavy chain	420	436	VMHEALHNHYTQKSLSL			16	2008.01	Opdivo-Conjugate-PD1	0	2009.11	0.033616	0	0	5.37952	0.00261
Opdivo heavy chain	420	436	VMHEALHNHYTQKSLSL			16	2008.01	Opdivo-Conjugate-PD1	15	2011.98	0.101164	2.86894	0.106603	5.38229	0.001448
Opdivo heavy chain	420	436	VMHEALHNHYTQKSLSL			16	2008.01	Opdivo-Conjugate-PD1	60	2012.25	0.030293	3.13659	0.045251	5.37597	0.005909
Opdivo heavy chain	420	436	VMHEALHNHYTQKSLSL			16	2008.01	Opdivo-Conjugate-PD1	240	2012.52	0.067334	3.4038	0.075258	5.37643	0.002297
Opdivo heavy chain	420	436	VMHEALHNHYTQKSLSL			16	2008.01	Opdivo-Conjugate-PD1	480	2012.77	0.106528	3.66248	0.111706	5.37053	0.003576
Opdivo heavy chain	420	436	VMHEALHNHYTQKSLSL			16	2008.01	Opdivo-Control-PD1	0	2009.09	0.018685	0	0	5.36887	0.009233
Opdivo heavy chain	420	436	VMHEALHNHYTQKSLSL			16	2008.01	Opdivo-Control-PD1	15	2012.03	0.100323	2.93663	0.102048	5.37021	0.002616
Opdivo heavy chain	420	436	VMHEALHNHYTQKSLSL			16	2008.01	Opdivo-Control-PD1	60	2012.24	0.06513	3.14262	0.067757	5.37224	0.004007
Opdivo heavy chain	420	436	VMHEALHNHYTQKSLSL			16	2008.01	Opdivo-Control-PD1	240	2012.55	0.086002	3.45931	0.088008	5.36757	0.003573
Opdivo heavy chain	420	436	VMHEALHNHYTQKSLSL			16	2008.01	Opdivo-Control-PD1	480	2012.96	0.09905	3.86415	0.100797	5.35992	0.000887
Opdivo heavy chain	422	436	HEALHNHYTQKSLSL			14	1777.9	Opdivo-Conjugate-PD1	0	1778.81	0.100516	0	0	5.04048	0.005164
Opdivo heavy chain	422	436	HEALHNHYTQKSLSL			14	1777.9	Opdivo-Conjugate-PD1	15	1781.3	0.263444	2.4875	0.281968	5.04717	0.006325
Opdivo heavy chain	422	436	HEALHNHYTQKSLSL			14	1777.9	Opdivo-Conjugate-PD1	60	1781.43	0.045986	2.61628	0.110536	5.03676	0.002833
Opdivo heavy chain	422	436	HEALHNHYTQKSLSL			14	1777.9	Opdivo-Conjugate-PD1	240	1781.68	0.176306	2.86933	0.202946	5.0386	0.004936
Opdivo heavy chain	422	436	HEALHNHYTQKSLSL			14	1777.9	Opdivo-Conjugate-PD1	480	1781.9	0.252456	3.08352	0.271731	5.03063	0.004225
Opdivo heavy chain	422	436	HEALHNHYTQKSLSL			14	1777.9	Opdivo-Control-PD1	0	1778.72	0.06407	0	0	5.04314	0.008821
Opdivo heavy chain	422	436	HEALHNHYTQKSLSL			14	1777.9	Opdivo-Control-PD1	15	1781.52	0.100136	2.803	0.118879	5.03726	0.004506
Opdivo heavy chain	422	436	HEALHNHYTQKSLSL			14	1777.9	Opdivo-Control-PD1	60	1781.74	0.106405	3.02845	0.124206	5.03878	0.003051
Opdivo heavy chain	422	436	HEALHNHYTQKSLSL			14	1777.9	Opdivo-Control-PD1	240	1781.95	0.13717	3.23821	0.151395	5.03604	0.004853
Opdivo heavy chain	422	436	HEALHNHYTQKSLSL			14	1777.9	Opdivo-Control-PD1	480	1782.31	0.177496	3.59774	0.188706	5.02814	0.005652
Opdivo heavy chain	426	436	HNHYTQKSLSL			10	1327.68	Opdivo-Conjugate-PD1	0	1328.45	0.023404	0	0	5.01633	0.0015
Opdivo heavy chain	426	436	HNHYTQKSLSL			10	1327.68	Opdivo-Conjugate-PD1	15	1330.61	0.055094	2.15909	0.059859	5.01715	0.002667
Opdivo heavy chain	426	436	HNHYTQKSLSL			10	1327.68	Opdivo-Conjugate-PD1	60	1330.81	0.047886	2.35702	0.0533	5.01136	0.001868
Opdivo heavy chain	426	436	HNHYTQKSLSL			10	1327.68	Opdivo-Conjugate-PD1	240	1331	0.077384	2.55107	0.080846	5.01137	0.000843
Opdivo heavy chain	426	436	HNHYTQKSLSL			10	1327.68	Opdivo-Conjugate-PD1	480	1331.25	0.081242	2.80372	0.084546	5.01118	0.00118
Opdivo heavy chain	426	436	HNHYTQKSLSL			10	1327.68	Opdivo-Control-PD1	0	1328.32	0.053963	0	0	5.01498	0.002899
Opdivo heavy chain	426	436	HNHYTQKSLSL			10	1327.68	Opdivo-Control-PD1	15	1331.29	0.066063	2.97341	0.085301	5.01349	0.002028
Opdivo heavy chain	426	436	HNHYTQKSLSL			10	1327.68	Opdivo-Control-PD1	60	1331.25	0.080339	2.93034	0.09678	5.01671	0.00296
Opdivo heavy chain	426	436	HNHYTQKSLSL			10	1327.68	Opdivo-Control-PD1	240	1331.53	0.027154	3.21823	0.06041	5.01196	0.001993
Opdivo heavy chain	426	436	HNHYTQKSLSL			10	1327.68	Opdivo-Control-PD1	480	1331.74	0.080332	3.42506	0.096774	5.00333	0.002788
Opdivo light chain	5	11	TQSPATL			5	717.378	Opdivo-Conjugate-PD1	0	717.583	0.014908	0	0	5.9655	0.002415
Opdivo light chain	5	11	TQSPATL			5	717.378	Opdivo-Conjugate-PD1	15	719.555	0.058273	1.9722	0.06015	5.97092	0.004882
Opdivo light chain	5	11	TQSPATL			5	717.378	Opdivo-Conjugate-PD1	60	719.64	0.085355	2.05753	0.086647	5.95964	0.005685
Opdivo light chain	5	11	TQSPATL			5	717.378	Opdivo-Conjugate-PD1	240	719.85	0.097198	2.26748	0.098334	5.9607	0.002855
Opdivo light chain	5	11	TQSPATL			5	717.378	Opdivo-Conjugate-PD1	480	720.104	0.045671	2.52156	0.048042	5.95473	0.003041
Opdivo light chain	5	11	TQSPATL			5	717.378	Opdivo-Control-PD1	0	717.65	0.02323	0	0	5.96356	0.002345
Opdivo light chain	5	11	TQSPATL			5	717.378	Opdivo-Control-PD1	15	719.501	0.068694	1.85037	0.072516	5.96442	0.003628
Opdivo light chain	5	11	TQSPATL			5	717.378	Opdivo-Control-PD1	60	719.578	0.07543	1.92759	0.078926	5.9665	0.004157
Opdivo light chain	5	11	TQSPATL			5	717.378	Opdivo-Control-PD1	240	719.812	0.034957	2.1612	0.041972	5.95299	0.002591
Opdivo light chain	5	11	TQSPATL			5	717.378	Opdivo-Control-PD1	480	720.139	0.045156	2.48809	0.050781	5.94771	0.002827
Opdivo light chain	5	21	TQSPATLSLSPGERATL			14	1728.91	Opdivo-Conjugate-PD1	0	1729.61	0.010505	0	0	6.87937	0.002943
Opdivo light chain	5	21	TQSPATLSLSPGERATL			14	1728.91	Opdivo-Conjugate-PD1	15	1734.86	0.127587	5.24343	0.128019	6.88968	0.004142
Opdivo light chain	5	21	TQSPATLSLSPGERATL			14	1728.91	Opdivo-Conjugate-PD1	60	1734.99	0.078853	5.37836	0.07955	6.87341	0.00054
Opdivo light chain	5	21	TQSPATLSLSPGERATL			14	1728.91	Opdivo-Conjugate-PD1	240	1735.04	0.025738	5.42778	0.027799	6.87988	0.005561
Opdivo light chain	5	21	TQSPATLSLSPGERATL			14	1728.91	Opdivo-Conjugate-PD1	480	1735.18	0.018124	5.57035	0.020948	6.87053	0.005856
Opdivo light chain	5	21	TQSPATLSLSPGERATL			14	1728.91	Opdivo-Control-PD1	0	1729.62	0.058323	0	0	6.87478	0.004618
Opdivo light chain	5	21	TQSPATLSLSPGERATL			14	1728.91	Opdivo-Control-PD1	15	1734.61	0.101928	4.99587	0.117435	6.87439	0.000793
Opdivo light chain	5	21	TQSPATLSLSPGERATL			14	1728.91	Opdivo-Control-PD1	60	1734.81	0.014924	5.1899	0.060202	6.87514	0.003599
Opdivo light chain	5	21	TQSPATLSLSPGERATL			14	1728.91	Opdivo-Control-PD1	240	1734.94	0.021697	5.3224	0.062228	6.87157	0.003071
Opdivo light chain	5	21	TQSPATLSLSPGERATL			14	1728.91	Opdivo-Control-PD1	480	1735.19	0.073283	5.57825	0.093658	6.86357	0.007676
Opdivo light chain	11	21	LSLSPGERATL			9	1143.64	Opdivo-Conjugate-PD1	0	1144.14	0.084042	0	0	6.60604	0.005565
Opdivo light chain	11	21	LSLSPGERATL			9	1143.64	Opdivo-Conjugate-PD1	15	1146.33	0.082033	2.19202	0.117441	6.6099	0.004401
Opdivo light chain	11	21	LSLSPGERATL			9	1143.64	Opdivo-Conjugate-PD1	60	1146.7	0.022883	2.55747	0.087101	6.59465	0.00529
Opdivo light chain	11	21	LSLSPGERATL			9	1143.64	Opdivo-Conjugate-PD1	240	1146.73	0.060454	2.59652	0.103526	6.60024	0.002562
Opdivo light chain	11	21	LSLSPGERATL			9	1143.64	Opdivo-Conjugate-PD1	480	1146.76	0.016978	2.6217	0.085739	6.58997	0.005795
Opdivo light chain	11	21	LSLSPGERATL			9	1143.64	Opdivo-Control-PD1	0	1143.99	0.021831	0	0	6.60654	0.003553
Opdivo light chain	11	21	LSLSPGERATL			9	1143.64	Opdivo-Control-PD1	15	1146.4	0.035973	2.41157	0.042079	6.5956	0.006416
Opdivo light chain	11	21	LSLSPGERATL			9	1143.64	Opdivo-Control-PD1	60	1146.58	0.055001	2.59171	0.059175	6.59752	0.007615
Opdivo light chain	11	21	LSLSPGERATL			9	1143.64	Opdivo-Control-PD1	240	1146.81	0.057534	2.81887	0.061537	6.59394	0.004887
Opdivo light chain	11	21	LSLSPGERATL			9	1143.64	Opdivo-Control-PD1	480	1146.87	0.112663	2.87975	0.114759	6.57585	0.006615
Opdivo light chain	12	23	SLSPGERATLSC			10	1220.59	Opdivo-Conjugate-PD1	0	1221.19	0.023196	0	0	6.01802	0.003334
Opdivo light chain	12	23	SLSPGERATLSC			10	1220.59	Opdivo-Conjugate-PD1	15	1223.74	0.138376	2.54648	0.140307	6.01268	0.008448
Opdivo light chain	12	23	SLSPGERATLSC			10	1220.59	Opdivo-Conjugate-PD1	60	1223.71	0.085217	2.51759	0.088318	6.00355	0.00655
Opdivo light chain	12	23	SLSPGERATLSC			10	1220.59	Opdivo-Conjugate-PD1	240	1224.03	0.168164	2.84169	0.169757	6.00074	0.003948
Opdivo light chain	12	23	SLSPGERATLSC			10	1220.59	Opdivo-Conjugate-PD1	480	1224.27	0.077218	3.08081	0.080626	6.00364	0.004334
Opdivo light chain	12	23	SLSPGERATLSC			10	1220.59	Opdivo-Control-PD1	0	1221.4	0.160192	0	0	6.00606	0.006426
Opdivo light chain	12	23	SLSPGERATLSC			10	1220.59	Opdivo-Control-PD1	15	1223.76	0.156456	2.36287	0.22392	5.99692	0.004479
Opdivo light chain	12	23	SLSPGERATLSC			10	1220.59	Opdivo-Control-PD1	60	1224.08	0.184304	2.6812	0.244191	6.00648	0.008065
Opdivo light chain	12	23	SLSPGERATLSC			10	1220.59	Opdivo-Control-PD1	240	1224.16	0.029709	2.76826	0.162924	5.99368	0.006727
Opdivo light chain	12	23	SLSPGERATLSC			10	1220.59	Opdivo-Control-PD1	480	1224.39	0.136657	2.99037	0.210563	5.99364	0.010507
Opdivo light chain	24	32	RASQSVSSY			8	984.475	Opdivo-Conjugate-PD1	0	984.927	0.007663	0	0	4.7532	0.001123
Opdivo light chain	24	32	RASQSVSSY			8	984.475	Opdivo-Conjugate-PD1	15	987.608	0.108488	2.68084	0.108758	4.75376	0.00197
Opdivo light chain	24	32	RASQSVSSY			8	984.475	Opdivo-Conjugate-PD1	60	988.075	0.185328	3.14797	0.185486	4.75342	0.001472
Opdivo light chain	24	32	RASQSVSSY			8	984.475	Opdivo-Conjugate-PD1	240	988.542	0.21432	3.61524	0.214457	4.75084	0.001581
Opdivo light chain	24	32	RASQSVSSY			8	984.475	Opdivo-Conjugate-PD1	480	988.582	0.046685	3.65504	0.04731	4.74902	0.001068
Opdivo light chain	24	32	RASQSVSSY			8	984.475	Opdivo-Control-PD1	0	984.927	0.006205	0	0	4.75152	0.00027
Opdivo light chain	24	32	RASQSVSSY			8	984.475	Opdivo-Control-PD1	15	987.6	0.059268	2.67295	0.059592	4.74995	0.000852
Opdivo light chain	24	32	RASQSVSSY			8	984.475	Opdivo-Control-PD1	60	988.03	0.044833	3.103	0.045261	4.75489	0.003615
Opdivo light chain	24	32	RASQSVSSY			8	984.475	Opdivo-Control-PD1	240	988.5	0.051521	3.57317	0.051893	4.75114	0.000917
Opdivo light chain	24	32	RASQSVSSY			8	984.475	Opdivo-Control-PD1	480	988.616	0.088003	3.689	0.088222	4.7489	0.001951
Opdivo light chain	36	46	YQQKPGQAPRL			8	1285.7	Opdivo-Conjugate-PD1	0	1286.39	0.070426	0	0	4.88732	0.00182
Opdivo light chain	36	46	YQQKPGQAPRL			8	1285.7	Opdivo-Conjugate-PD1	15	1288.53	0.145432	2.14698	0.161587	4.89694	0.003274
Opdivo light chain	36	46	YQQKPGQAPRL			8	1285.7	Opdivo-Conjugate-PD1	60	1288.83	0.122133	2.44401	0.140983	4.89171	0.002658
Opdivo light chain	36	46	YQQKPGQAPRL			8	1285.7	Opdivo-Conjugate-PD1	240	1289.11	0.068624	2.727	0.098331	4.89626	0.001786
Opdivo light chain	36	46	YQQKPGQAPRL			8	1285.7	Opdivo-Conjugate-PD1	480	1289.16	0.048002	2.77769	0.085229	4.8865	0.002863
Opdivo light chain	36	46	YQQKPGQAPRL			8	1285.7	Opdivo-Control-PD1	0	1286.37	0.070061	0	0	4.88313	0.004511
Opdivo light chain	36	46	YQQKPGQAPRL			8	1285.7	Opdivo-Control-PD1	15	1288.47	0.029034	2.10798	0.075839	4.89579	0.002027
Opdivo light chain	36	46	YQQKPGQAPRL			8	1285.7	Opdivo-Control-PD1	60	1288.81	0.112152	2.44525	0.132236	4.89511	0.004957
Opdivo light chain	36	46	YQQKPGQAPRL			8	1285.7	Opdivo-Control-PD1	240	1289.11	0.044788	2.73973	0.083153	4.89364	0.000728
Opdivo light chain	36	46	YQQKPGQAPRL			8	1285.7	Opdivo-Control-PD1	480	1289.07	0.103436	2.70171	0.12493	4.88829	0.003176
Opdivo light chain	40	46	PGQAPRL			4	738.426	Opdivo-Conjugate-PD1	0	738.763	0.006931	0	0	4.89623	0.002295
Opdivo light chain	40	46	PGQAPRL			4	738.426	Opdivo-Conjugate-PD1	15	739.814	0.064481	1.05095	0.064853	4.90138	0.002238
Opdivo light chain	40	46	PGQAPRL			4	738.426	Opdivo-Conjugate-PD1	60	740.199	0.036002	1.43653	0.036663	4.89444	0.004926
Opdivo light chain	40	46	PGQAPRL			4	738.426	Opdivo-Conjugate-PD1	240	740.213	0.091485	1.44958	0.091747	4.89822	0.004439
Opdivo light chain	40	46	PGQAPRL			4	738.426	Opdivo-Conjugate-PD1	480	740.252	0.141719	1.4889	0.141888	4.88817	0.001103
Opdivo light chain	40	46	PGQAPRL			4	738.426	Opdivo-Control-PD1	0	738.737	0.043315	0	0	4.88921	0.001861
Opdivo light chain	40	46	PGQAPRL			4	738.426	Opdivo-Control-PD1	15	739.887	0.04586	1.15037	0.063082	4.88917	0.002492
Opdivo light chain	40	46	PGQAPRL			4	738.426	Opdivo-Control-PD1	60	740.209	0.077259	1.47242	0.088573	4.89289	0.001916
Opdivo light chain	40	46	PGQAPRL			4	738.426	Opdivo-Control-PD1	240	740.401	0.015191	1.66446	0.045902	4.8926	0.004815
Opdivo light chain	40	46	PGQAPRL			4	738.426	Opdivo-Control-PD1	480	740.41	0.110927	1.67284	0.119084	4.88449	0.003278
Opdivo light chain	54	62	RATGIPARF			7	988.569	Opdivo-Conjugate-PD1	0	989.006	0.002903	0	0	5.70499	0.005522
Opdivo light chain	54	62	RATGIPARF			7	988.569	Opdivo-Conjugate-PD1	15	991.119	0.041989	2.11312	0.042089	5.70291	0.006646
Opdivo light chain	54	62	RATGIPARF			7	988.569	Opdivo-Conjugate-PD1	60	991.483	0.171425	2.47715	0.171449	5.68797	0.009571
Opdivo light chain	54	62	RATGIPARF			7	988.569	Opdivo-Conjugate-PD1	240	991.891	0.096944	2.88522	0.096988	5.68862	0.004875
Opdivo light chain	54	62	RATGIPARF			7	988.569	Opdivo-Conjugate-PD1	480	992.109	0.082614	3.10284	0.082665	5.68315	0.008189
Opdivo light chain	54	62	RATGIPARF			7	988.569	Opdivo-Control-PD1	0	988.927	0.005243	0	0	5.69381	0.005078
Opdivo light chain	54	62	RATGIPARF			7	988.569	Opdivo-Control-PD1	15	991.149	0.009051	2.22116	0.01046	5.69386	0.005362
Opdivo light chain	54	62	RATGIPARF			7	988.569	Opdivo-Control-PD1	60	991.425	0.004964	2.49791	0.00722	5.69693	0.005034
Opdivo light chain	54	62	RATGIPARF			7	988.569	Opdivo-Control-PD1	240	991.807	0.073456	2.87996	0.073643	5.69137	0.002819
Opdivo light chain	54	62	RATGIPARF			7	988.569	Opdivo-Control-PD1	480	992.081	0.063614	3.15354	0.06383	5.68005	0.001611
Opdivo light chain	47	70	LIYDASNRATGIPARFSGSGSGTD			22	2413.17	Opdivo-Conjugate-PD1	0	2414.43	0.096845	0	0	6.39395	0.006723
Opdivo light chain	47	70	LIYDASNRATGIPARFSGSGSGTD			22	2413.17	Opdivo-Conjugate-PD1	15	2420.94	0.417314	6.50838	0.428404	6.40345	0.003008
Opdivo light chain	47	70	LIYDASNRATGIPARFSGSGSGTD			22	2413.17	Opdivo-Conjugate-PD1	60	2421.2	0.430968	6.76654	0.441716	6.39152	0.004465
Opdivo light chain	47	70	LIYDASNRATGIPARFSGSGSGTD			22	2413.17	Opdivo-Conjugate-PD1	240	2421.95	0.370247	7.52358	0.382703	6.39485	0.003262
[truncated: 426 more rows]

## Sheet: Xolair HDX data
Protein	Start	End	Sequence	Modification	Fragment	MaxUptake	MHP	State	Exposure	Center	Center SD	Uptake	Uptake SD	RT	RT SD
[truncated: 1,793 more rows]

[truncated: 1 more sheets: Herceptin HDX data]
