# Supplementary material for: Impact of Bioconjugation on Structure and Function of Antibodies for Use in Immunoassay by Hydrogen-Deuterium Exchange Mass Spectrometry
Source: Front Mol Biosci. 2022 Jul 7;9:866843. doi: 10.3389/fmolb.2022.866843 (PMC9301968; doi:10.3389/fmolb.2022.866843)
Supplement: Supplementary file 3 [file Table1.XLSX]

## Sheet: HDX Summary Table (Table S1)
Supporting Information S2: HDX Summary Table
Data Set 1	Humira : TNFα (1:1)	Humira-Lys : TNFα (1:1)
HDX reaction details	50 mM potassium phosphate buffer, pDread = 7.0, 25 °C
HDX time course (min)	0.5, 5, 30, 240
# of Peptides	Heavy chain: 130, Light chain: 65
Sequence coverage	Heavy chain: 98.4%; Light chain: 98.6 %
Average peptide length / Redundancy	Heavy chain: 10.60 / 3.59; Light chain: 11.65 / 4.01
Replicates (technical)	3
Repeatability	0.102	0.116
Data Set 2	Opdivo : PD-1 (1:2)	Opdivo-Lys : PD-1 (1:2)
HDX reaction details	50 mM potassium phosphate buffer, pDread = 7.0, 25 °C
HDX time course (min)	15, 60, 240, 480
# of Peptides	Heavy chain: 119, Light chain: 51
Sequence coverage	Heavy chain: 85.9 %; Light chain: 95.3 %
Average peptide length / Redundancy	Heavy chain: 10.60 / 3.69; Light chain: 11.65 / 3.16
Replicates (technical)	3
Repeatability (average standard deviation)	0.085	0.114
Data Set 3	Xolair	Xolair-Cys
HDX reaction details	50 mM potassium phosphate buffer, pDread = 7.0, 25 °C
HDX time course (min)	15, 60, 240, 480
# of Peptides	Heavy chain: 119, Light chain: 61
Sequence coverage	Heavy chain: 82.3%; Light chain: 91.9%
Average peptide length / Redundancy	Heavy chain: 10.89 / 3.81; Light chain: 10.65 / 3.72
Replicates (technical)	3
Repeatability (average standard deviation)	0.062	0.054
Data Set 4	Herceptin	Herceptin-Cys
HDX reaction details	50 mM potassium phosphate buffer, pDread = 7.0, 25 °C
HDX time course (min)	5, 30, 60, 240
# of Peptides	Heavy chain: 147, Light chain: 60
Sequence coverage	Heavy chain: 96 %; Light chain: 79 %
Average peptide length / Redundancy	Heavy chain: 10.95 / 4.07; Light chain: 10.50 / 4.08
Replicates (technical)	3
Repeatability (average standard deviation)	0.053	0.054
